# Supplementary material for: Hydrogen bonds or not? Synthesis and structure of 2,3-di­cyanona­phthalene-1,4-diyl bis­(4-methylbenzene-1-sulfonate)
Source: Acta Crystallogr E Crystallogr Commun. 2026 Mar 24;82(Pt 4):400–3. doi: 10.1107/S2056989026002884 (PMC13055959; doi:10.1107/S2056989026002884)
Supplement: Supplementary file 1 [file e-82-00400-sup1.cif]

##############################################################################
#                                                                            #
# This CIF contains the data in a paper accepted for publication in          #
# Acta Crystallographica Section E. It conforms to the requirements of       #
# Notes for Authors for Acta Crystallographica Section E, and has been       #
# peer reviewed under the auspices of the IUCr Commission on Journals.       #
#                                                                            #
# Full details of the Crystallographic Information File format               #
# are given in the paper "The Crystallographic Information File (CIF):       #
# a New Standard Archive File for Crystallography" by S. R. Hall, F. H.      #
# Allen and I. D. Brown [Acta Cryst. (1991), A47, 655-685].                  #
#                                                                            #
# The current version of the core CIF dictionary is obtainable from          #
# ftp://ftp.iucr.org/pub/cif_core.dic.                                       #
#                                                                            #
# Software is freely available for graphical display of the structure(s)     #
# in this CIF. For information consult the CIF software page                 #
# http://www.iucr.org/resources/cif/software.                                #
#                                                                            #
# This file may be used for bona fide research purposes within the           #
# scientific community so long as proper attribution is given to the journal # 
# article from which it was obtained.                                        #
#                                                                            #
##############################################################################
data_I
_audit_creation_method     'SHELXL-2025/1'
_journal_date_recd_electronic     2026-02-26
_journal_date_accepted     2026-03-19
_journal_name_full     'Acta Crystallographica, Section E'
_journal_year     2026
_journal_volume     82
_journal_issue      1
_journal_page_first     0
_journal_page_last     0
_journal_paper_category     GO
_journal_paper_doi     10.1107/S2056989026002884
_journal_coeditor_code     HB8198
_publ_contact_author_name     'Muhammad Nawaz Tahir'
_publ_contact_author_address
;
Department of Physics,
University of Sargodha,
Sargodha 40100,
Punjab, Pakistan
;
_publ_contact_author_email     'nawaz.tahir@uos.edu.pk'
_publ_contact_author_fax     ?
_publ_contact_author_phone     ?
_publ_section_title
;
Hydrogen bonds or not? Synthesis and structure of
2,3-dicyanonaphthalene-1,4-diyl bis(4-methylbenzene-1-sulfonate)
;
_publ_section_title_footnote     .
loop_
    _publ_author_name
    _publ_author_footnote
    _publ_author_address
    'Akdemir, Nesuhi' .
;
Amasya University,
Art and Science Faculty,
Department of Chemistry, 05100,
\.Ipekk\"oy, AMASYA,
T\"urkiye
;
    'Muhammad Nawaz Tahir' .
;
Department of Physics,
University of Sargodha,
Sargodha 40100,
Punjab, Pakistan
;
    'Muhammad Ashfaq' .
;
Department of Physics,
University of Sargodha,
Sargodha 40100,
Punjab, Pakistan
;
_publ_section_synopsis
;
In the title compound, the pendant <i>para</i> toluene moieties are inclined to
the central naphthalene-2,3-dicarbonitrile grouping by 45.82 (7) and 42.41
(6)\%. The crystal packing features offset parallel \p--\p stacking and
C---H...\p interactions.
;
_chemical_name_systematic
;
2,3-Dicyanonaphthalene-1,4-diyl bis(4-methylbenzene-1-sulfonate)
;
_chemical_name_common     ?
_chemical_formula_moiety     'C26 H18 N2 O6 S2'
_chemical_formula_sum     'C26 H18 N2 O6 S2'
_chemical_formula_iupac     'C26 H18 N2 O6 S2'
_chemical_formula_weight     518.54
_chemical_melting_point     ?
_space_group_crystal_system     triclinic
_space_group_name_H-M_alt     'P -1'
_space_group_name_Hall     '-P 1'
loop_
    _space_group_symop_operation_xyz
    'x, y, z'
    '-x, -y, -z'
_cell_length_a     9.9829(7)
_cell_length_b     10.8324(8)
_cell_length_c     12.6366(10)
_cell_angle_alpha     108.467(3)
_cell_angle_beta     90.006(3)
_cell_angle_gamma     111.812(2)
_cell_volume     1192.53(16)
_cell_formula_units_Z     2
_cell_measurement_reflns_used     4032
_cell_measurement_theta_min     2.979
_cell_measurement_theta_max     26.448
_cell_measurement_temperature     293(2)
_exptl_crystal_description     block
_exptl_crystal_colour     orange
_exptl_crystal_size_max     0.21
_exptl_crystal_size_mid     0.17
_exptl_crystal_size_min     0.15
_exptl_crystal_density_diffrn     1.444
_exptl_crystal_density_meas     ?
_exptl_crystal_density_method     ?
_exptl_crystal_F_000     536
_exptl_absorpt_coefficient_mu     0.270
_exptl_absorpt_correction_type     multi-scan
_exptl_absorpt_process_details
;
(SADABS; Krause <i>et al.</i>,  2015)
;
_exptl_absorpt_correction_T_min     0.6193
_exptl_absorpt_correction_T_max     0.7454
_diffrn_ambient_temperature     293(2)
_diffrn_source     ?
_diffrn_radiation_type     MoK\a
_diffrn_radiation_wavelength     0.71073
_diffrn_measurement_device_type     'Bruker APEXII CCD'
_diffrn_measurement_method     \w
_diffrn_detector_area_resol_mean     0.7979
_diffrn_reflns_number     29617
_diffrn_reflns_av_R_equivalents     0.0486
_diffrn_reflns_av_unetI/netI     0.0311
_diffrn_reflns_theta_min     2.979
_diffrn_reflns_theta_max     26.448
_diffrn_reflns_theta_full     25.242
_diffrn_measured_fraction_theta_max     0.987
_diffrn_measured_fraction_theta_full     0.992
_diffrn_reflns_limit_h_min     -12
_diffrn_reflns_limit_h_max     12
_diffrn_reflns_limit_k_min     -13
_diffrn_reflns_limit_k_max     13
_diffrn_reflns_limit_l_min     -15
_diffrn_reflns_limit_l_max     15
_refine_special_details     ?
_reflns_number_total     4856
_reflns_number_gt     4032
_reflns_threshold_expression     'I > 2\s(I)'
_refine_ls_structure_factor_coef     Fsqd
_refine_ls_matrix_type     full
_refine_ls_R_factor_all     0.0696
_refine_ls_R_factor_gt     0.0567
_refine_ls_wR_factor_gt     0.1177
_refine_ls_wR_factor_ref     0.1263
_refine_ls_goodness_of_fit_ref     1.162
_refine_ls_restrained_S_all     1.162
_refine_ls_number_reflns     4856
_refine_ls_number_parameters     328
_refine_ls_number_restraints     0
_refine_ls_hydrogen_treatment     constr
_refine_ls_weighting_scheme     calc
_refine_ls_weighting_details
              'w=1/[\s^2^(Fo^2^)+(0.0197P)^2^+1.3252P] where P=(Fo^2^+2Fc^2^)/3'
_atom_sites_solution_hydrogens     geom
_atom_sites_solution_primary     dual
_atom_sites_solution_secondary     ?
_refine_ls_shift/su_max     0.000
_refine_ls_shift/su_mean     0.000
_refine_diff_density_max     0.355
_refine_diff_density_min     -0.296
_refine_ls_extinction_method
;
SHELXL-2025/1 (Sheldrick 2015b)
;
_refine_ls_extinction_coef     0.049(2)
_refine_ls_extinction_expression
                                  'Fc^*^=kFc[1+0.001xFc^2^\l^3^/sin(2\q)]^-1/4^'
loop_
    _atom_type_symbol
    _atom_type_description
    _atom_type_scat_dispersion_real
    _atom_type_scat_dispersion_imag
    _atom_type_scat_source
    'C' 'C' 0.0033 0.0016
                         'International Tables Vol C Tables 4.2.6.8 and 6.1.1.4'
    'H' 'H' 0.0000 0.0000
                         'International Tables Vol C Tables 4.2.6.8 and 6.1.1.4'
    'N' 'N' 0.0061 0.0033
                         'International Tables Vol C Tables 4.2.6.8 and 6.1.1.4'
    'O' 'O' 0.0106 0.0060
                         'International Tables Vol C Tables 4.2.6.8 and 6.1.1.4'
    'S' 'S' 0.1246 0.1234
                         'International Tables Vol C Tables 4.2.6.8 and 6.1.1.4'
_computing_data_collection
;
APEX2 (Bruker, 2014)
;
_computing_cell_refinement
;
SAINT (Bruker, 2014)
;
_computing_data_reduction
;
SAINT (Bruker, 2014)
;
_computing_structure_solution
;
<i>SHELXT2014/5</i> (Sheldrick, 2015a)
;
_computing_structure_refinement
;
<i>SHELXL2025/1</i> (Sheldrick, 2015b)
;
_computing_molecular_graphics
;
DIAMOND (Brandenburg & Putz, 2005)
;
_computing_publication_material     ?
loop_
    _atom_site_type_symbol
    _atom_site_label
    _atom_site_fract_x
    _atom_site_fract_y
    _atom_site_fract_z
    _atom_site_U_iso_or_equiv
    _atom_site_adp_type
    _atom_site_calc_flag
    _atom_site_occupancy
    _atom_site_disorder_assembly
    _atom_site_disorder_group
    S S1 0.38243(8) 0.62969(7) 0.88565(6) 0.0516(2) Uani d 1 . .
    S S2 0.14200(7) 0.02617(7) 0.30348(6) 0.03969(19) Uani d 1 . .
    O O1 0.3124(2) 0.45839(18) 0.81957(14) 0.0408(4) Uani d 1 . .
    O O2 0.4683(2) 0.6927(2) 0.8127(2) 0.0718(7) Uani d 1 . .
    O O3 0.4454(3) 0.6399(3) 0.9900(2) 0.0881(9) Uani d 1 . .
    O O4 0.21202(19) 0.20023(17) 0.35525(14) 0.0371(4) Uani d 1 . .
    O O5 0.0730(2) -0.0232(2) 0.38872(18) 0.0548(5) Uani d 1 . .
    O O6 0.0617(2) -0.0017(2) 0.20035(17) 0.0605(6) Uani d 1 . .
    N N1 -0.0626(2) 0.3710(3) 0.75159(19) 0.0478(6) Uani d 1 . .
    N N2 -0.1281(3) 0.2042(3) 0.4258(2) 0.0618(7) Uani d 1 . .
    C C1 0.5529(3) 0.4413(3) 0.7005(3) 0.0530(8) Uani d 1 . .
    H H1 0.571033 0.481170 0.778571 0.064 Uiso calc 1 . .
    C C2 0.6637(3) 0.4311(3) 0.6397(3) 0.0650(10) Uani d 1 . .
    H H2 0.757451 0.465769 0.676913 0.078 Uiso calc 1 . .
    C C3 0.6387(3) 0.3697(3) 0.5227(3) 0.0610(9) Uani d 1 . .
    H H3 0.716230 0.365652 0.482937 0.073 Uiso calc 1 . .
    C C4 0.5018(3) 0.3153(3) 0.4658(3) 0.0465(7) Uani d 1 . .
    H H4 0.486208 0.273185 0.387834 0.056 Uiso calc 1 . .
    C C5 0.3839(3) 0.3232(2) 0.5255(2) 0.0344(5) Uani d 1 . .
    C C6 0.4107(3) 0.3910(2) 0.6445(2) 0.0361(6) Uani d 1 . .
    C C7 0.2924(3) 0.4036(2) 0.7029(2) 0.0327(5) Uani d 1 . .
    C C8 0.1547(2) 0.3531(2) 0.64783(19) 0.0295(5) Uani d 1 . .
    C C9 0.1278(2) 0.2831(2) 0.52832(19) 0.0298(5) Uani d 1 . .
    C C10 0.2402(3) 0.2674(2) 0.47140(19) 0.0309(5) Uani d 1 . .
    C C11 0.0351(3) 0.3641(3) 0.70744(19) 0.0336(5) Uani d 1 . .
    C C12 -0.0152(3) 0.2354(3) 0.4705(2) 0.0389(6) Uani d 1 . .
    C C13 0.2307(3) 0.6736(3) 0.9029(2) 0.0401(6) Uani d 1 . .
    C C14 0.1866(3) 0.7227(3) 0.8263(2) 0.0456(6) Uani d 1 . .
    H H14 0.238631 0.734739 0.766786 0.055 Uiso calc 1 . .
    C C15 0.0644(3) 0.7532(3) 0.8397(2) 0.0497(7) Uani d 1 . .
    H H15 0.034337 0.786661 0.788666 0.060 Uiso calc 1 . .
    C C16 -0.0151(3) 0.7352(3) 0.9278(2) 0.0456(6) Uani d 1 . .
    C C17 0.0333(3) 0.6884(3) 1.0036(2) 0.0500(7) Uani d 1 . .
    H H17 -0.017879 0.677738 1.063739 0.060 Uiso calc 1 . .
    C C18 0.1554(3) 0.6570(3) 0.9928(2) 0.0472(7) Uani d 1 . .
    H H18 0.186455 0.625412 1.044743 0.057 Uiso calc 1 . .
    C C19 -0.1493(4) 0.7677(4) 0.9419(3) 0.0708(10) Uani d 1 . .
    H H19A -0.122396 0.865196 0.987111 0.106 Uiso calc 1 . .
    H H19B -0.214557 0.708540 0.978208 0.106 Uiso calc 1 . .
    H H19C -0.196601 0.749963 0.869335 0.106 Uiso calc 1 . .
    C C20 0.2954(3) -0.0147(2) 0.2792(2) 0.0332(5) Uani d 1 . .
    C C21 0.3516(3) -0.0549(3) 0.3559(2) 0.0424(6) Uani d 1 . .
    H H21 0.307498 -0.062599 0.419600 0.051 Uiso calc 1 . .
    C C22 0.4745(3) -0.0835(3) 0.3364(2) 0.0482(7) Uani d 1 . .
    H H22 0.513505 -0.110111 0.388143 0.058 Uiso calc 1 . .
    C C23 0.5413(3) -0.0737(3) 0.2417(2) 0.0453(7) Uani d 1 . .
    C C24 0.4815(3) -0.0337(3) 0.1663(2) 0.0463(7) Uani d 1 . .
    H H24 0.525008 -0.026795 0.102164 0.056 Uiso calc 1 . .
    C C25 0.3588(3) -0.0036(3) 0.1834(2) 0.0400(6) Uani d 1 . .
    H H25 0.319824 0.023477 0.132009 0.048 Uiso calc 1 . .
    C C26 0.6732(3) -0.1085(4) 0.2196(3) 0.0671(10) Uani d 1 . .
    H H26A 0.643189 -0.206686 0.175093 0.101 Uiso calc 1 . .
    H H26B 0.726899 -0.089700 0.289921 0.101 Uiso calc 1 . .
    H H26C 0.733834 -0.051388 0.179810 0.101 Uiso calc 1 . .
loop_
    _atom_site_aniso_label
    _atom_site_aniso_U_11
    _atom_site_aniso_U_22
    _atom_site_aniso_U_33
    _atom_site_aniso_U_12
    _atom_site_aniso_U_13
    _atom_site_aniso_U_23
    S1 0.0441(4) 0.0375(4) 0.0543(4) 0.0164(3) -0.0115(3) -0.0095(3)
    S2 0.0377(3) 0.0320(3) 0.0413(4) 0.0144(3) 0.0068(3) 0.0012(3)
    O1 0.0504(11) 0.0338(9) 0.0321(9) 0.0182(8) -0.0060(8) 0.0015(7)
    O2 0.0510(13) 0.0369(11) 0.111(2) 0.0110(10) 0.0247(13) 0.0111(12)
    O3 0.0908(18) 0.0875(18) 0.0627(15) 0.0547(16) -0.0434(13) -0.0281(13)
    O4 0.0487(10) 0.0309(9) 0.0323(9) 0.0191(8) 0.0112(7) 0.0075(7)
    O5 0.0551(12) 0.0371(10) 0.0689(14) 0.0163(9) 0.0323(10) 0.0159(9)
    O6 0.0549(12) 0.0638(14) 0.0504(12) 0.0328(11) -0.0119(10) -0.0080(10)
    N1 0.0406(13) 0.0582(15) 0.0376(12) 0.0188(11) 0.0093(10) 0.0080(11)
    N2 0.0503(15) 0.085(2) 0.0430(14) 0.0363(14) -0.0056(12) 0.0020(13)
    C1 0.0392(15) 0.0435(16) 0.067(2) 0.0204(13) -0.0100(13) 0.0017(14)
    C2 0.0344(15) 0.0498(18) 0.101(3) 0.0201(14) -0.0056(16) 0.0093(18)
    C3 0.0362(15) 0.0443(17) 0.099(3) 0.0195(13) 0.0195(16) 0.0151(17)
    C4 0.0408(15) 0.0314(13) 0.0658(18) 0.0172(11) 0.0188(13) 0.0112(12)
    C5 0.0343(12) 0.0228(11) 0.0469(14) 0.0146(10) 0.0089(11) 0.0087(10)
    C6 0.0331(12) 0.0249(11) 0.0483(14) 0.0145(10) 0.0001(10) 0.0063(10)
    C7 0.0380(13) 0.0236(11) 0.0338(12) 0.0127(10) -0.0020(10) 0.0055(9)
    C8 0.0309(12) 0.0254(11) 0.0317(12) 0.0131(9) 0.0036(9) 0.0068(9)
    C9 0.0314(12) 0.0277(11) 0.0299(12) 0.0136(9) 0.0025(9) 0.0070(9)
    C10 0.0393(13) 0.0237(11) 0.0309(12) 0.0151(10) 0.0068(10) 0.0075(9)
    C11 0.0346(13) 0.0328(12) 0.0270(12) 0.0117(10) -0.0002(10) 0.0039(9)
    C12 0.0422(15) 0.0470(15) 0.0263(12) 0.0239(12) 0.0035(10) 0.0033(11)
    C13 0.0450(14) 0.0307(12) 0.0351(13) 0.0135(11) -0.0024(11) 0.0003(10)
    C14 0.0534(16) 0.0439(15) 0.0398(14) 0.0196(13) 0.0122(12) 0.0141(12)
    C15 0.0597(18) 0.0547(17) 0.0454(16) 0.0299(15) 0.0071(13) 0.0221(14)
    C16 0.0461(15) 0.0416(15) 0.0433(15) 0.0177(12) 0.0050(12) 0.0065(12)
    C17 0.0592(18) 0.0486(16) 0.0367(14) 0.0189(14) 0.0118(13) 0.0103(12)
    C18 0.0659(19) 0.0398(15) 0.0320(13) 0.0206(14) -0.0026(12) 0.0072(11)
    C19 0.056(2) 0.089(3) 0.069(2) 0.0377(19) 0.0122(17) 0.0162(19)
    C20 0.0370(13) 0.0243(11) 0.0332(12) 0.0124(10) 0.0069(10) 0.0028(9)
    C21 0.0511(16) 0.0391(14) 0.0357(14) 0.0167(12) 0.0077(11) 0.0122(11)
    C22 0.0538(17) 0.0423(15) 0.0497(16) 0.0232(13) -0.0022(13) 0.0120(13)
    C23 0.0364(14) 0.0287(13) 0.0586(17) 0.0113(11) 0.0024(12) 0.0010(12)
    C24 0.0496(16) 0.0408(15) 0.0457(15) 0.0186(13) 0.0178(13) 0.0100(12)
    C25 0.0465(15) 0.0377(14) 0.0367(13) 0.0185(12) 0.0089(11) 0.0116(11)
    C26 0.0451(17) 0.057(2) 0.090(3) 0.0273(15) 0.0055(16) 0.0045(18)
_geom_special_details
;
 All esds (except the esd in the dihedral angle between two l.s. planes)
 are estimated using the full covariance matrix.  The cell esds are taken
 into account individually in the estimation of esds in distances, angles
 and torsion angles; correlations between esds in cell parameters are only
 used when they are defined by crystal symmetry.  An approximate (isotropic)
 treatment of cell esds is used for estimating esds involving l.s. planes.
;
loop_
    _geom_bond_atom_site_label_1
    _geom_bond_atom_site_label_2
    _geom_bond_site_symmetry_2
    _geom_bond_distance
    _geom_bond_publ_flag
    S1 O3 . 1.415(2) ?
    S1 O2 . 1.419(3) ?
    S1 O1 . 1.6382(18) ?
    S1 C13 . 1.743(3) ?
    S2 O6 . 1.415(2) ?
    S2 O5 . 1.418(2) ?
    S2 O4 . 1.6464(17) ?
    S2 C20 . 1.747(2) ?
    O1 C7 . 1.387(3) ?
    O4 C10 . 1.391(3) ?
    N1 C11 . 1.138(3) ?
    N2 C12 . 1.140(3) ?
    C1 C2 . 1.365(4) ?
    C1 C6 . 1.412(3) ?
    C1 H1 . 0.9300 ?
    C2 C3 . 1.394(5) ?
    C2 H2 . 0.9300 ?
    C3 C4 . 1.366(4) ?
    C3 H3 . 0.9300 ?
    C4 C5 . 1.413(3) ?
    C4 H4 . 0.9300 ?
    C5 C10 . 1.408(3) ?
    C5 C6 . 1.423(4) ?
    C6 C7 . 1.419(3) ?
    C7 C8 . 1.368(3) ?
    C8 C9 . 1.432(3) ?
    C8 C11 . 1.434(3) ?
    C9 C10 . 1.368(3) ?
    C9 C12 . 1.432(3) ?
    C13 C14 . 1.383(4) ?
    C13 C18 . 1.385(4) ?
    C14 C15 . 1.375(4) ?
    C14 H14 . 0.9300 ?
    C15 C16 . 1.390(4) ?
    C15 H15 . 0.9300 ?
    C16 C17 . 1.377(4) ?
    C16 C19 . 1.503(4) ?
    C17 C18 . 1.378(4) ?
    C17 H17 . 0.9300 ?
    C18 H18 . 0.9300 ?
    C19 H19A . 0.9600 ?
    C19 H19B . 0.9600 ?
    C19 H19C . 0.9600 ?
    C20 C21 . 1.375(4) ?
    C20 C25 . 1.385(3) ?
    C21 C22 . 1.377(4) ?
    C21 H21 . 0.9300 ?
    C22 C23 . 1.385(4) ?
    C22 H22 . 0.9300 ?
    C23 C24 . 1.382(4) ?
    C23 C26 . 1.502(4) ?
    C24 C25 . 1.380(4) ?
    C24 H24 . 0.9300 ?
    C25 H25 . 0.9300 ?
    C26 H26A . 0.9600 ?
    C26 H26B . 0.9600 ?
    C26 H26C . 0.9600 ?
loop_
    _geom_angle_atom_site_label_1
    _geom_angle_atom_site_label_2
    _geom_angle_atom_site_label_3
    _geom_angle_site_symmetry_1
    _geom_angle_site_symmetry_3
    _geom_angle
    _geom_angle_publ_flag
    O3 S1 O2 . . 121.46(18) ?
    O3 S1 O1 . . 101.94(13) ?
    O2 S1 O1 . . 107.23(12) ?
    O3 S1 C13 . . 110.58(15) ?
    O2 S1 C13 . . 110.13(14) ?
    O1 S1 C13 . . 103.64(11) ?
    O6 S2 O5 . . 121.34(14) ?
    O6 S2 O4 . . 102.41(12) ?
    O5 S2 O4 . . 107.33(10) ?
    O6 S2 C20 . . 110.53(12) ?
    O5 S2 C20 . . 110.27(13) ?
    O4 S2 C20 . . 103.03(10) ?
    C7 O1 S1 . . 120.59(16) ?
    C10 O4 S2 . . 119.14(15) ?
    C2 C1 C6 . . 119.8(3) ?
    C2 C1 H1 . . 120.1 ?
    C6 C1 H1 . . 120.1 ?
    C1 C2 C3 . . 121.1(3) ?
    C1 C2 H2 . . 119.5 ?
    C3 C2 H2 . . 119.5 ?
    C4 C3 C2 . . 120.9(3) ?
    C4 C3 H3 . . 119.6 ?
    C2 C3 H3 . . 119.6 ?
    C3 C4 C5 . . 119.9(3) ?
    C3 C4 H4 . . 120.1 ?
    C5 C4 H4 . . 120.1 ?
    C10 C5 C4 . . 122.3(2) ?
    C10 C5 C6 . . 118.5(2) ?
    C4 C5 C6 . . 119.1(2) ?
    C1 C6 C7 . . 122.3(2) ?
    C1 C6 C5 . . 119.1(2) ?
    C7 C6 C5 . . 118.6(2) ?
    C8 C7 O1 . . 118.1(2) ?
    C8 C7 C6 . . 121.8(2) ?
    O1 C7 C6 . . 119.9(2) ?
    C7 C8 C9 . . 119.5(2) ?
    C7 C8 C11 . . 121.6(2) ?
    C9 C8 C11 . . 118.9(2) ?
    C10 C9 C8 . . 119.3(2) ?
    C10 C9 C12 . . 121.4(2) ?
    C8 C9 C12 . . 119.3(2) ?
    C9 C10 O4 . . 118.4(2) ?
    C9 C10 C5 . . 122.3(2) ?
    O4 C10 C5 . . 119.2(2) ?
    N1 C11 C8 . . 177.9(3) ?
    N2 C12 C9 . . 176.6(3) ?
    C14 C13 C18 . . 121.2(3) ?
    C14 C13 S1 . . 119.7(2) ?
    C18 C13 S1 . . 119.1(2) ?
    C15 C14 C13 . . 118.9(3) ?
    C15 C14 H14 . . 120.6 ?
    C13 C14 H14 . . 120.6 ?
    C14 C15 C16 . . 121.4(3) ?
    C14 C15 H15 . . 119.3 ?
    C16 C15 H15 . . 119.3 ?
    C17 C16 C15 . . 118.2(3) ?
    C17 C16 C19 . . 120.4(3) ?
    C15 C16 C19 . . 121.4(3) ?
    C16 C17 C18 . . 121.9(3) ?
    C16 C17 H17 . . 119.0 ?
    C18 C17 H17 . . 119.0 ?
    C17 C18 C13 . . 118.4(3) ?
    C17 C18 H18 . . 120.8 ?
    C13 C18 H18 . . 120.8 ?
    C16 C19 H19A . . 109.5 ?
    C16 C19 H19B . . 109.5 ?
    H19A C19 H19B . . 109.5 ?
    C16 C19 H19C . . 109.5 ?
    H19A C19 H19C . . 109.5 ?
    H19B C19 H19C . . 109.5 ?
    C21 C20 C25 . . 121.6(2) ?
    C21 C20 S2 . . 119.66(19) ?
    C25 C20 S2 . . 118.8(2) ?
    C20 C21 C22 . . 118.7(2) ?
    C20 C21 H21 . . 120.6 ?
    C22 C21 H21 . . 120.6 ?
    C21 C22 C23 . . 121.6(3) ?
    C21 C22 H22 . . 119.2 ?
    C23 C22 H22 . . 119.2 ?
    C24 C23 C22 . . 118.1(3) ?
    C24 C23 C26 . . 120.6(3) ?
    C22 C23 C26 . . 121.3(3) ?
    C25 C24 C23 . . 121.8(3) ?
    C25 C24 H24 . . 119.1 ?
    C23 C24 H24 . . 119.1 ?
    C24 C25 C20 . . 118.2(3) ?
    C24 C25 H25 . . 120.9 ?
    C20 C25 H25 . . 120.9 ?
    C23 C26 H26A . . 109.5 ?
    C23 C26 H26B . . 109.5 ?
    H26A C26 H26B . . 109.5 ?
    C23 C26 H26C . . 109.5 ?
    H26A C26 H26C . . 109.5 ?
    H26B C26 H26C . . 109.5 ?
loop_
    _geom_torsion_atom_site_label_1
    _geom_torsion_atom_site_label_2
    _geom_torsion_atom_site_label_3
    _geom_torsion_atom_site_label_4
    _geom_torsion_site_symmetry_1
    _geom_torsion_site_symmetry_2
    _geom_torsion_site_symmetry_3
    _geom_torsion_site_symmetry_4
    _geom_torsion
    _geom_torsion_publ_flag
    O3 S1 O1 C7 . . . . -153.7(2) ?
    O2 S1 O1 C7 . . . . -25.1(2) ?
    C13 S1 O1 C7 . . . . 91.4(2) ?
    O6 S2 O4 C10 . . . . 150.60(18) ?
    O5 S2 O4 C10 . . . . 21.8(2) ?
    C20 S2 O4 C10 . . . . -94.61(18) ?
    C6 C1 C2 C3 . . . . -1.0(5) ?
    C1 C2 C3 C4 . . . . -1.3(5) ?
    C2 C3 C4 C5 . . . . 1.1(4) ?
    C3 C4 C5 C10 . . . . -179.2(3) ?
    C3 C4 C5 C6 . . . . 1.4(4) ?
    C2 C1 C6 C7 . . . . -177.6(3) ?
    C2 C1 C6 C5 . . . . 3.5(4) ?
    C10 C5 C6 C1 . . . . 176.9(2) ?
    C4 C5 C6 C1 . . . . -3.7(4) ?
    C10 C5 C6 C7 . . . . -2.1(3) ?
    C4 C5 C6 C7 . . . . 177.3(2) ?
    S1 O1 C7 C8 . . . . -102.8(2) ?
    S1 O1 C7 C6 . . . . 82.1(2) ?
    C1 C6 C7 C8 . . . . -179.2(2) ?
    C5 C6 C7 C8 . . . . -0.3(3) ?
    C1 C6 C7 O1 . . . . -4.3(4) ?
    C5 C6 C7 O1 . . . . 174.6(2) ?
    O1 C7 C8 C9 . . . . -173.8(2) ?
    C6 C7 C8 C9 . . . . 1.2(3) ?
    O1 C7 C8 C11 . . . . 4.0(3) ?
    C6 C7 C8 C11 . . . . 179.0(2) ?
    C7 C8 C9 C10 . . . . 0.4(3) ?
    C11 C8 C9 C10 . . . . -177.5(2) ?
    C7 C8 C9 C12 . . . . -177.5(2) ?
    C11 C8 C9 C12 . . . . 4.6(3) ?
    C8 C9 C10 O4 . . . . -179.5(2) ?
    C12 C9 C10 O4 . . . . -1.6(3) ?
    C8 C9 C10 C5 . . . . -2.9(3) ?
    C12 C9 C10 C5 . . . . 175.0(2) ?
    S2 O4 C10 C9 . . . . -82.1(2) ?
    S2 O4 C10 C5 . . . . 101.2(2) ?
    C4 C5 C10 C9 . . . . -175.7(2) ?
    C6 C5 C10 C9 . . . . 3.7(3) ?
    C4 C5 C10 O4 . . . . 0.9(3) ?
    C6 C5 C10 O4 . . . . -179.7(2) ?
    O3 S1 C13 C14 . . . . 155.5(2) ?
    O2 S1 C13 C14 . . . . 18.5(3) ?
    O1 S1 C13 C14 . . . . -96.0(2) ?
    O3 S1 C13 C18 . . . . -25.3(3) ?
    O2 S1 C13 C18 . . . . -162.3(2) ?
    O1 S1 C13 C18 . . . . 83.3(2) ?
    C18 C13 C14 C15 . . . . -0.9(4) ?
    S1 C13 C14 C15 . . . . 178.3(2) ?
    C13 C14 C15 C16 . . . . -0.3(4) ?
    C14 C15 C16 C17 . . . . 1.3(4) ?
    C14 C15 C16 C19 . . . . -179.5(3) ?
    C15 C16 C17 C18 . . . . -1.2(4) ?
    C19 C16 C17 C18 . . . . 179.6(3) ?
    C16 C17 C18 C13 . . . . 0.1(4) ?
    C14 C13 C18 C17 . . . . 1.0(4) ?
    S1 C13 C18 C17 . . . . -178.2(2) ?
    O6 S2 C20 C21 . . . . -151.9(2) ?
    O5 S2 C20 C21 . . . . -15.0(2) ?
    O4 S2 C20 C21 . . . . 99.3(2) ?
    O6 S2 C20 C25 . . . . 29.1(2) ?
    O5 S2 C20 C25 . . . . 166.04(19) ?
    O4 S2 C20 C25 . . . . -79.7(2) ?
    C25 C20 C21 C22 . . . . 0.4(4) ?
    S2 C20 C21 C22 . . . . -178.5(2) ?
    C20 C21 C22 C23 . . . . -0.4(4) ?
    C21 C22 C23 C24 . . . . 0.2(4) ?
    C21 C22 C23 C26 . . . . -178.5(3) ?
    C22 C23 C24 C25 . . . . 0.1(4) ?
    C26 C23 C24 C25 . . . . 178.8(3) ?
    C23 C24 C25 C20 . . . . -0.2(4) ?
    C21 C20 C25 C24 . . . . -0.1(4) ?
    S2 C20 C25 C24 . . . . 178.83(19) ?
_shelx_space_group_comment
;
The symmetry employed for this shelxl refinement is uniquely defined
by the following loop, which should always be used as a source of
symmetry information in preference to the above space-group names.
They are only intended as comments.
;
_shelx_estimated_absorpt_T_min     0.946
_shelx_estimated_absorpt_T_max     0.961
_shelx_hkl_file
;
   2   0   0  886.41   54.49
   2   0   0  829.92   54.29
   2   0   0  904.21   54.59
   2   0   0  906.91   54.39
   2   0   0  889.21   54.39
  -2   0   0  897.61   54.39
  -2   0   0  793.22   54.29
  -2   0   0  806.22   54.29
  -2   0   0  840.32   54.29
   3   0   0   10.90    0.80
   3   0   0   12.20    1.20
   3   0   0   11.90    1.00
   3   0   0   11.70    0.80
   3   0   0    8.80    0.80
  -3   0   0    9.70    1.20
  -3   0   0   12.00    0.80
  -3   0   0   11.60    1.00
  -3   0   0    9.60    1.00
  -3   0   0   11.10    0.80
   4   0   0  246.28   14.80
   4   0   0  200.78   14.70
   4   0   0  233.38   14.60
   4   0   0  250.77   14.80
   4   0   0  225.28   14.50
   4   0   0  223.48   14.50
  -4   0   0  236.38   14.70
  -4   0   0  230.98   14.70
  -4   0   0  231.58   14.60
  -4   0   0  243.18   14.80
  -4   0   0  202.38   14.80
  -4   0   0  239.48   14.50
   5   0   0   15.90    1.60
   5   0   0   15.20    1.70
   5   0   0   13.60    1.10
   5   0   0   11.90    0.90
   5   0   0   12.40    1.00
   5   0   0   11.10    1.70
  -5   0   0   13.90    1.90
  -5   0   0   14.00    1.00
  -5   0   0   14.10    1.50
  -5   0   0   13.90    2.10
  -5   0   0   13.90    1.10
   6   0   0  296.37   18.00
   6   0   0  296.97   18.10
   6   0   0  246.68   18.00
   6   0   0  251.57   18.00
   6   0   0  278.37   17.80
  -6   0   0  296.27   17.70
  -6   0   0  281.57   18.00
  -6   0   0  277.97   18.20
  -6   0   0  284.57   17.70
  -6   0   0  291.17   18.00
   7   0   0    1.40    1.50
   7   0   0    0.70    1.50
   7   0   0    1.30    1.30
  -7   0   0   -0.20    1.10
  -7   0   0    2.00    0.40
   8   0   0   58.09    3.80
   8   0   0   58.29    4.50
   8   0   0   58.99    4.80
   8   0   0   46.50    4.60
  -8   0   0   50.89    4.50
  -8   0   0   49.20    4.60
   9   0   0   27.10    2.70
   9   0   0   35.10    3.50
   9   0   0   27.10    3.40
   9   0   0   24.50    3.60
   9   0   0   28.10    3.80
  -9   0   0   28.50    4.10
  10   0   0   48.60    4.50
  10   0   0   48.60    4.60
  10   0   0   42.10    3.90
  10   0   0   50.39    4.60
  10   0   0   52.69    4.50
 -10   0   0   47.20    5.30
  11   0   0   28.70    3.70
  11   0   0   36.30    4.00
  11   0   0   32.00    4.00
 -11   0   0   36.20    4.80
 -10  -1   0  113.99    8.60
 -10  -1   0  116.39    8.60
  10   1   0  111.49    8.00
  10   1   0  110.79    8.30
  10   1   0  100.39    8.60
  -9  -1   0   12.60    2.00
  -9  -1   0   13.50    1.30
   9   1   0   12.60    2.70
   9   1   0   13.20    2.30
   9   1   0   13.00    2.60
  -8  -1   0   14.10    2.80
  -8  -1   0   14.30    1.70
  -8  -1   0   19.30    2.90
  -8  -1   0   19.20    1.40
   8   1   0   21.70    2.80
   8   1   0   12.90    3.10
   8   1   0   16.70    2.50
   8   1   0   15.50    1.40
  -7  -1   0    9.80    1.00
  -7  -1   0    4.70    1.90
   7   1   0    8.20    1.50
   7   1   0    8.00    0.80
   7   1   0    7.90    0.90
   7   1   0    9.80    0.90
   7   1   0    6.30    1.20
  -6  -1   0  162.98   10.80
  -6  -1   0  169.38   10.60
  -6  -1   0  162.38   10.90
  -6  -1   0  163.98   10.60
  -6  -1   0  171.38   11.10
   6   1   0  163.88   10.50
   6   1   0  169.48   10.80
   6   1   0  156.48   10.50
   6   1   0  169.78   10.90
   6   1   0  156.48   10.50
  -5  -1   0  131.09    8.50
  -5  -1   0  124.79    8.20
  -5  -1   0  125.69    8.40
  -5  -1   0  131.69    8.40
   5   1   0  128.39    8.10
   5   1   0  125.69    8.10
   5   1   0  108.89    8.40
   5   1   0  129.19    8.40
   5   1   0  127.49    8.20
   5   1   0  139.99    8.40
  -4  -1   0    0.40    0.30
  -4  -1   0   -0.50    0.70
  -4  -1   0   -0.80    0.60
  -4  -1   0    0.40    0.50
   4   1   0    0.30    0.30
   4   1   0    0.20    0.50
   4   1   0    0.30    0.50
   4   1   0   -0.30    0.30
   4   1   0   -0.10    0.80
   4   1   0    0.00    0.40
  -3  -1   0   50.19    4.00
  -3  -1   0   56.59    3.90
  -3  -1   0   56.99    3.90
  -3  -1   0   60.49    4.00
  -3  -1   0   61.59    3.80
   3   1   0   60.49    3.80
   3   1   0   61.59    4.00
   3   1   0   61.49    3.90
   3   1   0   48.90    3.90
   3   1   0   61.59    3.70
   3   1   0   59.49    3.80
  -2  -1   0   66.09    4.20
  -2  -1   0   54.89    4.30
  -2  -1   0   62.29    4.20
  -2  -1   0   66.09    4.20
  -2  -1   0   66.49    4.20
   2   1   0   55.09    4.20
   2   1   0   65.89    4.10
   2   1   0   68.79    4.20
   2   1   0   68.49    4.20
   2   1   0   64.49    4.20
   2   1   0   68.69    4.10
  -1  -1   0  638.64   44.40
  -1  -1   0  633.14   44.40
  -1  -1   0  621.54   44.40
  -1  -1   0  734.43   44.60
  -1  -1   0  768.82   44.40
   1   1   0  753.62   44.40
   1   1   0  817.12   44.50
   1   1   0  612.84   44.40
   1   1   0  757.82   44.40
   2  -1   0  267.07   17.90
   2  -1   0  305.67   18.00
   2  -1   0  285.77   18.00
   2  -1   0  300.57   17.90
   2  -1   0  241.88   17.90
   2  -1   0  278.97   17.90
  -2   1   0  252.27   17.90
  -2   1   0  290.87   17.90
  -2   1   0  298.47   18.00
  -2   1   0  319.27   18.00
   3  -1   0 2142.89  152.98
   3  -1   0 2244.18  153.08
   3  -1   0 2620.24  153.28
   3  -1   0 2590.14  153.18
  -3   1   0 2427.96  152.58
  -3   1   0 2367.86  152.48
  -3   1   0 2492.15  152.58
  -3   1   0 2493.55  153.18
   4  -1   0   16.00    1.70
   4  -1   0   18.00    1.50
  -4   1   0   14.40    1.50
  -4   1   0   16.30    1.80
   5  -1   0 1159.48   71.29
   5  -1   0  972.20   71.29
   5  -1   0 1194.78   71.39
   5  -1   0 1194.98   71.39
   5  -1   0 1040.50   71.29
  -5   1   0 1214.38   71.49
  -5   1   0 1131.09   71.39
   6  -1   0   -0.70    0.80
   6  -1   0    1.30    0.60
   6  -1   0   -0.30    0.80
   6  -1   0   -0.60    0.90
   6  -1   0   -0.80    0.90
  -6   1   0   -0.60    1.00
  -6   1   0   -0.90    0.90
   7  -1   0   19.30    2.50
   7  -1   0   18.60    2.90
   7  -1   0   13.50    2.80
   7  -1   0   17.80    2.00
  -7   1   0   17.30    2.30
   8  -1   0   63.59    5.10
   8  -1   0   59.09    4.70
   8  -1   0   58.29    4.20
  -8   1   0   57.19    4.90
   9  -1   0   -1.50    2.00
   9  -1   0   -1.60    1.70
   9  -1   0   -0.20    1.50
   9  -1   0    0.50    0.90
  -9   1   0   -1.10    1.50
  10  -1   0    1.70    1.40
  10  -1   0    2.10    1.70
  10  -1   0    2.60    1.40
  10  -1   0    4.80    2.30
 -10   1   0    1.90    1.40
  11  -1   0    4.00    1.60
  11  -1   0    6.20    2.20
  11  -1   0    7.20    2.10
  11  -1   0    7.40    1.50
 -11   1   0    4.50    1.50
 -10  -2   0    1.90    1.00
 -10  -2   0    1.30    1.30
  10   2   0    4.70    2.00
  10   2   0   -0.80    1.40
  10   2   0    3.30    2.60
  -9  -2   0   22.90    2.80
  -9  -2   0   25.00    2.20
  -9  -2   0   27.00    4.30
   9   2   0   26.40    3.80
   9   2   0   29.40    3.20
   9   2   0   21.50    4.50
   8   2   0    4.60    1.60
   8   2   0    6.10    2.40
   8   2   0    2.90    2.10
  -7  -2   0    7.30    1.40
   7   2   0    4.00    0.80
   7   2   0    7.50    1.60
  -6  -2   0   23.20    2.40
  -6  -2   0   25.00    2.80
  -6  -2   0   22.30    2.70
  -6  -2   0   24.80    2.30
   6   2   0   23.60    2.30
   6   2   0   27.70    1.90
   6   2   0   24.40    2.60
   6   2   0   21.50    2.90
  -5  -2   0  443.76   27.40
  -5  -2   0  446.16   27.40
  -5  -2   0  459.95   27.60
  -5  -2   0  437.86   27.50
  -5  -2   0  383.46   27.70
  -5  -2   0  434.66   27.60
   5   2   0  386.06   27.60
   5   2   0  429.16   27.40
   5   2   0  450.65   27.60
   5   2   0  452.25   27.40
  -4  -2   0   15.50    1.50
  -4  -2   0   13.30    1.80
  -4  -2   0   15.60    1.70
  -4  -2   0   15.20    1.50
   4   2   0   16.60    1.70
   4   2   0   14.80    1.40
   4   2   0   16.20    1.90
   4   2   0   16.20    1.40
  -3  -2   0   27.30    2.20
  -3  -2   0   21.30    2.10
  -3  -2   0   30.20    2.10
  -3  -2   0   23.40    1.90
  -3  -2   0   25.60    2.00
   3   2   0   23.30    2.20
   3   2   0   28.50    2.00
   3   2   0   26.30    2.00
   3   2   0   28.70    2.00
  -2  -2   0   88.19    5.70
  -2  -2   0   90.09    5.80
  -2  -2   0   94.49    5.80
  -2  -2   0   92.49    5.70
  -2  -2   0   77.79    5.80
   2   2   0   78.99    5.80
   2   2   0   92.29    5.70
   2   2   0   90.79    5.70
  -1  -2   0 3263.87  189.08
  -1  -2   0 3134.59  188.98
  -1  -2   0 2634.34  189.28
   1   2   0 3068.09  188.98
   1   2   0 3251.47  188.98
   1   2   0 2613.44  189.18
   0  -2   0    6.90    0.70
   0  -2   0    8.20    0.80
   0   2   0    8.80    0.70
   0   2   0    6.80    0.70
   0   2   0    5.90    0.70
   1  -2   0  122.39    7.30
   1  -2   0  102.49    7.20
   1  -2   0  114.59    7.30
  -1   2   0  120.99    7.30
  -1   2   0  115.49    7.30
  -1   2   0  108.99    7.20
   2  -2   0  488.65   30.50
   2  -2   0  487.05   30.50
   2  -2   0  452.35   30.50
  -2   2   0  512.55   30.60
  -2   2   0  492.75   30.40
  -2   2   0  466.65   30.50
  -2   2   0  479.95   30.50
   3  -2   0 1563.34   96.19
   3  -2   0 1565.24   96.29
   3  -2   0 1594.54   96.49
   3  -2   0 1630.74   96.29
   3  -2   0 1305.47   96.19
  -3   2   0 1634.74   96.39
  -3   2   0 1516.15   96.19
  -3   2   0 1392.46   96.49
   4  -2   0 1500.35   96.49
   4  -2   0 1563.24   96.39
   4  -2   0 1504.55   96.29
   4  -2   0 1577.84   96.39
   4  -2   0 1329.77   96.39
  -4   2   0 1598.04   96.39
  -4   2   0 1590.94   96.49
  -4   2   0 1559.14   96.39
   5  -2   0  831.82   61.99
   5  -2   0  925.91   61.99
   5  -2   0 1017.90   62.09
   5  -2   0 1044.30   62.19
  -5   2   0 1056.99   62.29
  -5   2   0 1015.70   61.89
  -5   2   0  984.70   61.89
   6  -2   0  106.49    7.20
   6  -2   0  117.79    7.30
   6  -2   0  110.49    7.30
   6  -2   0   93.39    7.10
   6  -2   0  115.89    7.50
  -6   2   0  112.49    7.60
   7  -2   0   11.30    1.50
   7  -2   0   10.60    2.20
   7  -2   0   10.40    1.90
   7  -2   0    8.20    1.70
   7  -2   0   11.20    2.30
  -7   2   0    9.10    2.10
   8  -2   0  314.17   22.60
   8  -2   0  350.96   22.70
   8  -2   0  359.76   22.90
   8  -2   0  370.76   22.70
   8  -2   0  356.96   22.50
  -8   2   0  360.76   22.90
   9  -2   0    5.90    1.70
   9  -2   0    5.60    1.40
   9  -2   0    5.40    1.20
   9  -2   0    7.60    2.30
   9  -2   0    6.90    1.70
  -9   2   0    3.30    1.50
  10  -2   0   75.69    5.90
  10  -2   0   93.09    6.60
  10  -2   0   81.39    6.20
  10  -2   0   79.69    6.40
 -10   2   0   78.19    6.80
  11  -2   0    1.70    1.50
  11  -2   0    2.30    1.90
  11  -2   0    3.10    1.80
  11  -2   0    1.20    2.00
 -11   2   0    0.60    1.80
  12  -2   0   -2.60    1.90
  12  -2   0    1.40    3.10
  12  -2   0    1.00    1.80
 -12   2   0   -2.70    2.00
 -10  -3   0   48.80    7.20
 -10  -3   0   55.09    4.60
  10   3   0   51.59    7.20
  -9  -3   0   25.40    4.80
   9   3   0   22.20    5.10
   9   3   0   26.70    2.80
   9   3   0   32.60    2.60
  -8  -3   0    1.30    2.30
  -8  -3   0    4.00    1.80
   8   3   0    3.80    1.30
   8   3   0   -3.50    2.80
   8   3   0    2.90    2.00
  -7  -3   0   66.29    5.00
  -7  -3   0   62.29    4.30
  -7  -3   0   62.59    4.60
   7   3   0   50.29    4.30
   7   3   0   61.69    4.50
   7   3   0   53.39    5.30
  -6  -3   0  145.99    9.70
  -6  -3   0  158.88   10.20
  -6  -3   0  152.48   10.00
  -6  -3   0  147.69    9.90
   6   3   0  126.59   10.20
   6   3   0  159.08    9.70
   6   3   0  153.58    9.80
  -5  -3   0    0.00    0.70
  -5  -3   0   -0.40    1.30
  -5  -3   0   -0.90    1.10
  -5  -3   0    0.70    0.70
  -5  -3   0    1.00    1.40
   5   3   0   -0.30    1.40
   5   3   0    0.60    0.80
  -4  -3   0  288.47   17.50
  -4  -3   0  278.67   17.60
  -4  -3   0  283.47   17.40
  -4  -3   0  245.78   17.70
  -4  -3   0  270.87   17.40
   4   3   0  242.68   17.60
   4   3   0  280.07   17.50
   4   3   0  291.87   17.40
  -3  -3   0    0.50    0.50
  -3  -3   0    0.70    0.80
  -3  -3   0    1.40    0.60
  -3  -3   0    0.50    0.80
  -3  -3   0    0.40    0.70
   3   3   0    1.10    0.80
   3   3   0    0.40    0.60
   3   3   0    0.90    0.90
  -2  -3   0  136.39    8.60
  -2  -3   0  138.39    8.40
  -2  -3   0  137.39    8.70
  -2  -3   0  115.99    8.70
  -2  -3   0  135.19    8.50
  -2  -3   0  142.89    8.70
   2   3   0  119.99    8.80
   2   3   0  137.39    8.70
   2   3   0  137.79    8.70
  -1  -3   0   33.60    2.40
  -1  -3   0   29.60    2.60
  -1  -3   0   36.70    2.50
   1   3   0   30.60    2.40
   1   3   0   38.00    2.50
   1   3   0   36.40    2.60
   0  -3   0 8509.85  547.85
   0  -3   0 8856.01  548.15
   0   3   0 8488.75  547.95
   0   3   0 8915.31  548.05
   1  -3   0  112.29    8.00
   1  -3   0  132.09    8.10
   1  -3   0  128.49    8.10
  -1   3   0  128.59    8.10
  -1   3   0  134.19    8.10
  -1   3   0  120.19    8.00
   2  -3   0 2488.65  157.48
   2  -3   0 2164.08  157.28
   2  -3   0 2618.64  157.68
  -2   3   0 2575.94  157.68
  -2   3   0 2443.76  157.78
  -2   3   0 2574.84  157.28
  -2   3   0 2603.64  157.78
   3  -3   0  239.68   14.90
   3  -3   0  233.48   15.00
   3  -3   0  225.18   14.90
  -3   3   0  228.28   14.90
  -3   3   0  240.98   15.00
  -3   3   0  233.28   14.90
  -3   3   0  238.38   14.80
   4  -3   0   47.50    3.40
   4  -3   0   43.50    3.00
   4  -3   0   39.50    2.90
  -4   3   0   47.10    3.40
  -4   3   0   45.60    2.90
  -4   3   0   38.80    3.00
   5  -3   0   13.10    1.20
   5  -3   0   12.50    1.50
   5  -3   0   12.50    1.10
   5  -3   0   12.80    1.00
   5  -3   0   14.00    1.90
  -5   3   0   14.60    1.30
  -5   3   0   12.20    2.00
   6  -3   0  176.18   11.30
   6  -3   0  178.78   11.80
   6  -3   0  177.58   11.30
   6  -3   0  179.18   11.50
   6  -3   0  181.78   11.60
  -6   3   0  175.78   11.30
  -6   3   0  182.28   11.90
  -6   3   0  177.58   11.30
   7  -3   0   12.40    2.00
   7  -3   0   16.50    3.10
   7  -3   0   18.00    1.80
   7  -3   0   20.20    2.50
   7  -3   0   12.60    1.50
  -7   3   0   16.30    2.30
   8  -3   0  486.65   29.40
   8  -3   0  443.06   29.30
   8  -3   0  400.36   29.20
   8  -3   0  459.95   29.30
   8  -3   0  483.55   29.60
  -8   3   0  480.85   29.60
   9  -3   0  479.75   28.90
   9  -3   0  476.65   29.00
   9  -3   0  443.06   28.70
   9  -3   0  405.46   28.60
   9  -3   0  435.76   28.70
  -9   3   0  449.06   29.10
  10  -3   0    3.70    1.80
  10  -3   0    2.20    1.40
  10  -3   0    4.70    2.00
 -10   3   0    1.20    1.70
  11  -3   0    8.40    2.40
  11  -3   0    3.70    1.90
  11  -3   0    4.90    1.80
  11  -3   0    0.00    2.60
 -11   3   0    1.70    2.10
  12  -3   0   13.20    2.70
  12  -3   0   17.30    2.80
  -9  -4   0    7.70    1.90
   9   4   0    4.90    3.40
  -8  -4   0   11.90    2.00
   8   4   0   12.30    2.30
  -7  -4   0   57.89    4.50
   7   4   0   53.89    6.20
   7   4   0   62.99    4.50
   7   4   0   68.59    4.70
  -6  -4   0   98.79    6.80
  -6  -4   0   89.09    6.40
  -6  -4   0  104.99    6.50
  -6  -4   0   96.29    7.00
   6   4   0   95.39    6.60
   6   4   0   95.49    6.80
   6   4   0   89.69    7.20
  -5  -4   0   -0.90    1.50
  -5  -4   0   -0.50    1.20
   5   4   0   -1.20    1.60
   5   4   0   -1.90    1.40
  -4  -4   0   92.79    6.60
  -4  -4   0   99.79    6.90
  -4  -4   0   95.69    6.40
  -4  -4   0  102.39    6.80
   4   4   0   90.59    6.90
   4   4   0  104.19    6.70
   4   4   0  105.19    6.60
  -3  -4   0  403.76   25.40
  -3  -4   0  419.46   25.30
  -3  -4   0  411.76   25.40
  -3  -4   0  357.96   25.50
  -3  -4   0  385.26   25.10
   3   4   0  431.66   25.30
   3   4   0  413.36   25.30
   3   4   0  356.76   25.40
  -2  -4   0  177.38   11.10
  -2  -4   0  173.98   11.00
  -2  -4   0  180.98   11.10
  -2  -4   0  148.39   11.20
   2   4   0  178.88   11.10
   2   4   0  178.08   11.10
   2   4   0  157.78   11.20
  -1  -4   0 2112.19  127.49
  -1  -4   0 1779.62  127.49
  -1  -4   0 2130.49  127.49
   1   4   0 2147.59  127.49
   1   4   0 1827.12  127.49
   1   4   0 2139.99  127.49
   0  -4   0  208.28   13.40
   0  -4   0  231.98   13.50
   0  -4   0  185.78   13.40
   0   4   0  215.68   13.40
   0   4   0  215.38   13.40
   0   4   0  195.68   13.40
   1  -4   0 1131.89   67.09
   1  -4   0 1075.09   67.09
   1  -4   0  933.61   66.99
  -1   4   0  996.10   66.99
  -1   4   0 1142.79   67.09
  -1   4   0 1096.89   67.09
   2  -4   0   60.49    4.00
   2  -4   0   52.79    3.80
   2  -4   0   60.89    4.00
  -2   4   0   57.39    3.90
  -2   4   0   57.49    3.80
  -2   4   0   61.89    4.00
   3  -4   0    1.40    0.70
   3  -4   0    0.40    0.20
   3  -4   0   -0.10    0.70
  -3   4   0    0.90    0.60
  -3   4   0    0.60    0.20
  -3   4   0    0.20    0.50
  -3   4   0    0.60    0.50
   4  -4   0  105.39    6.80
   4  -4   0   96.09    6.60
  -4   4   0  102.39    6.60
  -4   4   0   99.39    6.70
  -4   4   0  101.99    6.50
  -4   4   0   96.39    6.50
   5  -4   0 1056.19   67.79
   5  -4   0 1013.20   67.79
   5  -4   0 1103.89   67.89
   5  -4   0 1145.79   68.09
  -5   4   0  964.90   67.89
  -5   4   0 1122.49   68.09
  -5   4   0 1076.29   67.89
  -5   4   0 1124.39   67.89
   6  -4   0    3.40    0.60
   6  -4   0    4.80    0.90
   6  -4   0    3.90    0.60
   6  -4   0    2.40    1.80
   6  -4   0    4.10    0.80
  -6   4   0    4.20    1.10
  -6   4   0    4.30    0.70
   7  -4   0    8.80    1.00
   7  -4   0    5.90    2.20
   7  -4   0    7.90    1.00
   7  -4   0    6.90    1.40
   7  -4   0    9.10    0.80
  -7   4   0    8.80    1.10
  -7   4   0    8.00    1.50
  -7   4   0    8.40    1.00
   8  -4   0   63.69    4.90
   8  -4   0   65.79    4.80
   8  -4   0   52.59    5.40
   8  -4   0   66.09    4.70
   8  -4   0   59.89    4.20
  -8   4   0   59.09    5.00
  -8   4   0   64.79    4.00
  -8   4   0   63.39    4.10
   9  -4   0  193.78   14.70
   9  -4   0  234.78   14.80
   9  -4   0  247.58   14.60
   9  -4   0  198.38   14.40
   9  -4   0  234.48   15.00
  -9   4   0  229.08   15.10
  10  -4   0    5.60    1.30
  10  -4   0    8.80    2.10
  10  -4   0    7.10    1.90
  10  -4   0    7.30    1.70
  11  -4   0   63.89    5.50
  11  -4   0   51.79    5.10
  11  -4   0   62.19    4.90
  11  -4   0   62.69    5.20
 -11   4   0   58.89    6.60
  12  -4   0    2.40    1.70
  12  -4   0    2.90    2.10
  12  -4   0    3.30    2.20
 -12   4   0    0.30    2.00
  -8  -5   0    6.70    2.60
  -8  -5   0    4.00    1.90
   8   5   0    5.00    1.80
   8   5   0    2.70    3.00
  -7  -5   0   45.60    4.00
   7   5   0   54.89    5.90
   7   5   0   56.09    5.20
  -6  -5   0    2.60    1.40
  -6  -5   0    1.10    1.60
   6   5   0   -0.10    1.30
   6   5   0   -1.90    2.30
  -5  -5   0   62.79    5.00
  -5  -5   0   52.79    4.20
  -5  -5   0   70.89    4.80
  -5  -5   0   66.99    4.90
   5   5   0   66.79    4.60
   5   5   0   61.79    5.10
   5   5   0   57.49    5.00
  -4  -5   0   90.49    6.10
  -4  -5   0   83.19    5.60
  -4  -5   0   89.79    6.30
  -4  -5   0   86.69    6.10
  -4  -5   0   76.59    6.40
   4   5   0   96.59    6.10
   4   5   0   73.69    6.40
  -3  -5   0   61.39    4.20
  -3  -5   0   58.89    4.80
  -3  -5   0   65.19    4.90
  -3  -5   0   69.99    4.70
   3   5   0   69.39    4.70
   3   5   0   52.09    4.90
   3   5   0   67.69    4.70
  -2  -5   0   54.49    3.70
  -2  -5   0   48.90    3.90
  -2  -5   0   42.30    4.10
  -2  -5   0   53.09    4.00
   2   5   0   49.90    3.80
   2   5   0   52.29    4.00
  -1  -5   0   -0.50    1.30
  -1  -5   0   -0.50    1.20
   1   5   0    0.60    1.10
   1   5   0    0.80    1.00
   1   5   0    2.60    1.00
   0  -5   0  613.24   38.30
   0  -5   0  625.64   38.30
   0  -5   0  537.75   38.30
   0   5   0  648.44   38.40
   0   5   0  635.84   38.30
   0   5   0  563.34   38.30
   1  -5   0 1191.48   69.49
   1  -5   0 1123.79   69.49
   1  -5   0  955.00   69.39
  -1   5   0 1036.80   69.39
  -1   5   0 1139.69   69.49
  -1   5   0 1154.28   69.49
   2  -5   0   67.29    4.60
  -2   5   0   64.29    4.40
  -2   5   0   66.59    4.60
  -2   5   0   71.99    4.60
   3  -5   0  206.88   13.40
   3  -5   0  198.98   13.40
   3  -5   0  207.18   13.50
  -3   5   0  199.08   13.40
  -3   5   0  205.38   13.40
  -3   5   0  211.88   13.20
  -3   5   0  230.68   13.50
   4  -5   0 1644.84  103.19
   4  -5   0 1549.34  103.09
   4  -5   0 1658.23  103.29
  -4   5   0 1615.64  103.09
  -4   5   0 1746.93  103.39
  -4   5   0 1656.23  103.29
  -4   5   0 1575.94  103.09
   5  -5   0   36.40    2.60
   5  -5   0   34.30    3.00
   5  -5   0   33.00    2.40
  -5   5   0   31.40    2.50
  -5   5   0   33.10    2.60
  -5   5   0   36.00    2.90
  -5   5   0   29.70    2.40
   6  -5   0  232.18   14.40
   6  -5   0  228.58   14.90
   6  -5   0  225.68   14.30
  -6   5   0  232.78   14.40
  -6   5   0  231.18   14.90
  -6   5   0  220.58   14.40
  -6   5   0  201.18   14.40
   7  -5   0   44.30    3.00
   7  -5   0   45.30    2.70
   7  -5   0   44.70    3.00
   7  -5   0   35.50    4.20
  -7   5   0   36.20    3.20
  -7   5   0   33.60    3.70
  -7   5   0   47.00    3.10
   8  -5   0   13.80    1.20
   8  -5   0   12.10    1.60
   8  -5   0   14.80    1.20
  -8   5   0   13.70    1.60
  -8   5   0   15.40    1.70
   9  -5   0   -2.50    1.60
   9  -5   0   -1.60    1.50
   9  -5   0   -0.60    2.20
   9  -5   0    1.30    1.60
  10  -5   0    4.90    1.50
  10  -5   0    7.70    1.90
  10  -5   0    1.90    2.30
  10  -5   0    2.80    1.70
  10  -5   0    4.90    1.90
  11  -5   0    0.80    1.60
  11  -5   0    0.60    1.70
  11  -5   0   -0.20    1.10
  11  -5   0    1.70    1.80
  11  -5   0    0.00    2.20
 -11   5   0   -0.90    2.10
  12  -5   0   75.79    6.10
  12  -5   0   63.79    7.20
  12  -5   0   70.39    5.50
 -12   5   0   73.49    6.90
  -7  -6   0   48.00    5.50
  -7  -6   0   38.50    4.40
  -6  -6   0   61.29    5.50
  -6  -6   0   55.49    4.70
  -6  -6   0   49.40    4.50
   6   6   0   46.80    4.80
   6   6   0   56.59    5.50
   6   6   0   51.49    4.90
  -5  -6   0    5.50    1.60
  -5  -6   0   10.30    2.10
   5   6   0    5.80    1.80
   5   6   0    6.40    1.50
   5   6   0    6.10    2.50
  -4  -6   0   24.50    2.60
  -4  -6   0   24.60    1.90
  -4  -6   0   24.30    3.00
  -4  -6   0   26.90    2.80
   4   6   0   23.00    3.40
   4   6   0   25.90    3.30
   4   6   0   26.50    2.80
  -3  -6   0   -0.30    1.20
  -3  -6   0   -1.70    1.30
  -3  -6   0   -1.80    1.40
  -3  -6   0   -0.30    0.50
  -3  -6   0   -0.20    0.40
   3   6   0   -1.20    1.50
   3   6   0   -1.70    1.30
  -2  -6   0  282.07   18.70
  -2  -6   0  300.07   18.90
  -2  -6   0  297.47   18.70
  -2  -6   0  291.27   18.50
   2   6   0  274.47   18.90
   2   6   0  292.57   18.80
   2   6   0  298.87   18.80
  -1  -6   0  115.69    7.70
  -1  -6   0  101.19    8.00
  -1  -6   0  120.09    7.90
   1   6   0  119.69    7.80
   1   6   0  106.99    7.80
   1   6   0  121.49    7.90
   0  -6   0  182.48   11.40
   0  -6   0  175.38   11.30
   0  -6   0  149.88   11.20
   0   6   0  175.78   11.20
   0   6   0  176.88   11.30
   0   6   0  166.98   11.20
   1  -6   0    0.70    1.20
   1  -6   0    0.70    1.10
   1  -6   0    0.80    0.70
  -1   6   0   -0.40    1.20
  -1   6   0    1.60    1.10
   2  -6   0  537.75   33.90
   2  -6   0  454.55   33.80
   2  -6   0  573.74   34.00
  -2   6   0  568.24   34.00
  -2   6   0  547.75   33.90
  -2   6   0  521.95   33.80
   3  -6   0  544.55   34.00
   3  -6   0  532.15   33.90
   3  -6   0  541.05   34.00
  -3   6   0  543.55   34.00
  -3   6   0  513.55   33.80
  -3   6   0  531.15   34.00
   4  -6   0 1332.47   87.69
   4  -6   0 1430.46   87.89
   4  -6   0 1401.66   87.79
  -4   6   0 1374.66   87.79
  -4   6   0 1346.77   87.69
  -4   6   0 1465.35   87.89
  -4   6   0 1376.86   87.69
   5  -6   0   26.70    3.40
  -5   6   0   27.90    2.70
  -5   6   0   26.80    2.80
  -5   6   0   21.40    2.40
  -5   6   0   25.30    2.30
   6  -6   0  114.19    8.10
   6  -6   0  110.49    7.40
   6  -6   0  118.69    7.60
  -6   6   0  119.89    7.70
  -6   6   0  106.19    7.40
  -6   6   0  120.19    8.10
  -6   6   0  103.09    7.50
   7  -6   0   25.80    2.20
   7  -6   0   27.10    2.20
  -7   6   0   24.40    3.40
  -7   6   0   23.90    2.20
  -7   6   0   28.30    2.60
  -7   6   0   20.50    2.30
   8  -6   0   88.39    6.80
   8  -6   0   88.79    5.70
   8  -6   0   89.69    5.70
   8  -6   0   82.39    6.20
  -8   6   0   91.19    6.00
  -8   6   0   71.79    6.00
   9  -6   0   72.29    4.80
   9  -6   0   76.69    5.80
   9  -6   0   85.39    6.50
   9  -6   0   69.79    4.80
  -9   6   0   72.99    5.10
  -9   6   0   65.69    6.50
  -9   6   0   77.49    5.20
  10  -6   0   12.00    2.90
  10  -6   0   13.10    2.60
  10  -6   0   10.80    1.20
  10  -6   0   15.10    3.20
 -10   6   0   13.70    1.70
 -10   6   0   13.10    1.50
  11  -6   0   47.10    3.70
  11  -6   0   47.00    5.80
  11  -6   0   61.29    4.80
  11  -6   0   59.89    5.50
 -11   6   0   54.79    6.50
  12  -6   0   11.90    2.10
  12  -6   0    6.80    2.60
  -6  -7   0   -1.80    1.90
  -6  -7   0    4.10    2.50
   6   7   0   -2.30    1.90
   6   7   0    3.10    2.80
   5   7   0   14.00    2.80
   5   7   0   17.20    4.00
  -4  -7   0   31.70    3.60
  -4  -7   0   37.80    4.30
   4   7   0   31.70    4.60
   4   7   0   35.10    5.00
  -3  -7   0   20.70    1.60
  -3  -7   0   22.20    1.60
  -3  -7   0   20.60    1.70
  -3  -7   0   23.90    3.10
   3   7   0   20.30    3.40
   3   7   0   26.70    3.20
   3   7   0   22.70    3.30
  -2  -7   0   36.90    3.90
  -2  -7   0   38.40    2.80
  -2  -7   0   34.70    3.80
   2   7   0   35.80    3.40
   2   7   0   33.00    4.60
   2   7   0   35.80    3.90
  -1  -7   0   11.20    1.80
  -1  -7   0   11.80    2.60
  -1  -7   0   14.30    2.40
   1   7   0   12.00    2.40
   1   7   0   10.60    2.60
   1   7   0   14.90    2.30
   0  -7   0   11.20    2.70
   0  -7   0   11.90    2.00
   0  -7   0   12.10    2.50
   0   7   0   13.30    2.00
   0   7   0    8.20    1.50
   0   7   0   13.90    2.90
   1  -7   0   77.29    5.60
   1  -7   0   85.69    6.00
   1  -7   0   67.79    5.60
  -1   7   0   81.59    5.60
  -1   7   0   85.39    6.00
  -1   7   0   81.29    5.70
   2  -7   0   -0.50    1.20
   2  -7   0    0.60    0.70
   2  -7   0    0.00    1.40
  -2   7   0    0.50    1.50
  -2   7   0    1.30    1.00
  -2   7   0    3.00    1.30
   3  -7   0   41.50    3.50
   3  -7   0   35.60    3.40
   3  -7   0   47.90    3.50
  -3   7   0   41.20    3.90
  -3   7   0   36.60    3.40
   4  -7   0    9.90    1.70
   4  -7   0   11.50    2.30
  -4   7   0   11.00    2.00
  -4   7   0   10.80    1.70
   5  -7   0 1083.89   70.49
   5  -7   0 1164.88   70.69
  -5   7   0 1042.30   70.49
  -5   7   0 1152.88   70.39
  -5   7   0 1121.89   70.49
  -5   7   0 1122.29   70.69
   6  -7   0   50.49    3.90
   6  -7   0   46.80    4.00
   6  -7   0   50.99    4.70
  -6   7   0   56.39    4.10
  -6   7   0   50.59    4.30
  -6   7   0   48.80    3.60
  -6   7   0   46.50    3.70
   7  -7   0    3.90    2.20
   7  -7   0    7.30    1.60
  -7   7   0    4.30    1.10
  -7   7   0    3.20    1.00
  -7   7   0    5.80    1.40
  -7   7   0    4.80    1.10
   8  -7   0   -2.60    2.20
   8  -7   0    2.40    1.20
   8  -7   0   -0.30    1.40
  -8   7   0   -0.60    1.00
  -8   7   0   -0.30    1.30
   9  -7   0   42.00    5.00
   9  -7   0   45.80    3.30
  -9   7   0   40.00    5.30
  -9   7   0   35.10    3.50
  -9   7   0   47.40    3.70
  -9   7   0   43.90    3.80
  10  -7   0    8.30    1.70
  10  -7   0    6.90    1.40
  10  -7   0    2.90    2.70
  10  -7   0    3.60    3.20
  10  -7   0    5.10    0.80
 -10   7   0    6.40    1.40
 -10   7   0    6.10    1.40
  12  -7   0    8.20    3.00
  -5  -8   0   35.00    5.00
   5   8   0   46.50    4.60
   5   8   0   39.80    6.40
   5   8   0   26.80    6.00
  -4  -8   0   14.20    2.70
   4   8   0   16.70    3.60
   4   8   0   15.20    3.60
  -3  -8   0   40.90    3.70
  -3  -8   0   33.60    2.40
  -3  -8   0   34.80    4.40
  -3  -8   0   33.20    2.40
   3   8   0   35.20    5.00
   3   8   0   35.40    4.40
   3   8   0   41.70    5.40
  -2  -8   0   36.10    4.20
  -2  -8   0   37.80    2.70
  -2  -8   0   29.10    2.40
  -2  -8   0   32.60    2.90
  -2  -8   0   37.90    3.40
   2   8   0   33.20    3.80
   2   8   0   39.50    4.40
  -1  -8   0   21.50    2.30
  -1  -8   0   20.30    3.00
   1   8   0   20.90    3.20
   1   8   0   17.00    2.90
   1   8   0   22.10    3.70
   0  -8   0   84.99    5.90
   0  -8   0   60.79    5.80
   0  -8   0   68.99    5.70
   0   8   0   80.39    5.50
   0   8   0   65.39    5.70
   0   8   0   83.99    6.00
   1  -8   0  207.48   14.20
   1  -8   0  221.88   14.10
   1  -8   0  184.68   14.10
  -1   8   0  227.68   14.20
  -1   8   0  206.08   13.90
  -1   8   0  230.48   14.10
   2  -8   0   70.49    6.40
   2  -8   0   83.99    5.90
   2  -8   0   86.49    6.20
  -2   8   0   85.29    5.80
  -2   8   0   81.49    6.00
  -2   8   0   82.39    6.00
   3  -8   0  413.56   27.80
   3  -8   0  451.65   28.00
   3  -8   0  440.16   27.80
  -3   8   0  434.26   27.60
  -3   8   0  432.36   27.80
  -3   8   0  427.76   27.80
   4  -8   0  514.95   33.70
   4  -8   0  530.55   33.80
   4  -8   0  493.85   33.60
  -4   8   0  518.75   33.60
  -4   8   0  521.15   33.70
  -4   8   0  557.24   33.30
  -4   8   0  552.24   33.80
   5  -8   0   17.90    3.60
   5  -8   0   25.70    2.70
  -5   8   0   23.40    1.70
  -5   8   0   25.40    3.10
  -5   8   0   30.40    3.40
  -5   8   0   25.10    2.70
   6  -8   0  216.38   14.40
   6  -8   0  198.28   14.20
   6  -8   0  220.28   14.70
  -6   8   0  217.38   14.40
  -6   8   0  228.88   14.40
  -6   8   0  222.18   14.60
  -6   8   0  228.48   14.10
   7  -8   0   70.69    6.00
   7  -8   0   65.99    5.00
   7  -8   0   64.69    5.50
  -7   8   0   67.29    5.50
  -7   8   0   68.59    5.20
  -7   8   0   75.89    5.20
  -7   8   0   66.49    4.80
   8  -8   0   91.69    6.70
   8  -8   0   97.09    6.40
   8  -8   0   95.79    6.80
  -8   8   0   91.49    7.00
  -8   8   0  101.59    6.60
  -8   8   0   80.29    6.30
  -8   8   0   82.49    6.40
   9  -8   0    0.20    1.20
   9  -8   0   -3.10    2.50
   9  -8   0   -3.80    2.80
  -9   8   0    0.50    1.50
  -9   8   0   -2.70    1.90
  -9   8   0    1.10    1.50
  -9   8   0   -1.10    1.20
  10  -8   0   12.90    1.90
  10  -8   0   13.70    2.10
  10  -8   0   13.50    3.10
 -10   8   0   17.90    2.40
 -10   8   0   13.20    2.20
 -10   8   0    8.30    2.60
 -10   8   0   10.80    2.20
  11  -8   0   -0.60    1.40
  11  -8   0    0.40    2.90
  11  -8   0    0.00    1.20
 -11   8   0    1.00    1.20
 -11   8   0    0.20    1.10
  12  -8   0    6.70    3.50
 -12   8   0   -3.10    2.80
 -12   8   0    0.80    1.00
  -4  -9   0   21.30    4.90
   4   9   0   19.90    3.90
   4   9   0   16.10    3.80
  -3  -9   0    0.00    2.60
  -3  -9   0    3.40    2.10
  -3  -9   0    2.30    2.00
   3   9   0    4.00    2.90
   3   9   0    2.80    2.40
  -2  -9   0  124.19    8.80
  -2  -9   0  119.29    8.20
  -2  -9   0  142.39    9.00
  -2  -9   0  119.19    8.90
  -2  -9   0  119.99    8.30
   2   9   0  117.49    9.70
   2   9   0  125.09    9.10
  -1  -9   0    6.60    2.40
  -1  -9   0   10.90    2.10
  -1  -9   0   10.10    2.10
  -1  -9   0    9.80    2.00
   1   9   0   10.60    2.70
   1   9   0    6.00    2.80
   0  -9   0   10.20    2.30
   0  -9   0   11.30    2.00
   0   9   0    8.20    1.90
   0   9   0   15.60    2.90
   0   9   0   11.40    2.60
   1  -9   0    1.00    1.50
   1  -9   0    1.10    1.40
   1  -9   0   -0.10    1.70
   1  -9   0   -0.50    1.70
  -1   9   0   -0.40    1.90
  -1   9   0   -1.20    1.60
   2  -9   0  155.88   10.30
   2  -9   0  162.08   10.70
   2  -9   0  145.89   10.40
  -2   9   0  143.29   10.20
  -2   9   0  150.28   10.50
  -2   9   0  162.88   10.60
   3  -9   0   17.40    2.80
   3  -9   0   20.70    3.80
   3  -9   0   16.60    2.70
  -3   9   0   18.70    2.30
  -3   9   0   17.30    3.00
  -3   9   0   14.90    3.00
   4  -9   0    4.30    2.30
   4  -9   0    3.40    1.50
   4  -9   0    3.30    2.30
  -4   9   0    5.10    1.70
  -4   9   0    3.10    2.10
  -4   9   0    5.90    1.20
  -4   9   0    6.70    1.20
   5  -9   0  143.79   10.20
   5  -9   0  145.79   10.60
  -5   9   0  163.28   10.50
  -5   9   0  159.58    9.80
  -5   9   0  147.29   10.50
  -5   9   0  159.08   10.50
   6  -9   0   47.00    4.90
   6  -9   0   54.69    5.30
   6  -9   0   60.59    4.70
  -6   9   0   56.29    4.10
  -6   9   0   51.09    4.70
  -6   9   0   61.89    4.80
  -6   9   0   55.49    4.40
   7  -9   0   47.00    3.90
   7  -9   0   41.20    4.20
  -7   9   0   45.30    4.20
  -7   9   0   39.30    3.40
  -7   9   0   35.30    3.80
  -7   9   0   39.20    4.30
   8  -9   0   -0.70    2.80
   8  -9   0    1.20    2.50
  -8   9   0    0.00    2.30
  -8   9   0    5.00    2.00
   9  -9   0  118.99    8.60
   9  -9   0  123.09    9.20
   9  -9   0  132.99    8.30
  -9   9   0  117.49    8.30
  -9   9   0  108.19    9.80
  -9   9   0  111.89    8.50
  -9   9   0  134.69    8.50
  10  -9   0   62.79    4.20
  10  -9   0   42.60    5.20
  10  -9   0   55.19    5.70
 -10   9   0   49.30    6.60
 -10   9   0   46.20    4.10
 -10   9   0   54.59    4.40
  11  -9   0   56.49    4.00
  11  -9   0   49.30    6.60
 -11   9   0   50.39    4.20
 -11   9   0   39.20    6.30
  -3 -10   0   23.00    4.90
  -3 -10   0   30.30    5.80
   3  10   0   25.90    6.40
  -2 -10   0   -0.30    1.00
  -2 -10   0    6.20    2.90
  -2 -10   0    0.30    1.50
  -2 -10   0   -2.70    2.00
  -1 -10   0   22.00    3.80
  -1 -10   0   23.50    2.50
  -1 -10   0   17.90    2.50
   1  10   0   12.90    3.00
   1  10   0   18.70    3.50
   0  10   0    1.20    2.80
   0  10   0    7.00    2.30
   0  10   0    8.10    2.60
   1 -10   0    1.00    2.00
   1 -10   0    0.90    1.60
   1 -10   0    1.00    2.00
  -1  10   0   -1.10    2.90
  -1  10   0    6.90    2.70
  -1  10   0   -1.10    1.60
   2 -10   0   18.50    3.30
   2 -10   0   17.40    3.70
   2 -10   0   26.50    3.80
  -2  10   0   23.30    3.70
  -2  10   0   20.90    3.50
   3 -10   0   17.10    3.70
   3 -10   0   13.30    2.40
  -3  10   0   19.40    2.80
  -3  10   0   13.10    2.40
   4 -10   0    7.60    2.20
  -4  10   0    7.60    2.30
  -4  10   0    8.40    2.60
  -4  10   0    8.90    1.80
   5 -10   0  405.96   26.40
   5 -10   0  394.96   26.30
  -5  10   0  431.76   25.80
  -5  10   0  378.36   26.50
  -5  10   0  416.86   26.40
  -5  10   0  413.66   26.40
   6 -10   0    0.90    2.60
   6 -10   0    0.50    2.50
   6 -10   0    1.90    2.80
  -6  10   0   -2.70    2.00
  -6  10   0   -1.20    1.70
  -6  10   0   -0.90    1.30
  -6  10   0    1.90    1.20
   7 -10   0   90.09    7.30
   7 -10   0   88.29    7.20
   7 -10   0   96.09    7.80
  -7  10   0   94.59    7.40
  -7  10   0  106.89    7.10
  -7  10   0   80.09    6.90
  -7  10   0   97.69    6.60
   8 -10   0   17.50    3.50
   8 -10   0   18.40    3.50
   8 -10   0   23.40    4.00
  -8  10   0   21.60    3.60
  -8  10   0   15.90    2.80
  -8  10   0   25.60    3.00
   9 -10   0   18.60    4.00
  10 -10   0    2.80    3.30
  11 -10   0    2.90    3.80
  -1 -11   0    8.70    1.90
  -1 -11   0    7.30    2.60
   1  11   0   13.50    4.10
   1  11   0    3.90    3.10
   1  11   0    9.10    2.70
   0  11   0   36.70    5.80
   0  11   0   41.80    5.20
   0  11   0   46.00    5.00
   1 -11   0   16.70    2.60
   1 -11   0   15.80    3.40
  -1  11   0   20.50    3.80
  -1  11   0   24.50    4.10
   2 -11   0   11.90    2.40
   2 -11   0   13.90    3.10
  -2  11   0   16.10    3.40
  -2  11   0   12.30    3.00
  -2  11   0    9.60    2.00
   3 -11   0   18.30    3.80
   4 -11   0   55.59    6.00
   4 -11   0   75.29    6.00
  -4  11   0   61.69    5.80
  -4  11   0   68.29    5.80
  -4  11   0   65.19    5.40
   5 -11   0    5.70    3.10
   5 -11   0   10.00    2.90
   5 -11   0    7.10    2.60
  -5  11   0   10.10    2.30
  -5  11   0    6.70    1.20
  -5  11   0    4.60    1.30
  -5  11   0    6.40    2.30
   6 -11   0   25.50    4.90
   6 -11   0   19.00    3.20
  -6  11   0   25.00    3.60
  -6  11   0   22.00    3.80
  -6  11   0   29.00    3.70
   7 -11   0    1.80    2.50
   7 -11   0   -1.90    2.90
  -7  11   0    1.60    1.70
  -7  11   0    5.20    3.60
  -7  11   0    1.40    1.70
  -7  11   0   -2.00    1.80
   8 -11   0    0.00    2.40
   8 -11   0    0.50    2.30
   8 -11   0   -1.80    3.70
  -8  11   0    0.50    1.70
  -8  11   0   -1.00    2.70
  -8  11   0    3.80    2.00
   9 -11   0    8.40    3.70
   9 -11   0   -1.10    3.20
   9 -11   0    1.50    2.90
  -9  11   0    4.70    2.20
  -9  11   0   -3.20    2.20
  -9  11   0    0.90    2.10
  10 -11   0   15.00    2.80
 -10  11   0   15.40    2.80
   1 -12   0   18.90    4.20
  -1  12   0   13.10    4.60
   2 -12   0   73.09    7.30
   2 -12   0   94.59    7.50
   2 -12   0   93.39    7.10
  -2  12   0   76.69    7.50
  -2  12   0   73.99    8.20
  -2  12   0   94.09    7.00
   3 -12   0    1.80    3.20
   3 -12   0   -4.60    2.90
   3 -12   0   -0.10    3.60
  -3  12   0    3.10    2.50
  -3  12   0   -5.90    3.50
  -3  12   0    2.10    1.90
  -4  12   0   36.60    4.50
   5 -12   0   19.20    3.20
   5 -12   0   28.00    4.40
  -5  12   0   22.30    2.80
  -5  12   0   28.20    4.80
  -5  12   0   19.90    4.80
   6 -12   0    9.90    3.40
  -6  12   0    4.60    3.10
   7 -12   0   10.00    3.30
   7 -12   0   -1.90    3.40
   7 -12   0    2.60    2.60
   7 -12   0   -1.00    2.60
  -7  12   0    0.00    2.00
  -7  12   0    1.80    2.90
  -7  12   0    0.50    1.70
   8 -12   0   -1.60    2.20
   8 -12   0    7.20    3.30
   8 -12   0    5.10    4.00
   8 -12   0    2.90    4.10
  -8  12   0   -2.20    2.40
  -8  12   0    1.80    1.70
  -8  12   0    0.10    2.70
  -8  12   1   18.80    3.70
   8 -12  -1   15.30    5.90
   8 -12  -1   17.40    3.50
   8 -12  -1   20.40    6.20
   7 -12  -1    9.60    2.90
   7 -12  -1   15.90    4.10
   7 -12  -1    9.20    3.20
   7 -12  -1   11.20    3.50
  -6  12   1   17.80    2.30
   6 -12  -1   16.60    3.70
   6 -12  -1   28.30    5.20
  -5  12   1   12.40    3.20
  -5  12   1    5.70    1.40
  -5  12   1    7.60    3.20
   5 -12  -1    1.10    3.10
  -4  12   1  116.99    9.60
  -4  12   1  120.69    9.10
  -4  12   1  123.59   10.30
   4 -12  -1  126.09   10.00
   4 -12  -1  130.69    9.50
  -3  12   1   13.60    3.60
  -3  12   1    4.70    2.10
   3 -12  -1   14.60    4.00
   3 -12  -1    5.90    3.10
   3 -12  -1    6.80    3.10
  -2  12   1   50.19    6.40
  -2  12   1   57.39    6.60
   2 -12  -1   54.39    6.40
   2 -12  -1   47.20    5.80
  -9  11   1   89.09    7.40
  -9  11   1   91.39    8.40
  -9  11   1   92.89    7.00
   9 -11  -1   87.69    7.30
   9 -11  -1   98.79    8.50
  -8  11   1   38.50    5.40
  -8  11   1   45.30    6.60
  -8  11   1   47.80    4.30
   8 -11  -1   40.40    5.90
   8 -11  -1   56.19    5.00
   8 -11  -1   49.60    6.70
   8 -11  -1   48.20    5.10
  -7  11   1   15.70    2.80
  -7  11   1   17.70    2.70
  -7  11   1   16.10    3.50
   7 -11  -1   19.20    3.50
   7 -11  -1   18.20    3.20
   7 -11  -1   18.40    3.50
   7 -11  -1   18.60    3.10
  -6  11   1   22.40    3.30
  -6  11   1   13.60    2.40
  -6  11   1   21.20    4.20
   6 -11  -1   17.10    2.70
  -5  11   1   90.49    7.10
  -5  11   1   93.69    7.50
  -5  11   1   89.49    6.40
  -5  11   1  102.19    7.50
   5 -11  -1  107.29    7.70
   5 -11  -1   80.89    7.60
  -4  11   1   22.30    3.20
  -4  11   1   22.40    3.50
   4 -11  -1   23.60    3.50
  -3  11   1   94.99    7.90
  -3  11   1   90.59    7.30
  -3  11   1  101.49    7.40
   3 -11  -1   98.39    7.40
   3 -11  -1   89.09    7.80
   3 -11  -1  100.29    7.50
  -2  11   1   18.30    3.60
   2 -11  -1   21.10    4.70
   2 -11  -1   24.90    3.50
   2 -11  -1   21.10    3.60
  -1  11   1   42.30    4.70
   1 -11  -1   39.30    4.30
   1 -11  -1   36.10    4.00
   1 -11  -1   36.80    5.70
   0  11   1    4.90    2.30
   0  11   1    6.80    3.70
   0 -11  -1    3.70    3.00
   0 -11  -1    3.00    2.10
   1  11   1    5.10    2.50
   1  11   1    0.00    4.30
   1  11   1    2.00    3.20
  -1 -11  -1    1.00    1.50
 -10  10   1    3.20    2.30
 -10  10   1    5.80    2.70
  10 -10  -1   11.20    3.60
  10 -10  -1    4.00    2.10
  -9  10   1    5.70    1.90
  -9  10   1    8.80    2.00
  -9  10   1    2.70    2.40
  -9  10   1    4.60    2.10
   9 -10  -1    8.40    3.10
   9 -10  -1    5.90    2.70
   9 -10  -1    2.30    2.50
  -8  10   1    1.20    1.70
  -8  10   1    4.70    1.80
   8 -10  -1   -0.30    2.30
  -7  10   1  114.99    9.40
  -7  10   1  114.29    8.70
  -7  10   1  122.29    8.60
  -7  10   1  116.39    8.30
   7 -10  -1  128.99    9.10
   7 -10  -1  118.89    8.50
   7 -10  -1  125.09    9.60
   7 -10  -1  120.89    9.00
  -6  10   1   24.30    3.50
  -6  10   1   37.00    3.60
  -6  10   1   31.30    3.30
  -6  10   1   35.20    4.00
   6 -10  -1   25.70    3.90
   6 -10  -1   22.70    5.00
  -5  10   1   32.20    3.70
  -5  10   1   28.10    2.60
  -5  10   1   21.40    4.10
  -5  10   1   24.40    3.40
   5 -10  -1   28.40    4.10
   5 -10  -1   20.90    3.40
   5 -10  -1   21.90    4.00
   5 -10  -1   32.00    4.00
  -4  10   1   24.30    3.50
  -4  10   1   23.50    3.50
  -4  10   1   27.10    2.60
   4 -10  -1   20.00    4.30
   4 -10  -1   23.30    3.80
   4 -10  -1   22.30    4.30
  -3  10   1  235.18   14.60
  -3  10   1  221.68   14.90
  -3  10   1  231.38   14.90
   3 -10  -1  226.18   15.00
   3 -10  -1  202.78   14.90
   3 -10  -1  230.38   15.10
   3 -10  -1  210.58   14.80
  -2  10   1    5.90    2.30
  -2  10   1    1.60    2.10
  -2  10   1    0.00    2.00
   2 -10  -1   -0.60    2.40
   2 -10  -1    1.60    2.50
   2 -10  -1    5.70    2.50
   2 -10  -1   -0.60    1.70
  -1  10   1   -0.10    1.70
  -1  10   1   -0.20    2.90
  -1  10   1   -0.10    2.10
   1 -10  -1    0.20    2.60
   1 -10  -1    2.80    2.20
   1 -10  -1   -0.60    2.20
   1 -10  -1   -0.90    2.50
   0  10   1   49.60    5.10
   0 -10  -1   36.20    4.00
   0 -10  -1   43.30    5.60
   0 -10  -1   34.00    3.80
   0 -10  -1   39.50    4.30
   1  10   1   40.40    5.00
   1  10   1   38.60    5.00
  -1 -10  -1   31.20    4.10
  -1 -10  -1   37.10    4.10
  -1 -10  -1   26.30    5.90
  -1 -10  -1   28.60    3.10
   2  10   1   11.90    3.60
   2  10   1   11.30    2.90
   2  10   1    9.20    3.20
  -2 -10  -1   -3.40    4.00
  -2 -10  -1    5.10    0.90
  -2 -10  -1    5.30    1.50
  -2 -10  -1    7.00    1.60
  11  -9  -1    7.90    3.70
 -10   9   1    3.00    1.40
 -10   9   1    7.70    2.20
 -10   9   1    4.30    2.50
  10  -9  -1    5.70    2.30
  -9   9   1    3.50    1.70
  -9   9   1    0.50    1.50
   9  -9  -1    0.50    2.30
   9  -9  -1   -2.00    2.60
   9  -9  -1   -0.30    1.80
  -8   9   1   51.49    6.50
  -8   9   1   66.99    5.10
  -8   9   1   59.09    5.20
   8  -9  -1   64.39    5.70
   8  -9  -1   68.89    4.90
   8  -9  -1   59.39    5.40
  -7   9   1   25.00    3.80
  -7   9   1   22.70    3.40
  -7   9   1   28.90    4.00
   7  -9  -1   30.20    3.60
   7  -9  -1   23.40    3.00
  -6   9   1    0.40    1.20
  -6   9   1   -1.30    1.30
  -6   9   1   -1.40    2.00
   6  -9  -1   -0.70    1.60
   6  -9  -1    2.40    2.30
   6  -9  -1    1.80    2.10
  -5   9   1    3.90    1.60
  -5   9   1   -3.70    2.10
  -5   9   1    0.20    0.60
  -5   9   1   -1.20    0.80
   5  -9  -1    4.30    1.80
   5  -9  -1    1.10    2.10
   5  -9  -1   -1.90    2.70
  -4   9   1  146.59   11.10
  -4   9   1  184.68   11.10
   4  -9  -1  151.38   11.10
   4  -9  -1  161.58   10.90
   4  -9  -1  170.88   11.10
   4  -9  -1  167.68   10.80
   4  -9  -1  139.59   10.50
  -3   9   1    2.80    2.10
  -3   9   1    3.70    1.00
  -3   9   1    0.20    2.20
   3  -9  -1    0.10    1.60
   3  -9  -1    5.70    2.10
   3  -9  -1    0.30    1.40
   3  -9  -1    1.40    2.50
   3  -9  -1    4.60    2.20
  -2   9   1   41.10    3.70
  -2   9   1   37.60    3.90
  -2   9   1   38.70    3.90
   2  -9  -1   37.30    4.00
   2  -9  -1   38.20    3.90
  -1   9   1   23.70    3.40
  -1   9   1   30.40    4.00
   1  -9  -1   20.20    3.20
   1  -9  -1   25.70    3.30
   1  -9  -1   19.60    3.30
   1  -9  -1   25.50    3.10
   0   9   1    6.10    2.20
   0   9   1    4.60    1.90
   0  -9  -1    7.50    2.40
   0  -9  -1    4.00    1.80
   0  -9  -1    3.30    1.80
   1   9   1    1.90    2.10
   1   9   1    3.20    2.00
   1   9   1    4.80    2.30
  -1  -9  -1    2.60    1.20
  -1  -9  -1    6.40    2.30
  -1  -9  -1    1.60    2.10
   2   9   1    1.10    2.50
   2   9   1    1.90    2.40
  -2  -9  -1   -1.80    2.10
  -2  -9  -1    0.30    2.20
   3   9   1   -2.70    2.70
   3   9   1   -0.20    2.90
  -3  -9  -1   -1.70    2.00
  -3  -9  -1   -2.40    2.60
   4   9   1   19.20    3.60
   4   9   1   31.20    6.90
   4   9   1   27.50    4.80
  -4  -9  -1   22.10    5.10
 -11   8   1    0.90    2.20
  11  -8  -1    8.60    3.10
 -10   8   1   14.60    2.80
 -10   8   1   19.40    3.70
  10  -8  -1   15.30    2.10
  10  -8  -1   17.10    3.20
  10  -8  -1   12.70    2.70
  -9   8   1   54.99    6.90
  -9   8   1   54.29    4.40
  -9   8   1   68.89    4.70
   9  -8  -1   61.29    5.80
   9  -8  -1   55.89    5.80
   9  -8  -1   61.99    4.50
   9  -8  -1   62.19    4.50
  -8   8   1   -0.50    1.60
  -8   8   1   -1.40    1.40
   8  -8  -1    6.40    2.60
   8  -8  -1   -0.40    1.40
   8  -8  -1   -1.30    1.90
  -7   8   1   94.89    6.80
  -7   8   1   90.89    6.50
  -7   8   1   85.09    7.10
  -7   8   1   90.99    7.00
   7  -8  -1   96.29    6.90
   7  -8  -1  106.49    6.90
   7  -8  -1   97.09    7.40
   7  -8  -1   87.09    6.60
  -6   8   1   71.89    5.60
  -6   8   1   73.89    5.90
  -6   8   1   80.79    5.40
  -6   8   1   79.99    5.80
   6  -8  -1   75.89    5.90
   6  -8  -1   79.09    6.30
   6  -8  -1   72.89    5.50
  -5   8   1  109.69    7.10
  -5   8   1  106.69    7.80
  -5   8   1  111.89    7.70
  -5   8   1  119.89    7.90
   5  -8  -1  115.09    8.00
   5  -8  -1  105.19    7.50
   5  -8  -1  118.19    7.90
   5  -8  -1  102.09    7.70
   4  -8  -1    3.50    2.00
   4  -8  -1    5.50    2.10
  -3   8   1   91.79    6.60
  -3   8   1   98.29    6.20
  -3   8   1   91.79    6.60
   3  -8  -1   91.29    6.80
   3  -8  -1   86.19    6.60
   3  -8  -1   83.49    6.50
  -2   8   1   48.20    4.30
  -2   8   1   52.29    3.70
   2  -8  -1   47.60    4.10
   2  -8  -1   48.30    4.00
   2  -8  -1   50.49    4.30
   2  -8  -1   38.90    4.00
  -1   8   1  242.48   15.20
  -1   8   1  236.68   15.20
  -1   8   1  236.28   15.30
   1  -8  -1  241.28   15.30
   1  -8  -1  195.08   15.20
   1  -8  -1  230.98   15.00
   1  -8  -1  237.98   15.30
   0   8   1    0.70    1.70
   0   8   1    1.40    1.80
   0   8   1    2.10    1.90
   0  -8  -1    1.50    1.20
   0  -8  -1    0.80    1.00
   0  -8  -1    0.60    2.10
   0  -8  -1   -0.30    1.70
   1   8   1   84.69    6.40
   1   8   1   90.89    6.20
   1   8   1   76.79    6.40
  -1  -8  -1   84.39    6.50
  -1  -8  -1   69.59    6.30
  -1  -8  -1   94.59    6.50
  -1  -8  -1   83.49    5.70
   2   8   1    6.30    1.90
   2   8   1    6.10    2.00
   2   8   1    5.20    2.10
  -2  -8  -1    6.00    2.00
  -2  -8  -1    6.90    2.10
  -2  -8  -1   12.90    3.10
  -2  -8  -1    7.30    1.30
  -2  -8  -1    4.90    2.50
   3   8   1   67.09    5.90
   3   8   1   66.49    5.70
  -3  -8  -1   68.29    5.70
  -3  -8  -1   60.09    5.60
  -3  -8  -1   64.09    5.20
  -3  -8  -1   54.99    4.30
   4   8   1   10.50    2.30
   4   8   1   16.30    3.10
   4   8   1    7.40    2.90
  -4  -8  -1   11.60    3.10
  -4  -8  -1   10.60    2.00
   5   8   1    1.00    2.60
   5   8   1    0.80    3.30
  -5  -8  -1    5.60    2.90
  -5  -8  -1    2.50    3.50
  12  -7  -1    2.20    2.80
 -11   7   1   23.80    2.10
 -11   7   1   18.10    2.10
  11  -7  -1   20.70    4.60
  11  -7  -1   20.40    3.40
  11  -7  -1   18.60    3.10
 -10   7   1    7.00    1.50
 -10   7   1    6.80    1.50
 -10   7   1    6.30    2.30
  10  -7  -1    4.20    2.60
  10  -7  -1    6.10    1.10
  10  -7  -1    5.60    1.00
  10  -7  -1    6.50    2.80
  -9   7   1   -1.00    1.70
  -9   7   1   -0.20    1.30
  -9   7   1   -0.60    1.30
  -9   7   1   -0.30    1.60
   9  -7  -1    2.90    1.80
   9  -7  -1   -1.10    1.20
   9  -7  -1   -0.10    2.20
   9  -7  -1    3.00    1.30
  -8   7   1    0.00    1.30
  -8   7   1   -1.30    1.30
  -8   7   1   -0.70    1.00
   8  -7  -1    2.60    1.40
   8  -7  -1   -0.30    1.00
   8  -7  -1    2.60    1.90
   8  -7  -1    2.30    1.70
  -7   7   1  278.17   18.20
  -7   7   1  289.17   17.90
  -7   7   1  250.87   17.80
  -7   7   1  268.27   17.80
   7  -7  -1  283.47   18.00
   7  -7  -1  296.37   18.40
   7  -7  -1  281.07   18.10
   7  -7  -1  268.57   17.80
  -6   7   1   12.90    2.00
  -6   7   1    8.90    1.40
  -6   7   1   12.70    1.70
   6  -7  -1   13.60    2.80
   6  -7  -1    7.80    1.80
  -5   7   1   12.50    2.60
  -5   7   1   10.50    2.30
  -5   7   1   10.10    2.00
   5  -7  -1    7.10    1.50
   5  -7  -1   10.50    1.90
   5  -7  -1    8.60    1.20
   5  -7  -1   11.30    2.40
  -4   7   1  344.87   23.40
  -4   7   1  386.96   23.40
  -4   7   1  395.06   23.10
   4  -7  -1  367.56   23.30
   4  -7  -1  363.66   23.40
   4  -7  -1  308.07   23.10
   4  -7  -1  383.96   23.40
  -3   7   1 1182.08   73.59
  -3   7   1 1213.98   73.39
  -3   7   1 1176.68   73.69
   3  -7  -1 1115.89   73.49
   3  -7  -1 1114.39   73.49
   3  -7  -1 1175.38   73.59
  -2   7   1   22.80    2.00
  -2   7   1   21.40    3.10
   2  -7  -1   19.50    3.00
   2  -7  -1   18.60    2.10
   2  -7  -1   16.30    2.10
   2  -7  -1   17.60    2.40
  -1   7   1  105.29    6.80
  -1   7   1  108.89    7.20
  -1   7   1  102.99    7.00
   1  -7  -1   85.19    6.90
   1  -7  -1   97.39    6.80
   1  -7  -1  105.59    7.20
   1  -7  -1   98.09    7.00
   0   7   1   70.89    5.40
   0   7   1   65.19    5.10
   0  -7  -1   68.39    5.10
   0  -7  -1   67.89    5.20
   0  -7  -1   63.59    5.30
   0  -7  -1   70.29    4.70
   1   7   1   22.10    3.50
   1   7   1   31.20    3.60
   1   7   1   29.50    3.00
  -1  -7  -1   25.60    3.40
  -1  -7  -1   29.60    3.10
  -1  -7  -1   35.20    2.70
  -1  -7  -1   29.80    3.50
   2   7   1   89.19    6.80
   2   7   1   99.59    7.50
   2   7   1   94.39    6.90
  -2  -7  -1   92.69    6.20
  -2  -7  -1   84.99    7.00
  -2  -7  -1   90.09    7.00
  -2  -7  -1   96.49    7.00
  -2  -7  -1  107.09    6.70
   3   7   1    1.40    2.80
   3   7   1    7.50    2.10
  -3  -7  -1    1.50    2.10
  -3  -7  -1    4.40    1.40
  -3  -7  -1    4.90    2.00
  -3  -7  -1    4.40    1.90
   4   7   1    4.00    3.30
   4   7   1    2.80    2.20
   4   7   1    1.30    2.50
  -4  -7  -1    6.80    1.90
  -4  -7  -1    3.50    2.00
  -4  -7  -1    3.20    2.10
  -4  -7  -1    2.30    2.10
   5   7   1   10.00    3.70
  -5  -7  -1    8.60    2.50
  -5  -7  -1    7.20    1.10
  -5  -7  -1    8.70    2.00
   6   7   1    6.60    3.50
   6   7   1    2.00    3.60
  -6  -7  -1    0.20    2.50
  -6  -7  -1    1.40    2.80
 -12   6   1    3.90    2.30
  12  -6  -1    8.20    2.00
 -11   6   1    1.50    2.10
  11  -6  -1    2.00    2.40
  11  -6  -1    5.40    1.80
  11  -6  -1    6.00    2.80
 -10   6   1   -1.90    1.50
 -10   6   1    1.50    1.00
 -10   6   1    0.40    0.80
  10  -6  -1    0.00    0.50
  10  -6  -1    2.30    1.80
  10  -6  -1   -0.10    0.50
  10  -6  -1    4.50    2.00
  10  -6  -1   -1.40    2.60
  -9   6   1   -0.70    1.20
  -9   6   1   -1.30    1.40
  -9   6   1    0.10    1.00
   9  -6  -1    2.70    2.50
   9  -6  -1   -0.30    0.60
   9  -6  -1   -0.60    1.60
  -8   6   1   54.79    3.90
  -8   6   1   46.30    3.80
   8  -6  -1   45.70    4.10
   8  -6  -1   45.80    4.50
   8  -6  -1   47.70    3.50
   8  -6  -1   46.20    3.60
  -7   6   1   48.00    4.50
  -7   6   1   51.29    4.10
  -7   6   1   64.59    4.40
  -7   6   1   55.09    3.90
   7  -6  -1   57.79    4.10
   7  -6  -1   56.69    4.60
   7  -6  -1   56.79    4.00
   7  -6  -1   50.69    5.10
  -6   6   1  116.69    7.60
  -6   6   1  107.19    7.30
  -6   6   1  118.89    7.80
  -6   6   1  110.09    7.30
   6  -6  -1  107.69    7.60
   6  -6  -1  101.29    7.90
   6  -6  -1  112.39    7.30
  -5   6   1    0.60    1.10
  -5   6   1    0.40    0.80
  -5   6   1    0.70    0.70
  -5   6   1    1.10    1.30
   5  -6  -1    1.20    1.80
   5  -6  -1    1.30    0.90
   5  -6  -1    2.30    0.80
   5  -6  -1    2.40    1.30
  -4   6   1 2061.29  124.99
  -4   6   1 2167.18  125.09
  -4   6   1 1960.80  124.99
  -4   6   1 1964.10  124.89
   4  -6  -1 2057.59  124.99
   4  -6  -1 1717.83  124.89
   4  -6  -1 1933.51  124.89
  -3   6   1   45.00    2.80
  -3   6   1   39.30    3.40
  -3   6   1   39.30    3.30
   3  -6  -1   34.00    3.00
   3  -6  -1   33.70    2.80
   3  -6  -1   40.60    3.10
  -2   6   1 1031.70   63.09
  -2   6   1 1036.80   63.09
  -2   6   1 1023.20   62.99
   2  -6  -1  851.61   62.99
   2  -6  -1 1044.40   63.09
   2  -6  -1  993.80   62.99
  -1   6   1    3.80    0.90
  -1   6   1    4.20    1.40
   1  -6  -1    3.30    0.90
   1  -6  -1    4.60    1.00
   1  -6  -1    4.30    1.50
   1  -6  -1    7.00    1.30
   0   6   1    4.20    1.30
   0   6   1    4.00    1.20
   0   6   1    5.50    1.70
   0  -6  -1    7.00    1.00
   0  -6  -1    6.70    1.20
   0  -6  -1    5.30    1.30
   0  -6  -1    4.70    1.80
   1   6   1   71.59    5.20
   1   6   1   73.09    5.20
   1   6   1   74.29    5.40
  -1  -6  -1   62.89    5.30
  -1  -6  -1   73.89    4.70
  -1  -6  -1   73.19    5.00
  -1  -6  -1   64.69    5.40
   2   6   1    8.40    2.00
   2   6   1   14.60    2.10
  -2  -6  -1   14.80    2.40
  -2  -6  -1   10.20    1.90
  -2  -6  -1   11.10    2.20
   3   6   1    7.40    1.80
   3   6   1    3.60    1.90
   3   6   1    3.70    1.60
  -3  -6  -1    4.40    1.80
  -3  -6  -1    5.30    1.80
  -3  -6  -1    3.20    1.80
   4   6   1   37.40    3.90
   4   6   1   40.10    3.50
   4   6   1   31.80    3.70
  -4  -6  -1   34.20    3.30
  -4  -6  -1   42.30    3.80
  -4  -6  -1   28.90    3.40
   5   6   1    4.30    2.00
   5   6   1    2.90    2.60
  -5  -6  -1    3.70    1.90
  -5  -6  -1    1.20    2.40
  -5  -6  -1    2.80    1.60
  -5  -6  -1    3.10    2.00
  -5  -6  -1    1.70    1.00
   6   6   1    2.10    2.30
   6   6   1    2.70    1.80
  -6  -6  -1    0.90    1.20
  -6  -6  -1    0.50    1.60
  -6  -6  -1   -0.90    1.80
   7   6   1   15.60    3.60
   7   6   1   12.30    2.10
  -7  -6  -1   11.50    2.30
  -7  -6  -1   10.60    2.00
  -7  -6  -1   10.70    3.00
 -12   5   1   33.30    5.40
  12  -5  -1   34.90    4.00
  12  -5  -1   28.80    5.00
  12  -5  -1   30.10    3.70
  12  -5  -1   39.70    3.80
  11  -5  -1   17.40    2.90
  11  -5  -1   14.50    2.30
  11  -5  -1   18.00    3.10
 -10   5   1   31.40    4.50
  10  -5  -1   37.30    3.70
  10  -5  -1   43.90    3.80
  10  -5  -1   41.70    4.00
  10  -5  -1   35.40    3.10
  10  -5  -1   28.10    4.40
  -9   5   1   -2.40    1.60
   9  -5  -1    0.10    1.40
   9  -5  -1   -0.50    2.10
   9  -5  -1   -0.70    1.50
   9  -5  -1    0.30    1.50
  -8   5   1    4.00    1.00
  -8   5   1    3.50    0.90
   8  -5  -1    3.10    0.70
   8  -5  -1    3.80    0.90
   8  -5  -1    3.70    0.60
  -7   5   1    4.50    1.20
  -7   5   1    5.50    1.10
  -7   5   1    4.40    1.20
   7  -5  -1    3.80    1.40
   7  -5  -1    5.70    1.00
   7  -5  -1    6.90    0.70
   7  -5  -1    5.30    0.80
   7  -5  -1    5.30    1.10
   7  -5  -1    1.50    2.10
  -6   5   1    8.60    1.50
  -6   5   1   13.30    1.70
  -6   5   1   12.60    1.50
  -6   5   1   14.30    2.70
   6  -5  -1   11.50    2.60
   6  -5  -1   10.20    1.00
   6  -5  -1   10.20    1.40
   6  -5  -1   12.60    2.10
   6  -5  -1   11.70    1.50
  -5   5   1  114.29    7.30
  -5   5   1  108.29    7.30
  -5   5   1  115.59    7.60
  -5   5   1  107.69    7.20
   5  -5  -1  105.09    7.30
   5  -5  -1  104.49    7.00
   5  -5  -1  107.79    7.20
   5  -5  -1  110.09    7.30
   5  -5  -1  116.89    7.70
  -4   5   1    1.20    0.70
  -4   5   1    1.80    0.80
  -4   5   1    0.90    1.00
   4  -5  -1   -0.90    1.20
   4  -5  -1    1.20    0.30
  -3   5   1  801.72   49.30
  -3   5   1  836.42   49.20
  -3   5   1  805.42   49.30
   3  -5  -1  785.02   49.30
   3  -5  -1  675.23   49.20
   3  -5  -1  772.92   49.30
  -2   5   1   55.89    3.70
  -2   5   1   55.49    4.00
  -2   5   1   56.59    4.00
   2  -5  -1   55.09    3.80
   2  -5  -1   58.59    4.00
   2  -5  -1   47.70    3.70
  -1   5   1  339.67   20.90
  -1   5   1  327.67   20.80
  -1   5   1  333.87   20.90
   1  -5  -1  323.87   20.80
   1  -5  -1  322.97   20.80
   1  -5  -1  337.27   20.90
   1  -5  -1  301.07   20.80
   0   5   1    1.60    1.00
   0   5   1    1.30    1.00
   0   5   1    0.20    0.80
   0  -5  -1    1.90    1.20
   0  -5  -1    1.80    0.90
   0  -5  -1    0.50    0.90
   1   5   1 5136.39  310.87
   1   5   1 5204.18  310.87
   1   5   1 4638.84  310.77
  -1  -5  -1 4904.01  310.47
  -1  -5  -1 4260.57  310.87
  -1  -5  -1 5273.27  311.07
  -1  -5  -1 5044.60  310.77
   2   5   1    3.70    1.20
   2   5   1    3.90    1.20
   2   5   1    3.10    1.10
  -2  -5  -1    3.80    0.50
  -2  -5  -1    4.40    1.50
  -2  -5  -1    2.30    1.50
  -2  -5  -1    3.20    1.10
   3   5   1   20.40    2.30
  -3  -5  -1   15.30    1.70
  -3  -5  -1   18.60    2.10
  -3  -5  -1   18.50    2.70
   4   5   1   -1.50    1.50
  -4  -5  -1   -0.70    1.50
  -4  -5  -1   -0.40    1.30
  -4  -5  -1   -0.60    0.70
  -4  -5  -1   -2.20    1.40
  -4  -5  -1   -1.10    1.40
   5   5   1    8.10    2.10
   5   5   1    5.20    1.70
  -5  -5  -1    4.30    1.70
  -5  -5  -1    8.10    1.70
  -5  -5  -1    0.70    1.70
   6   5   1    8.90    2.80
   6   5   1   11.40    2.30
  -6  -5  -1   14.20    3.00
  -6  -5  -1   11.70    2.90
  -6  -5  -1    9.30    2.40
  -6  -5  -1   15.70    3.30
   7   5   1  181.18   12.10
   7   5   1  160.18   12.60
   7   5   1  183.38   12.00
  -7  -5  -1  187.18   12.00
  -7  -5  -1  166.58   12.50
  -7  -5  -1  189.68   12.00
   8   5   1   16.80    3.80
  -8  -5  -1   20.00    2.60
  -8  -5  -1   23.00    5.40
 -12   4   1    0.60    2.10
  12  -4  -1    3.30    2.30
  12  -4  -1    4.40    1.80
  12  -4  -1    1.10    1.70
 -11   4   1   21.30    5.30
  11  -4  -1   27.30    3.60
  11  -4  -1   31.90    3.30
  11  -4  -1   22.30    3.90
 -10   4   1    0.90    1.90
  10  -4  -1    3.50    1.70
  10  -4  -1    5.50    1.70
  10  -4  -1    5.10    2.70
  10  -4  -1    2.10    1.40
  10  -4  -1    1.10    1.10
   9  -4  -1   18.70    2.60
   9  -4  -1   15.00    3.20
   9  -4  -1   17.00    2.50
   9  -4  -1   12.50    2.70
   9  -4  -1   13.40    3.20
  -8   4   1    3.30    0.70
  -8   4   1    1.80    0.50
   8  -4  -1   -0.40    1.40
  -7   4   1  231.78   13.70
  -7   4   1  193.78   13.90
  -7   4   1  228.48   13.70
  -7   4   1  220.08   14.20
   7  -4  -1  213.38   13.60
   7  -4  -1  229.68   13.60
   7  -4  -1  184.98   13.70
   7  -4  -1  208.08   14.30
   7  -4  -1  226.38   14.00
  -6   4   1  157.78    9.90
  -6   4   1  155.08   10.50
  -6   4   1  138.89   10.00
   6  -4  -1  156.28    9.90
   6  -4  -1  157.18    9.90
   6  -4  -1  160.58   10.50
   6  -4  -1  153.88   10.10
  -5   4   1   11.10    1.90
  -5   4   1   14.20    1.40
  -5   4   1   14.00    1.40
   5  -4  -1   14.40    1.30
   5  -4  -1   14.50    1.30
   5  -4  -1   13.40    1.70
   5  -4  -1   11.90    2.20
  -4   4   1  344.07   21.60
  -4   4   1  344.77   21.60
  -4   4   1  330.77   21.60
  -4   4   1  364.66   21.80
   4  -4  -1  339.37   21.50
   4  -4  -1  335.07   21.60
   4  -4  -1  337.57   21.60
   4  -4  -1  322.47   21.70
  -3   4   1  145.89    9.50
  -3   4   1  155.38    9.70
  -3   4   1  150.28    9.70
   3  -4  -1  148.09    9.70
   3  -4  -1  159.08    9.70
   3  -4  -1  142.29    9.50
  -2   4   1   20.50    1.80
  -2   4   1   21.20    1.80
  -2   4   1   21.50    1.50
   2  -4  -1   21.30    1.70
   2  -4  -1   21.50    1.90
   2  -4  -1   19.00    1.60
  -1   4   1  338.47   21.80
  -1   4   1  353.56   21.90
  -1   4   1  351.86   21.80
   1  -4  -1  340.37   21.80
   1  -4  -1  308.57   21.80
   1  -4  -1  365.66   21.90
   0   4   1  341.77   22.10
   0   4   1  360.26   22.10
   0   4   1  355.16   22.10
   0  -4  -1  338.97   21.90
   0  -4  -1  369.36   22.10
   0  -4  -1  349.77   22.00
   0  -4  -1  309.27   22.10
   1   4   1   66.19    4.40
   1   4   1   61.09    4.40
   1   4   1   71.29    4.50
  -1  -4  -1   67.09    4.40
  -1  -4  -1   54.89    4.50
  -1  -4  -1   64.69    4.50
  -1  -4  -1   61.29    4.20
   2   4   1  346.87   20.50
   2   4   1  325.27   20.50
   2   4   1  302.37   20.50
  -2  -4  -1  332.97   20.40
  -2  -4  -1  334.17   20.50
  -2  -4  -1  328.27   20.50
  -2  -4  -1  314.67   20.20
  -2  -4  -1  275.97   20.50
   3   4   1   -1.50    1.00
   3   4   1   -0.70    1.20
  -3  -4  -1   -1.20    1.30
  -3  -4  -1   -0.80    0.80
  -3  -4  -1   -1.00    0.90
  -3  -4  -1   -1.10    1.40
   4   4   1   17.50    1.90
   4   4   1   16.60    2.40
  -4  -4  -1   15.70    1.90
  -4  -4  -1   15.20    2.30
  -4  -4  -1   14.40    2.60
  -4  -4  -1   14.60    1.50
   5   4   1    0.60    0.90
   5   4   1    0.40    1.30
   5   4   1    1.80    1.40
  -5  -4  -1    0.20    1.30
  -5  -4  -1    0.50    1.60
  -5  -4  -1   -0.20    1.40
   6   4   1    4.00    1.90
  -6  -4  -1    3.50    1.70
  -6  -4  -1    1.00    1.50
   7   4   1   13.30    3.10
   7   4   1   21.30    2.50
   7   4   1   14.80    2.60
  -7  -4  -1   19.70    2.90
  -7  -4  -1   24.90    3.00
  -7  -4  -1   22.60    4.40
   8   4   1   71.99    5.00
   8   4   1   50.69    6.20
  -8  -4  -1   59.69    4.60
  -8  -4  -1   63.19    4.90
   9   4   1    4.70    3.80
  -9  -4  -1    4.30    3.40
  12  -3  -1   19.30    3.20
  12  -3  -1   15.70    2.80
  12  -3  -1   17.10    3.10
 -11   3   1   28.80    5.50
  11  -3  -1   36.50    4.20
  11  -3  -1   39.00    4.10
  11  -3  -1   38.60    4.50
  10  -3  -1    1.70    1.60
  10  -3  -1    5.00    1.60
  -9   3   1   49.50    4.70
   9  -3  -1   42.50    4.00
   9  -3  -1   49.99    3.90
   9  -3  -1   45.90    4.20
   9  -3  -1   43.10    3.80
   9  -3  -1   49.60    4.80
  -8   3   1  670.13   40.60
   8  -3  -1  637.54   40.20
   8  -3  -1  545.15   40.10
   8  -3  -1  674.93   40.20
   8  -3  -1  601.24   40.30
   8  -3  -1  667.53   40.50
  -7   3   1   -1.00    0.70
   7  -3  -1   -0.80    0.90
   7  -3  -1    1.70    0.80
   7  -3  -1    0.00    1.90
   7  -3  -1   -0.20    1.20
  -6   3   1   30.70    2.00
  -6   3   1   33.70    3.20
   6  -3  -1   29.50    3.20
   6  -3  -1   28.10    2.00
   6  -3  -1   28.10    2.00
   6  -3  -1   28.20    2.50
   6  -3  -1   33.10    2.40
  -5   3   1    4.30    0.90
  -5   3   1    5.80    1.20
   5  -3  -1    3.40    0.50
   5  -3  -1    3.50    0.60
   5  -3  -1    4.10    0.80
   5  -3  -1    3.40    0.90
   5  -3  -1    2.80    1.20
  -4   3   1 5923.91  369.16
  -4   3   1 5932.61  369.26
  -4   3   1 5513.85  370.06
   4  -3  -1 5738.23  369.66
   4  -3  -1 5862.91  369.76
   4  -3  -1 5785.12  369.16
   4  -3  -1 6453.25  369.56
   4  -3  -1 5640.94  369.26
  -3   3   1    0.80    0.60
  -3   3   1    1.00    0.50
   3  -3  -1    1.20    0.20
   3  -3  -1    1.10    0.50
   3  -3  -1    1.30    0.50
  -2   3   1  877.61   55.89
  -2   3   1  981.30   56.19
  -2   3   1  844.62   55.89
   2  -3  -1  879.31   56.09
   2  -3  -1  844.92   55.89
   2  -3  -1  892.31   55.99
  -1   3   1   21.80    1.60
  -1   3   1   21.80    1.60
  -1   3   1   25.00    1.70
   1  -3  -1   19.60    1.70
   1  -3  -1   21.20    1.70
   1  -3  -1   23.70    1.80
   1  -3  -1   21.30    1.60
   0   3   1 5825.12  343.27
   0   3   1 5683.13  343.37
   0   3   1 5087.79  343.37
   0  -3  -1 5634.24  343.37
   0  -3  -1 4735.13  343.37
   0  -3  -1 5702.53  343.57
   0  -3  -1 5409.86  342.97
   1   3   1  812.42   53.79
   1   3   1  885.51   53.79
   1   3   1  895.11   53.69
  -1  -3  -1  845.72   53.59
  -1  -3  -1  768.42   53.79
  -1  -3  -1  872.11   53.69
  -1  -3  -1  877.81   53.79
   2   3   1    0.20    0.90
  -2  -3  -1    0.60    0.70
  -2  -3  -1    2.00    0.30
   3   3   1   42.10    3.10
   3   3   1   35.80    3.10
   3   3   1   44.70    2.90
  -3  -3  -1   42.00    3.00
  -3  -3  -1   39.90    3.10
  -3  -3  -1   35.80    3.20
  -3  -3  -1   37.20    2.70
  -3  -3  -1   40.10    2.80
   4   3   1   22.00    2.30
   4   3   1   23.20    1.80
   4   3   1   20.70    2.40
  -4  -3  -1   21.70    2.20
  -4  -3  -1   21.30    1.80
  -4  -3  -1   22.90    2.30
  -4  -3  -1   17.50    2.80
  -4  -3  -1   21.00    1.80
   5   3   1   30.70    2.50
   5   3   1   29.10    2.80
  -5  -3  -1   25.80    3.20
  -5  -3  -1   30.20    2.80
  -5  -3  -1   28.80    2.40
  -5  -3  -1   36.00    2.90
   6   3   1   71.69    5.80
   6   3   1   65.49    5.20
   6   3   1   77.79    5.30
  -6  -3  -1   77.89    5.30
  -6  -3  -1   69.29    6.00
  -6  -3  -1   71.69    5.10
  -6  -3  -1   82.49    5.40
  -6  -3  -1   83.39    5.70
   7   3   1   88.19    5.60
   7   3   1   74.79    6.20
   7   3   1   80.19    5.60
  -7  -3  -1   89.09    6.30
  -7  -3  -1   76.89    5.80
  -7  -3  -1   75.99    5.40
  -7  -3  -1   73.79    6.00
   8   3   1    4.00    1.80
   8   3   1    5.30    1.20
   8   3   1    1.30    2.30
  -8  -3  -1    3.20    1.70
  -8  -3  -1    5.40    2.10
  -8  -3  -1    3.10    1.90
  -8  -3  -1    4.90    1.50
   9   3   1   13.30    2.10
   9   3   1   16.30    3.20
  -9  -3  -1   13.90    2.40
  -9  -3  -1   22.90    4.70
 -12   2   1   50.69    6.40
  12  -2  -1   54.69    4.70
  12  -2  -1   47.90    5.40
  12  -2  -1   47.60    6.10
  12  -2  -1   63.29    5.80
  12  -2  -1   54.59    5.10
  11  -2  -1   19.30    3.50
  11  -2  -1   12.90    3.20
  11  -2  -1   16.90    3.00
  11  -2  -1   16.10    2.80
 -10   2   1    0.60    1.70
  10  -2  -1    6.60    1.90
  10  -2  -1    6.80    2.20
  10  -2  -1    4.00    1.90
  10  -2  -1    3.90    1.50
  -9   2   1  225.08   14.70
   9  -2  -1  230.78   14.60
   9  -2  -1  215.08   14.10
   9  -2  -1  222.48   14.40
   9  -2  -1  222.68   14.30
   9  -2  -1  186.28   14.20
  -8   2   1  494.65   30.10
   8  -2  -1  451.25   29.80
   8  -2  -1  402.76   29.70
   8  -2  -1  485.85   30.00
   8  -2  -1  475.25   29.60
   8  -2  -1  483.55   29.80
  -7   2   1  200.88   13.50
   7  -2  -1  208.48   13.60
   7  -2  -1  210.88   13.40
   7  -2  -1  198.68   13.30
   7  -2  -1  201.78   13.20
  -6   2   1    4.70    1.00
   6  -2  -1    6.00    1.50
   6  -2  -1    6.20    1.00
   6  -2  -1    4.90    0.80
   6  -2  -1    6.00    1.20
  -5   2   1   20.70    2.30
  -5   2   1   29.30    1.70
  -5   2   1   24.10    2.70
  -5   2   1   27.90    1.80
   5  -2  -1   24.90    2.50
   5  -2  -1   23.00    2.10
   5  -2  -1   24.70    2.30
  -4   2   1    0.20    0.60
  -4   2   1    0.50    0.50
  -4   2   1    0.40    0.40
   4  -2  -1    0.80    0.30
   4  -2  -1    0.10    0.60
  -3   2   1 3204.18  197.18
  -3   2   1 2701.53  197.38
  -3   2   1 3065.79  197.58
   3  -2  -1 3325.77  197.38
   3  -2  -1 3198.28  197.08
   3  -2  -1 3144.29  197.18
   3  -2  -1 3239.38  197.58
  -2   2   1  432.56   25.70
  -2   2   1  395.66   25.70
  -2   2   1  392.36   25.60
   2  -2  -1  384.56   25.60
   2  -2  -1  394.86   25.70
   2  -2  -1  436.56   25.70
  -1   2   1  193.88   12.00
  -1   2   1  184.68   12.00
  -1   2   1  202.18   11.90
   1  -2  -1  184.38   11.90
   1  -2  -1  182.58   12.00
   1  -2  -1  191.28   12.00
   1  -2  -1  180.08   12.00
   0   2   1  179.58   11.00
   0   2   1  164.38   11.00
   0   2   1  174.68   11.00
   0  -2  -1  168.88   10.90
   0  -2  -1  177.48   11.00
   0  -2  -1  167.28   11.00
   1   2   1 8739.62  551.84
   1   2   1 8619.74  552.04
  -1  -2  -1 8845.81  551.94
  -1  -2  -1 8828.42  551.94
   2   2   1  113.39    7.80
   2   2   1  125.89    7.70
   2   2   1  122.49    7.80
  -2  -2  -1  121.49    7.70
  -2  -2  -1  124.39    7.80
  -2  -2  -1  112.09    7.90
  -2  -2  -1  121.19    7.80
   3   2   1 2097.79  156.18
   3   2   1 2489.55  156.88
   3   2   1 2740.33  156.78
   3   2   1 2553.84  156.58
  -3  -2  -1 2611.14  156.68
  -3  -2  -1 2233.48  156.58
  -3  -2  -1 2607.04  156.68
  -3  -2  -1 2502.65  156.98
   4   2   1  204.68   14.50
   4   2   1  233.48   14.50
   4   2   1  226.08   14.40
   4   2   1  243.88   14.30
  -4  -2  -1  228.88   14.40
  -4  -2  -1  192.68   14.50
  -4  -2  -1  228.38   14.40
  -4  -2  -1  231.28   14.30
  -4  -2  -1  231.28   14.50
   5   2   1   11.60    1.90
   5   2   1   14.10    2.20
   5   2   1   12.90    1.50
   5   2   1   12.60    1.40
  -5  -2  -1   12.10    1.70
  -5  -2  -1   12.00    1.80
  -5  -2  -1   10.00    2.40
  -5  -2  -1   12.70    1.40
  -5  -2  -1   12.70    2.20
   6   2   1    0.00    0.90
   6   2   1   -1.10    1.00
  -6  -2  -1   -0.30    1.10
  -6  -2  -1   -0.40    1.40
  -6  -2  -1   -0.50    0.90
  -6  -2  -1   -0.20    1.20
  -6  -2  -1    1.70    1.60
   7   2   1   72.09    4.80
   7   2   1   74.79    5.40
   7   2   1   59.19    5.40
   7   2   1   72.89    5.00
  -7  -2  -1   74.79    5.40
  -7  -2  -1   75.49    5.00
  -7  -2  -1   71.39    5.40
  -7  -2  -1   65.19    5.10
   8   2   1    8.10    1.90
   8   2   1    7.40    1.10
   8   2   1    9.20    1.80
  -8  -2  -1   11.30    2.40
  -8  -2  -1    7.80    2.30
   9   2   1   51.69    5.50
   9   2   1   52.39    4.80
   9   2   1   53.89    4.50
  -9  -2  -1   46.90    3.80
  10   2   1   32.70    4.90
 -10  -2  -1   46.90    3.70
 -10  -2  -1   44.90    6.00
 -11   1   1   -0.70    1.70
  11  -1  -1   -0.80    1.90
  11  -1  -1   -0.30    1.60
  11  -1  -1   -0.30    1.70
  11  -1  -1   -1.20    1.80
 -10   1   1    3.30    1.50
  10  -1  -1    4.60    2.20
  10  -1  -1    6.80    2.20
  10  -1  -1    5.30    1.80
  -9   1   1   32.50    4.00
   9  -1  -1   34.20    3.90
   9  -1  -1   33.70    3.60
   9  -1  -1   25.90    3.50
   9  -1  -1   33.10    2.90
  -8   1   1   12.80    2.70
   8  -1  -1   10.00    1.70
   8  -1  -1   16.90    3.30
  -7   1   1   67.19    5.10
   7  -1  -1   69.19    5.30
   7  -1  -1   68.89    5.00
   7  -1  -1   57.89    5.10
   7  -1  -1   68.79    4.60
  -6   1   1   44.40    3.60
   6  -1  -1   45.30    3.40
   6  -1  -1   38.10    3.30
   6  -1  -1   43.20    3.20
   6  -1  -1   45.70    3.30
   6  -1  -1   41.10    3.30
  -5   1   1 1378.56   81.69
   5  -1  -1 1354.86   81.59
   5  -1  -1 1323.97   81.39
   5  -1  -1 1363.56   81.49
   5  -1  -1 1229.78   81.49
   5  -1  -1 1097.69   81.49
  -4   1   1  928.41   52.79
  -4   1   1  706.33   52.59
   4  -1  -1  907.61   52.69
   4  -1  -1  719.63   52.59
   4  -1  -1  814.72   52.59
   4  -1  -1  871.51   52.59
   4  -1  -1  884.01   52.59
  -3   1   1 1528.25   92.29
  -3   1   1 1510.55   92.29
  -3   1   1 1431.96   92.39
   3  -1  -1 1510.45   92.59
   3  -1  -1 1500.75   92.89
   3  -1  -1 1436.06   92.29
   3  -1  -1 1434.06   92.29
   3  -1  -1 1364.66   92.49
  -2   1   1  323.27   20.00
  -2   1   1  336.97   20.10
  -2   1   1  323.67   20.00
  -2   1   1  287.77   20.00
   2  -1  -1  310.57   20.00
   2  -1  -1  311.77   20.00
   2  -1  -1  320.17   20.00
   2  -1  -1  319.37   20.00
  -1   1   1    2.40    0.30
  -1   1   1    2.00    0.20
   1  -1  -1    2.70    0.30
   1  -1  -1    1.90    0.30
   1  -1  -1    2.40    0.40
   0   1   1  943.81   56.49
   0   1   1  712.83   56.39
   0   1   1  962.40   56.69
   0  -1  -1  896.41   56.79
   0  -1  -1  950.60   56.39
   1   1   1 1551.54  105.69
   1   1   1 1786.52  105.69
   1   1   1 1734.03  105.29
   1   1   1 1758.72  105.59
   1   1   1 1589.14  105.69
  -1  -1  -1 1590.44  105.69
  -1  -1  -1 1726.13  105.49
  -1  -1  -1 1630.04  105.29
  -1  -1  -1 1804.42  105.69
  -1  -1  -1 1535.25  105.69
   2   1   1   17.30    1.20
   2   1   1   17.70    1.30
   2   1   1   16.90    1.10
   2   1   1   16.10    1.20
   2   1   1   14.20    1.30
  -2  -1  -1   16.00    1.20
  -2  -1  -1   14.70    1.30
  -2  -1  -1   19.00    1.30
  -2  -1  -1   15.20    1.40
  -2  -1  -1   17.20    1.20
   3   1   1  265.67   15.90
   3   1   1  243.38   15.70
   3   1   1  247.48   15.80
   3   1   1  225.78   15.90
   3   1   1  259.07   15.80
  -3  -1  -1  242.58   15.80
  -3  -1  -1  269.57   15.90
  -3  -1  -1  249.58   15.90
  -3  -1  -1  254.57   15.80
  -3  -1  -1  251.17   15.80
  -3  -1  -1  225.48   15.90
   4   1   1  534.35   34.10
   4   1   1  554.24   34.10
   4   1   1  503.95   34.20
   4   1   1  550.94   34.20
   4   1   1  523.15   34.00
  -4  -1  -1  551.44   34.10
  -4  -1  -1  482.75   34.30
  -4  -1  -1  585.94   34.30
  -4  -1  -1  556.14   34.10
  -4  -1  -1  549.54   34.20
  -4  -1  -1  539.15   34.20
   5   1   1   18.20    1.80
   5   1   1   13.40    2.00
   5   1   1   13.40    1.50
   5   1   1   15.10    1.10
   5   1   1   16.00    1.30
   5   1   1   15.50    2.10
  -5  -1  -1   17.50    2.30
  -5  -1  -1   13.80    1.50
  -5  -1  -1   12.70    2.10
  -5  -1  -1   19.40    2.00
  -5  -1  -1   14.00    1.70
  -5  -1  -1   16.00    1.60
   6   1   1  117.89    7.80
   6   1   1  129.69    8.40
   6   1   1  132.89    8.20
   6   1   1  121.69    7.90
   6   1   1  110.99    8.30
   6   1   1  122.19    7.90
  -6  -1  -1  123.19    8.00
  -6  -1  -1  106.49    8.50
  -6  -1  -1  121.99    8.20
  -6  -1  -1  136.39    8.40
  -6  -1  -1  125.49    8.30
   7   1   1    4.60    1.00
   7   1   1    6.40    0.80
   7   1   1    8.10    1.60
   7   1   1    7.60    1.30
  -7  -1  -1    7.80    1.30
  -7  -1  -1    6.90    1.60
  -7  -1  -1    5.50    1.50
   8   1   1  174.28   12.90
   8   1   1  187.28   12.20
   8   1   1  214.38   13.00
   8   1   1  175.48   12.20
   8   1   1  194.98   12.30
   8   1   1  180.68   12.30
  -8  -1  -1  201.48   12.50
  -8  -1  -1  209.88   13.00
  -8  -1  -1  187.28   13.00
  -8  -1  -1  208.18   13.00
  -8  -1  -1  194.88   12.40
   9   1   1    3.90    2.40
   9   1   1    4.20    1.90
   9   1   1    5.10    1.60
  -9  -1  -1    3.20    1.80
  -9  -1  -1    4.10    0.90
  -9  -1  -1    4.60    2.70
 -10  -1  -1   12.80    1.60
 -11   0   1    2.20    1.60
  11   0  -1    4.00    2.60
  11   0  -1    3.80    1.60
  11   0  -1    5.70    1.50
  11   0  -1    5.70    2.00
 -10   0   1    3.20    1.70
  10   0  -1    5.80    1.50
  10   0  -1    4.30    2.10
  10   0  -1    6.50    2.10
  10   0  -1    5.40    1.20
  -9   0   1    0.30    1.60
   9   0  -1    2.10    1.70
   9   0  -1    1.20    1.00
   9   0  -1    1.40    1.60
   9   0  -1   -1.20    1.60
   9   0  -1   -0.60    1.60
  -8   0   1   87.09    6.60
   8   0  -1   89.89    6.00
   8   0  -1   97.09    6.60
   8   0  -1   84.59    6.40
   8   0  -1   80.09    6.60
  -7   0   1    0.40    1.20
   7   0  -1    1.30    1.50
   7   0  -1    2.50    0.70
   7   0  -1    1.80    1.10
  -6   0   1    3.80    1.10
   6   0  -1    2.40    1.30
   6   0  -1    3.90    1.20
   6   0  -1    4.20    0.60
   6   0  -1    2.30    0.90
   6   0  -1    4.50    1.00
  -5   0   1   90.09    5.90
  -5   0   1   90.19    5.60
  -5   0   1   86.19    6.10
  -5   0   1   87.69    5.60
   5   0  -1   76.59    5.90
   5   0  -1   85.39    5.70
   5   0  -1   96.29    6.00
   5   0  -1   89.29    5.90
  -4   0   1  248.48   15.90
  -4   0   1  246.88   15.70
  -4   0   1  259.27   16.00
  -4   0   1  241.98   15.70
   4   0  -1  258.37   15.90
   4   0  -1  256.47   15.90
   4   0  -1  253.17   15.80
   4   0  -1  225.18   15.90
  -3   0   1  219.38   13.80
  -3   0   1  233.28   13.90
  -3   0   1  233.58   14.00
  -3   0   1  222.38   13.90
  -3   0   1  214.68   13.80
   3   0  -1  227.88   13.90
   3   0  -1  230.18   13.90
   3   0  -1  217.18   13.80
   3   0  -1  225.98   13.90
   3   0  -1  200.08   13.90
   3   0  -1  184.18   13.90
   3   0  -1  212.68   13.80
  -2   0   1 1577.74   96.89
  -2   0   1 1602.64   97.29
  -2   0   1 1757.72   97.29
  -2   0   1 1493.25   96.89
  -2   0   1 1301.27   97.09
   2   0  -1 1610.74   97.19
   2   0  -1 1298.47   96.79
   2   0  -1 1713.93   97.19
   2   0  -1 1632.14   96.89
   2   0  -1 1540.25   96.89
   2   0  -1 1382.86   96.99
   1   0   1    2.50    0.40
   1   0   1    2.90    0.60
   1   0   1    2.90    0.30
  -1   0  -1    2.40    0.40
   2   0   1  415.66   24.90
   2   0   1  411.36   25.00
   2   0   1  361.36   25.00
   2   0   1  403.56   25.00
   2   0   1  399.26   24.90
  -2   0  -1  396.16   25.00
  -2   0  -1  390.36   25.00
  -2   0  -1  419.06   24.90
  -2   0  -1  393.66   25.00
  -2   0  -1  358.06   25.00
   3   0   1    4.60    1.00
   3   0   1    3.30    0.40
   3   0   1    2.50    0.50
  -3   0  -1    2.30    0.50
  -3   0  -1    4.00    0.80
  -3   0  -1    2.50    0.50
  -3   0  -1    2.50    0.60
   4   0   1   -0.20    0.80
   4   0   1    0.00    0.60
   4   0   1    0.50    0.40
  -4   0  -1   -0.10    0.60
  -4   0  -1    0.00    0.40
  -4   0  -1   -0.20    0.70
   5   0   1  182.48   10.90
   5   0   1  163.18   10.60
   5   0   1  149.99   10.60
   5   0   1  172.88   10.60
   5   0   1  176.88   10.90
   5   0   1  147.89   10.80
  -5   0  -1  171.48   10.90
  -5   0  -1  181.08   11.00
  -5   0  -1  144.09   10.90
  -5   0  -1  167.48   11.00
  -5   0  -1  180.08   10.60
   6   0   1   -0.10    0.50
   6   0   1    0.30    1.00
   6   0   1    0.30    0.60
   6   0   1   -1.00    0.90
   6   0   1    0.60    1.30
  -6   0  -1   -0.20    0.50
  -6   0  -1    0.10    1.10
  -6   0  -1   -0.20    0.90
  -6   0  -1    0.20    1.00
  -6   0  -1    0.40    0.50
  -6   0  -1    0.00    1.10
   7   0   1    9.50    2.00
   7   0   1    9.00    1.00
   7   0   1   12.30    2.00
   7   0   1    6.90    0.90
   7   0   1    7.80    1.00
  -7   0  -1    9.70    0.90
  -7   0  -1    8.30    1.70
  -7   0  -1    8.80    1.20
   8   0   1   -0.70    2.00
   8   0   1    1.00    1.90
   8   0   1    0.00    1.90
   8   0   1    0.30    0.60
   8   0   1    0.70    1.40
  -8   0  -1    0.30    1.00
  -8   0  -1    2.20    0.80
  -8   0  -1   -0.30    2.00
  -8   0  -1    1.50    1.40
   9   0   1   57.09    5.10
   9   0   1   61.29    5.20
   9   0   1   52.89    4.10
   9   0   1   68.19    5.20
   9   0   1   57.49    5.10
  -9   0  -1   56.59    4.00
  -9   0  -1   60.49    5.90
  -9   0  -1   69.79    5.20
  10   0   1    0.40    1.90
  10   0   1    1.70    1.90
  10   0   1    0.00    1.40
 -10   0  -1    0.40    1.70
  11   0   1   79.89    6.60
 -11   0  -1   83.09    6.90
 -11  -1   1   32.70    4.90
  11   1  -1   39.60    5.70
  11   1  -1   42.80    4.60
 -10  -1   1   -0.30    1.70
  10   1  -1    0.20    2.70
  10   1  -1    1.70    1.60
  10   1  -1    2.60    2.00
  10   1  -1    0.10    2.10
  -9  -1   1   36.00    4.60
  -9  -1   1   38.20    4.00
   9   1  -1   39.70    4.00
   9   1  -1   35.20    4.70
   9   1  -1   35.00    4.00
  -8  -1   1  215.08   13.40
  -8  -1   1  223.28   14.10
  -8  -1   1  207.08   14.10
  -8  -1   1  218.08   13.40
   8   1  -1  190.88   13.50
   8   1  -1  205.38   14.10
   8   1  -1  218.58   14.10
   8   1  -1  215.18   14.00
  -7  -1   1  134.19    9.10
  -7  -1   1  136.19    8.90
  -7  -1   1  140.39    8.40
  -7  -1   1  138.59    8.40
   7   1  -1  126.59    8.90
   7   1  -1  124.49    8.50
   7   1  -1  110.79    9.00
   7   1  -1  138.89    8.80
  -6  -1   1   34.70    2.30
  -6  -1   1   34.30    2.30
  -6  -1   1   31.00    3.40
   6   1  -1   33.60    2.70
   6   1  -1   28.40    2.30
   6   1  -1   34.00    3.10
   6   1  -1   31.30    2.20
   6   1  -1   35.40    2.20
  -5  -1   1   43.80    3.40
  -5  -1   1   41.30    2.90
  -5  -1   1   42.80    3.20
   5   1  -1   47.40    3.20
   5   1  -1   44.80    2.80
   5   1  -1   36.20    3.20
   5   1  -1   41.00    2.90
   5   1  -1   41.20    2.80
   5   1  -1   41.90    3.10
  -4  -1   1    8.40    1.30
  -4  -1   1    8.40    1.30
   4   1  -1    8.80    0.80
   4   1  -1    7.90    1.60
   4   1  -1    9.10    0.80
   4   1  -1    8.60    1.20
   4   1  -1    8.80    0.80
   4   1  -1   10.20    1.20
  -3  -1   1   14.00    1.00
  -3  -1   1   14.60    1.20
   3   1  -1   11.00    1.20
   3   1  -1   13.80    1.20
   3   1  -1   13.10    0.90
   3   1  -1   13.30    1.10
   3   1  -1   11.60    0.90
  -2  -1   1    1.60    0.30
  -2  -1   1    1.90    0.30
  -2  -1   1    3.20    0.70
   2   1  -1    2.10    0.50
   2   1  -1    1.40    0.40
   2   1  -1    2.10    0.30
   2   1  -1    2.90    0.50
   2   1  -1    2.80    0.50
  -1  -1   1 3798.02  250.27
  -1  -1   1 3954.50  250.27
   1   1  -1 4128.89  250.27
   1   1  -1 3998.60  250.17
   2  -1   1  127.09    8.20
   2  -1   1  134.39    8.30
   2  -1   1  122.19    8.20
   2  -1   1  134.99    8.30
   2  -1   1  131.99    8.20
  -2   1  -1  127.59    8.30
  -2   1  -1  118.09    8.20
  -2   1  -1  130.29    8.20
  -2   1  -1  137.49    8.30
   3  -1   1 1403.66   86.39
   3  -1   1 1431.26   86.19
   3  -1   1 1382.16   86.09
   3  -1   1 1298.47   86.29
   3  -1   1 1369.86   86.09
  -3   1  -1 1450.15   86.19
  -3   1  -1 1407.26   86.09
  -3   1  -1 1308.67   86.09
  -3   1  -1 1234.08   86.29
   4  -1   1  290.07   20.20
   4  -1   1  344.07   20.30
   4  -1   1  298.27   20.10
   4  -1   1  311.67   20.10
   4  -1   1  339.97   20.30
  -4   1  -1  328.67   20.30
  -4   1  -1  345.77   20.40
  -4   1  -1  284.27   20.20
  -4   1  -1  320.77   20.10
  -4   1  -1  322.87   20.30
   5  -1   1  181.78   11.20
   5  -1   1  151.38   11.10
   5  -1   1  171.98   10.80
   5  -1   1  167.18   10.80
   5  -1   1  179.68   11.20
   5  -1   1  155.78   11.10
  -5   1  -1  178.68   10.90
  -5   1  -1  176.28   10.90
  -5   1  -1  154.18   11.10
  -5   1  -1  175.08   11.20
  -5   1  -1  183.58   11.30
  -5   1  -1  181.08   11.10
   6  -1   1   43.70    3.10
   6  -1   1   50.99    3.90
   6  -1   1   44.50    3.50
   6  -1   1   47.10    3.60
   6  -1   1   49.90    3.70
  -6   1  -1   50.29    4.20
  -6   1  -1   49.20    3.90
  -6   1  -1   41.10    3.60
  -6   1  -1   51.49    3.10
  -6   1  -1   55.69    3.20
   7  -1   1   -1.10    1.20
   7  -1   1   -1.20    1.50
   7  -1   1   -1.10    1.80
   7  -1   1    1.30    0.80
  -7   1  -1   -0.40    0.50
  -7   1  -1    0.30    0.40
   8  -1   1   28.00    3.00
   8  -1   1   16.10    2.90
   8  -1   1   24.90    2.40
   8  -1   1   24.60    3.30
  -8   1  -1   18.50    2.80
  -8   1  -1   20.80    3.30
   9  -1   1   27.30    3.70
   9  -1   1   26.40    3.10
   9  -1   1   20.40    3.30
   9  -1   1   18.50    3.40
   9  -1   1   20.30    2.20
  -9   1  -1   20.70    3.90
  10  -1   1   45.60    3.70
  10  -1   1   55.39    4.80
  10  -1   1   48.40    4.50
  10  -1   1   44.10    4.60
 -10   1  -1   50.19    5.10
  11  -1   1   23.50    3.50
  11  -1   1   16.40    2.90
  11  -1   1   19.00    3.20
  11  -1   1   16.80    2.80
 -10  -2   1    1.80    1.80
  10   2  -1   -0.90    1.40
  10   2  -1    1.40    2.00
  -9  -2   1   19.00    1.90
  -9  -2   1   18.20    4.50
  -9  -2   1   20.80    4.80
  -9  -2   1   15.60    2.20
   9   2  -1   19.60    2.70
   9   2  -1   17.40    3.50
   9   2  -1   12.50    3.30
  -8  -2   1   16.00    3.00
  -8  -2   1   19.00    3.00
  -8  -2   1   17.30    1.60
  -8  -2   1   16.50    2.30
   8   2  -1   13.40    3.20
   8   2  -1   13.60    1.30
   8   2  -1   14.90    1.40
   8   2  -1   20.60    2.80
  -7  -2   1  170.18   11.30
  -7  -2   1  176.08   11.40
  -7  -2   1  172.28   11.00
   7   2  -1  164.38   10.60
   7   2  -1  168.58   11.00
   7   2  -1  147.49   11.40
   7   2  -1  176.18   10.70
   7   2  -1  164.48   10.80
   7   2  -1  169.88   11.20
  -6  -2   1   93.69    6.00
  -6  -2   1   93.09    6.50
  -6  -2   1   89.39    6.40
   6   2  -1   86.89    5.70
   6   2  -1   77.79    6.50
   6   2  -1   89.99    5.90
   6   2  -1   92.49    6.30
   6   2  -1   90.99    6.10
   6   2  -1   93.99    5.90
  -5  -2   1   23.80    2.30
  -5  -2   1   25.10    2.40
  -5  -2   1   29.50    2.50
   5   2  -1   28.50    2.10
   5   2  -1   30.00    2.50
   5   2  -1   28.20    2.40
   5   2  -1   27.50    2.30
   5   2  -1   29.20    1.90
  -4  -2   1  120.69    8.00
  -4  -2   1  127.19    8.20
  -4  -2   1  124.59    8.10
  -4  -2   1  132.39    8.10
   4   2  -1  124.49    8.00
   4   2  -1  129.49    8.10
   4   2  -1  120.99    7.90
   4   2  -1  128.39    8.00
   4   2  -1  107.39    8.20
   4   2  -1  125.89    8.00
  -3  -2   1   78.29    4.80
  -3  -2   1   71.89    4.90
  -3  -2   1   73.39    4.90
  -3  -2   1   75.19    4.70
  -3  -2   1   68.39    4.80
   3   2  -1   69.79    4.80
   3   2  -1   73.09    4.70
   3   2  -1   74.19    4.80
   3   2  -1   71.39    4.70
   3   2  -1   71.19    4.60
  -2  -2   1   19.40    1.50
  -2  -2   1   19.60    1.50
  -2  -2   1   20.70    1.30
  -2  -2   1   21.00    1.50
  -2  -2   1   17.70    1.50
   2   2  -1   20.30    1.30
   2   2  -1   20.10    1.30
   2   2  -1   18.30    1.50
   2   2  -1   19.60    1.50
  -1  -2   1  760.92   47.60
  -1  -2   1  785.82   47.70
  -1  -2   1  716.03   47.60
   1   2  -1  791.02   47.60
   1   2  -1  738.33   47.60
   1   2  -1  738.13   47.60
   0  -2   1    3.10    0.50
   0  -2   1    2.10    0.40
   0   2  -1    2.50    0.40
   0   2  -1    3.50    0.50
   0   2  -1    3.50    0.50
   1  -2   1  646.94   41.40
   1  -2   1  662.53   41.40
   1  -2   1  667.13   41.40
   1  -2   1  664.43   41.40
  -1   2  -1  667.03   41.40
  -1   2  -1  681.13   41.40
  -1   2  -1  635.94   41.40
  -1   2  -1  631.24   41.40
   2  -2   1 1358.56   86.39
   2  -2   1 1429.86   86.59
   2  -2   1 1392.06   86.59
   2  -2   1 1231.48   86.29
   2  -2   1 1501.45   86.49
  -2   2  -1 1292.67   86.39
  -2   2  -1 1390.76   86.39
  -2   2  -1 1351.86   86.39
  -2   2  -1 1403.66   86.59
  -2   2  -1 1472.45   86.69
  -2   2  -1 1248.18   86.39
   3  -2   1   39.60    2.80
   3  -2   1   44.70    2.80
   3  -2   1   43.10    2.80
   3  -2   1   43.00    2.80
   3  -2   1   46.30    3.00
  -3   2  -1   42.80    2.80
  -3   2  -1   41.40    3.00
  -3   2  -1   42.10    3.10
  -3   2  -1   37.70    2.80
   4  -2   1  566.94   32.70
   4  -2   1  513.15   32.40
   4  -2   1  547.25   32.40
   4  -2   1  531.45   32.60
   4  -2   1  464.45   32.50
   4  -2   1  476.35   32.50
  -4   2  -1  509.15   32.40
  -4   2  -1  561.04   32.70
  -4   2  -1  438.26   32.50
  -4   2  -1  536.35   32.70
   5  -2   1    1.20    1.10
   5  -2   1    1.80    0.80
  -5   2  -1    0.10    0.80
  -5   2  -1   -0.10    0.60
  -5   2  -1    0.70    0.30
  -5   2  -1    0.20    0.50
  -5   2  -1    1.50    1.00
   6  -2   1    8.10    1.90
   6  -2   1    8.70    1.60
   6  -2   1    8.30    1.40
  -6   2  -1   10.90    0.80
  -6   2  -1    8.70    1.90
   7  -2   1    0.50    1.10
   7  -2   1    2.10    1.20
   7  -2   1    1.10    1.80
   7  -2   1    0.40    0.80
  -7   2  -1    0.30    0.70
  -7   2  -1   -0.80    1.40
   8  -2   1   26.10    3.30
   8  -2   1   25.70    2.60
   8  -2   1   26.90    2.40
  -8   2  -1   25.40    3.10
   9  -2   1   11.40    2.60
   9  -2   1    7.80    1.70
   9  -2   1   10.10    2.40
   9  -2   1    8.80    1.80
   9  -2   1   12.80    1.90
  10  -2   1    1.80    1.80
  10  -2   1    1.40    2.00
  10  -2   1   -0.30    1.30
 -10   2  -1   -0.10    1.30
  11  -2   1   -1.10    1.70
  11  -2   1   -1.80    1.80
  11  -2   1    0.70    1.60
  11  -2   1    4.40    2.00
 -11   2  -1   -0.80    1.30
  12  -2   1   -0.90    3.20
  12  -2   1   -2.70    1.80
  12  -2   1    0.40    1.70
 -12   2  -1   -2.20    2.20
  10   3  -1    4.90    3.50
  -8  -3   1  276.17   16.90
  -8  -3   1  288.27   17.40
   8   3  -1  256.57   17.40
   8   3  -1  245.58   16.70
   8   3  -1  247.38   17.60
   8   3  -1  255.67   16.80
  -7  -3   1    2.40    1.50
  -7  -3   1    2.20    1.50
   7   3  -1    2.40    1.20
   7   3  -1    2.70    0.90
  -6  -3   1  142.49    9.20
  -6  -3   1  156.38    9.60
  -6  -3   1  124.69    9.70
   6   3  -1  151.48    9.20
   6   3  -1  141.69    9.30
   6   3  -1  129.79    9.80
  -5  -3   1   33.30    2.80
  -5  -3   1   27.50    2.90
  -5  -3   1   31.40    2.50
   5   3  -1   33.60    2.60
   5   3  -1   27.50    3.20
   5   3  -1   35.90    2.40
  -4  -3   1   86.99    5.50
  -4  -3   1   81.19    5.40
  -4  -3   1   78.89    5.60
   4   3  -1   86.49    5.40
   4   3  -1   85.29    5.50
   4   3  -1   70.59    5.60
  -3  -3   1   99.59    6.40
  -3  -3   1  100.79    6.50
  -3  -3   1  104.19    6.20
  -3  -3   1   93.39    6.40
   3   3  -1   96.79    6.40
   3   3  -1   84.89    6.50
   3   3  -1   99.39    6.40
  -2  -3   1  150.78    9.80
  -2  -3   1  158.08    9.70
  -2  -3   1  160.08    9.80
  -2  -3   1  160.58    9.80
  -2  -3   1  142.89    9.60
   2   3  -1  133.09    9.90
   2   3  -1  156.88    9.80
   2   3  -1  155.88    9.80
  -1  -3   1  145.99    9.80
  -1  -3   1  153.28    9.80
   1   3  -1  156.28    9.70
   1   3  -1  150.38    9.80
   1   3  -1  154.18    9.80
   0  -3   1 3739.43  215.48
   0  -3   1 3437.56  215.18
   0  -3   1 3321.97  214.78
   0   3  -1 2892.81  215.28
   0   3  -1 3544.65  215.38
   0   3  -1 3512.25  214.98
   1  -3   1  175.78   11.00
   1  -3   1  176.08   11.00
  -1   3  -1  147.39   10.90
  -1   3  -1  178.68   11.00
  -1   3  -1  183.28   11.00
   2  -3   1  604.94   38.10
   2  -3   1  614.04   38.10
   2  -3   1  629.74   38.10
  -2   3  -1  610.34   38.10
  -2   3  -1  508.15   38.00
  -2   3  -1  641.04   38.10
  -2   3  -1  610.44   38.10
  -2   3  -1  603.14   38.10
   3  -3   1 1156.98   75.29
   3  -3   1 1206.78   75.39
   3  -3   1 1218.38   75.29
  -3   3  -1 1228.28   75.39
  -3   3  -1 1139.79   75.39
  -3   3  -1 1232.28   75.29
  -3   3  -1 1177.68   75.39
  -3   3  -1 1196.48   75.29
   4  -3   1 1153.68   71.79
   4  -3   1 1184.98   71.89
   4  -3   1 1103.49   71.79
   4  -3   1 1154.68   71.99
   4  -3   1 1069.89   71.79
  -4   3  -1 1133.79   71.99
  -4   3  -1 1185.48   71.99
  -4   3  -1 1127.49   71.79
   5  -3   1 1843.72  112.59
   5  -3   1 1685.23  112.29
   5  -3   1 1719.93  112.39
   5  -3   1 1739.93  112.69
   5  -3   1 1851.11  112.59
  -5   3  -1 1830.82  112.59
  -5   3  -1 1777.62  112.59
  -5   3  -1 1818.02  112.59
   6  -3   1    3.90    1.10
   6  -3   1    3.70    1.50
   6  -3   1    3.10    0.60
   6  -3   1    3.70    0.50
   6  -3   1    3.80    0.60
  -6   3  -1    4.20    1.00
  -6   3  -1    4.90    0.70
  -6   3  -1    2.40    1.00
   7  -3   1    1.80    1.80
   7  -3   1    2.70    1.00
   7  -3   1    4.10    1.20
  -7   3  -1    2.80    0.50
  -7   3  -1    0.40    1.80
   8  -3   1    1.40    1.30
   8  -3   1    1.50    1.60
   8  -3   1    1.70    1.40
   8  -3   1    4.50    1.60
  -8   3  -1    1.00    1.20
   9  -3   1   11.10    2.40
   9  -3   1   11.50    2.10
   9  -3   1   10.50    2.10
   9  -3   1   12.30    2.70
  10  -3   1    0.10    1.60
  10  -3   1   -0.40    1.80
  10  -3   1    2.60    1.70
  11  -3   1   19.50    3.20
  11  -3   1   16.40    3.60
  11  -3   1   24.70    4.20
  12  -3   1   -0.90    2.20
  12  -3   1   -1.00    2.00
  12  -3   1   -2.30    2.00
 -12   3  -1   -2.20    2.00
  -9  -4   1   60.39    5.00
  -9  -4   1   76.09    6.60
   9   4  -1   66.09    4.60
   9   4  -1   49.10    7.00
  -8  -4   1   21.20    2.80
  -8  -4   1   18.60    4.20
   8   4  -1   17.90    3.70
   8   4  -1   20.60    2.80
   8   4  -1   22.20    2.40
  -7  -4   1    5.30    1.70
  -7  -4   1    7.20    1.30
   7   4  -1   11.40    2.60
   7   4  -1    7.80    1.30
  -6  -4   1    6.00    1.60
   6   4  -1    7.20    1.60
   6   4  -1    7.10    1.40
  -5  -4   1  203.38   13.00
  -5  -4   1  191.58   13.40
   5   4  -1  185.38   13.60
   5   4  -1  216.08   13.10
   5   4  -1  213.78   13.20
  -4  -4   1    8.40    1.80
  -4  -4   1   12.00    2.30
  -4  -4   1    6.80    1.00
   4   4  -1    8.50    1.20
   4   4  -1   10.70    2.00
   4   4  -1    5.40    1.50
  -3  -4   1  490.75   29.80
  -3  -4   1  467.55   29.70
  -3  -4   1  465.75   29.80
  -3  -4   1  456.55   29.50
   3   4  -1  411.86   29.90
   3   4  -1  489.85   29.80
   3   4  -1  496.45   29.80
  -2  -4   1    0.60    1.00
  -2  -4   1    2.10    0.40
  -2  -4   1    2.30    0.70
  -2  -4   1    1.60    0.80
   2   4  -1    2.60    0.80
   2   4  -1    1.10    0.80
   2   4  -1    1.80    0.80
  -1  -4   1 1383.36   84.79
  -1  -4   1 1346.17   84.79
   1   4  -1 1412.26   84.79
   1   4  -1 1165.48   84.79
   1   4  -1 1413.06   84.79
   0  -4   1   25.40    2.10
   0  -4   1   29.80    1.90
   0   4  -1   23.20    2.00
   0   4  -1   28.80    2.20
   0   4  -1   27.70    2.40
   1  -4   1 4052.99  247.48
   1  -4   1 3864.21  247.28
   1  -4   1 3849.91  247.38
  -1   4  -1 3845.02  246.98
  -1   4  -1 3971.00  247.48
   2  -4   1   36.50    2.60
   2  -4   1   37.50    2.60
  -2   4  -1   35.10    2.60
  -2   4  -1   36.50    2.50
  -2   4  -1   31.20    2.40
  -2   4  -1   38.30    2.60
   3  -4   1  401.16   26.70
   3  -4   1  422.26   26.80
   3  -4   1  432.56   26.70
  -3   4  -1  429.16   26.70
  -3   4  -1  411.66   26.70
  -3   4  -1  429.36   26.80
   4  -4   1  105.29    6.80
   4  -4   1   94.89    6.60
   4  -4   1  102.79    6.60
  -4   4  -1  105.39    6.80
  -4   4  -1   97.99    6.60
  -4   4  -1   96.29    6.50
  -4   4  -1  106.29    6.60
   5  -4   1  125.89    8.00
   5  -4   1  115.49    7.60
   5  -4   1  133.79    7.40
   5  -4   1  112.09    7.60
  -5   4  -1  101.59    7.60
  -5   4  -1  114.19    7.90
  -5   4  -1  116.29    7.70
  -5   4  -1  120.59    7.60
   6  -4   1  381.36   22.70
   6  -4   1  360.76   23.00
   6  -4   1  343.57   22.60
   6  -4   1  339.17   22.50
   6  -4   1  357.16   22.60
  -6   4  -1  351.76   22.60
  -6   4  -1  364.46   23.00
   7  -4   1   71.09    4.80
   7  -4   1   68.79    4.80
   7  -4   1   73.99    4.70
   7  -4   1   83.49    5.40
   7  -4   1   65.39    5.60
   7  -4   1   79.79    4.90
  -7   4  -1   73.59    4.80
  -7   4  -1   61.49    5.50
  -7   4  -1   74.29    4.80
   8  -4   1  514.15   31.00
   8  -4   1  460.35   30.70
   8  -4   1  496.85   30.80
   8  -4   1  489.05   31.20
  -8   4  -1  467.45   30.60
  -8   4  -1  473.45   30.50
  -8   4  -1  488.65   31.20
   9  -4   1  251.07   17.20
   9  -4   1  274.17   17.40
   9  -4   1  287.87   17.80
   9  -4   1  242.08   17.40
   9  -4   1  281.77   17.50
  -9   4  -1  265.97   17.80
  10  -4   1   28.80    3.00
  10  -4   1   35.50    4.50
  10  -4   1   34.30    3.80
  10  -4   1   22.50    2.90
  10  -4   1   24.70    3.60
 -10   4  -1   23.40    4.70
  11  -4   1    7.80    1.80
  11  -4   1    8.10    2.10
  11  -4   1    8.60    2.00
  11  -4   1   13.10    2.80
  11  -4   1    9.10    2.60
 -11   4  -1    4.60    2.20
  12  -4   1  121.39    8.30
  12  -4   1   85.39    8.40
  12  -4   1  121.79    8.00
 -12   4  -1   99.69    8.80
  -8  -5   1    4.60    1.70
  -8  -5   1   -3.10    2.30
  -8  -5   1    0.70    1.40
   8   5  -1    2.80    1.90
   8   5  -1    0.50    1.80
  -7  -5   1   36.80    4.10
  -7  -5   1   31.00    4.80
   7   5  -1   33.00    4.10
   7   5  -1   41.70    3.40
   6   5  -1   46.80    3.90
   6   5  -1   51.89    5.10
   6   5  -1   47.10    4.60
  -5  -5   1    2.00    1.40
  -5  -5   1   -0.10    1.20
   5   5  -1    0.40    1.60
   5   5  -1    3.00    1.30
   5   5  -1    4.40    1.30
  -4  -5   1   60.39    4.20
   4   5  -1   45.10    4.30
   4   5  -1   58.39    4.40
   4   5  -1   48.60    4.80
  -3  -5   1  283.37   18.00
  -3  -5   1  285.27   17.90
  -3  -5   1  279.47   18.00
  -3  -5   1  269.17   17.60
   3   5  -1  290.77   17.90
   3   5  -1  297.47   18.00
   3   5  -1  243.18   18.10
  -2  -5   1  512.05   32.10
  -2  -5   1  517.75   32.20
  -2  -5   1  500.85   31.90
   2   5  -1  450.85   32.20
   2   5  -1  518.45   32.10
   2   5  -1  531.75   32.20
  -1  -5   1  516.45   32.80
  -1  -5   1  542.45   32.80
   1   5  -1  458.05   32.80
   1   5  -1  518.85   32.80
   1   5  -1  544.45   32.80
   0  -5   1  239.58   15.50
   0  -5   1  251.97   15.50
   0  -5   1  244.78   15.30
   0   5  -1  251.07   15.50
   0   5  -1  245.38   15.50
   0   5  -1  208.98   15.50
   1  -5   1  179.38   11.10
   1  -5   1  177.08   11.00
   1  -5   1  169.58   11.10
  -1   5  -1  173.68   11.10
  -1   5  -1  151.48   11.00
  -1   5  -1  173.98   11.10
   2  -5   1  392.26   25.30
   2  -5   1  405.36   25.30
   2  -5   1  411.46   25.30
  -2   5  -1  411.76   25.30
  -2   5  -1  409.76   25.30
  -2   5  -1  353.96   25.10
   3  -5   1    7.40    1.00
   3  -5   1    5.80    0.90
   3  -5   1    9.50    1.50
  -3   5  -1    7.30    1.40
  -3   5  -1    7.00    0.70
  -3   5  -1    5.10    1.10
  -3   5  -1    5.60    1.20
   4  -5   1  360.06   23.00
   4  -5   1  367.76   22.90
   4  -5   1  341.07   22.80
  -4   5  -1  360.56   22.90
  -4   5  -1  368.06   22.70
  -4   5  -1  346.97   22.90
  -4   5  -1  370.86   23.00
   5  -5   1   12.00    1.30
   5  -5   1   12.90    1.40
   5  -5   1   11.10    2.00
  -5   5  -1    9.50    1.80
  -5   5  -1   11.80    1.40
  -5   5  -1   10.90    1.40
   6  -5   1   84.59    5.40
   6  -5   1   80.99    5.40
   6  -5   1   81.09    6.10
  -6   5  -1   73.49    5.40
  -6   5  -1   85.69    5.50
  -6   5  -1   82.29    5.50
  -6   5  -1   83.59    6.10
   7  -5   1   23.00    1.90
   7  -5   1   17.20    1.80
   7  -5   1   20.50    1.40
   7  -5   1   20.20    1.80
  -7   5  -1   17.50    1.90
   8  -5   1  448.06   28.30
   8  -5   1  490.05   28.10
   8  -5   1  420.96   27.90
   8  -5   1  437.96   27.90
   8  -5   1  438.66   28.50
   8  -5   1  445.76   27.90
  -8   5  -1  435.26   27.90
  -8   5  -1  418.26   28.00
  -8   5  -1  435.16   28.50
   9  -5   1  151.38   10.20
   9  -5   1  155.88   10.20
   9  -5   1  139.59    9.60
   9  -5   1  158.38   10.50
   9  -5   1  154.08    9.90
  -9   5  -1  144.79   10.50
  -9   5  -1  143.59    9.50
  -9   5  -1  140.39    9.50
  10  -5   1   29.10    2.80
  10  -5   1   33.80    3.30
  10  -5   1   29.20    3.70
  10  -5   1   24.60    4.00
  10  -5   1   27.30    3.50
 -10   5  -1   19.80    5.00
  11  -5   1    9.30    2.60
  11  -5   1    6.70    1.80
  11  -5   1    5.90    1.30
  11  -5   1    7.00    1.90
 -11   5  -1    4.40    2.30
  12  -5   1   14.40    3.50
 -12   5  -1   23.20    4.70
  -8  -6   1   65.29    7.20
  -8  -6   1   52.59    4.60
  -7  -6   1   10.10    2.80
  -7  -6   1    9.60    2.00
   7   6  -1   11.30    2.40
   7   6  -1   11.20    3.00
   6   6  -1    7.10    2.00
  -5  -6   1    5.30    1.90
   5   6  -1    3.90    1.90
   5   6  -1    5.50    1.70
   5   6  -1    1.10    2.00
  -4  -6   1   48.50    4.00
  -4  -6   1   45.00    3.90
  -4  -6   1   44.60    3.80
   4   6  -1   37.60    4.30
   4   6  -1   46.50    3.90
   4   6  -1   48.40    3.80
  -3  -6   1   31.10    3.20
  -3  -6   1   28.30    3.30
  -3  -6   1   25.80    2.00
  -3  -6   1   29.30    2.90
   3   6  -1   29.10    3.10
   3   6  -1   30.90    3.30
  -2  -6   1  223.68   15.40
  -2  -6   1  245.08   15.40
  -2  -6   1  241.38   15.10
   2   6  -1  254.57   15.50
   2   6  -1  210.28   15.50
   2   6  -1  248.38   15.40
  -1  -6   1   53.59    3.30
  -1  -6   1   46.40    3.90
  -1  -6   1   50.59    4.30
   1   6  -1   50.39    3.80
   1   6  -1   47.10    4.10
   1   6  -1   47.00    3.80
   0  -6   1   72.49    5.20
   0  -6   1   66.89    5.00
   0  -6   1   72.59    4.70
   0   6  -1   64.09    4.90
   0   6  -1   74.49    5.00
   0   6  -1   69.99    5.00
   1  -6   1  485.05   29.80
   1  -6   1  465.35   29.60
   1  -6   1  479.25   29.80
  -1   6  -1  406.76   29.70
  -1   6  -1  486.45   29.80
  -1   6  -1  482.85   29.80
   2  -6   1  184.78   11.30
   2  -6   1  165.98   11.30
   2  -6   1  181.18   11.40
  -2   6  -1  154.98   11.20
  -2   6  -1  171.98   11.30
  -2   6  -1  184.98   11.40
   3  -6   1   13.80    2.00
   3  -6   1   19.00    2.00
  -3   6  -1   19.20    1.40
  -3   6  -1   13.70    2.40
  -3   6  -1   21.00    2.00
  -3   6  -1   15.90    2.20
   4  -6   1  161.78   11.10
   4  -6   1  176.28   11.30
   4  -6   1  175.28   11.30
  -4   6  -1  160.58   11.20
  -4   6  -1  181.28   10.90
  -4   6  -1  185.18   11.30
  -4   6  -1  164.08   11.20
   5  -6   1   16.00    1.70
   5  -6   1   19.90    2.20
   5  -6   1   21.30    2.90
  -5   6  -1   18.40    2.30
  -5   6  -1   17.90    1.50
  -5   6  -1   16.10    2.00
  -5   6  -1   20.20    2.20
   6  -6   1    4.30    1.90
   6  -6   1    5.10    1.20
  -6   6  -1    4.00    1.40
  -6   6  -1    2.50    1.30
   7  -6   1   26.70    2.50
   7  -6   1   33.30    2.50
  -7   6  -1   25.50    2.80
  -7   6  -1   35.40    2.90
  -7   6  -1   31.70    2.60
   8  -6   1    2.00    0.90
   8  -6   1    0.50    0.80
  -8   6  -1    3.70    1.20
  -8   6  -1    1.30    1.60
   9  -6   1  323.87   21.60
   9  -6   1  352.46   22.10
   9  -6   1  331.27   21.60
   9  -6   1  366.96   22.40
  -9   6  -1  344.67   21.70
  -9   6  -1  322.17   21.70
  -9   6  -1  345.17   22.50
  10  -6   1    0.30    1.40
  10  -6   1   -1.60    1.60
 -10   6  -1   -2.00    1.70
 -10   6  -1    1.10    0.90
 -10   6  -1   -0.20    0.90
  11  -6   1   12.20    2.70
  11  -6   1    7.60    1.10
 -11   6  -1    7.40    2.40
  -7  -7   1   34.50    6.00
  -7  -7   1   32.00    4.50
   7   7  -1   30.70    4.10
  -6  -7   1   13.10    2.90
  -6  -7   1   11.30    2.90
   6   7  -1   14.90    2.90
  -5  -7   1    8.00    1.90
  -5  -7   1    6.00    2.40
   5   7  -1    9.50    2.40
   5   7  -1   10.80    2.20
  -4  -7   1    0.90    1.50
   4   7  -1    4.50    2.20
   4   7  -1    0.30    1.50
   4   7  -1   -0.20    1.90
  -3  -7   1    1.00    1.30
  -3  -7   1    1.30    1.50
  -3  -7   1    0.90    0.60
  -3  -7   1    0.40    0.60
  -3  -7   1   -2.20    1.70
   3   7  -1   -2.40    1.80
  -2  -7   1    8.20    1.80
  -2  -7   1    9.60    2.10
  -2  -7   1    7.00    1.50
   2   7  -1    8.90    2.10
   2   7  -1    8.40    1.90
   2   7  -1    7.50    2.30
  -1  -7   1  191.08   12.10
  -1  -7   1  198.28   12.60
  -1  -7   1  192.28   12.60
   1   7  -1  176.58   12.70
   1   7  -1  204.78   12.80
   1   7  -1  182.98   12.70
   0  -7   1   -0.30    1.70
   0   7  -1   -0.90    1.80
   1  -7   1   -0.70    1.80
   1  -7   1    0.30    1.20
  -1   7  -1   -0.90    1.70
   2  -7   1   30.30    3.10
   2  -7   1   22.80    2.60
   2  -7   1   29.10    2.60
  -2   7  -1   29.00    3.20
  -2   7  -1   28.00    2.70
  -2   7  -1   31.70    2.60
   3  -7   1  563.74   35.50
   3  -7   1  537.55   35.50
  -3   7  -1  510.85   35.30
  -3   7  -1  571.44   35.60
  -3   7  -1  564.54   35.60
  -3   7  -1  603.34   35.50
   4  -7   1   80.49    5.60
   4  -7   1   81.39    5.50
   4  -7   1   64.79    5.40
  -4   7  -1   65.69    5.50
  -4   7  -1   78.09    4.90
  -4   7  -1   85.19    5.50
  -4   7  -1   71.49    5.50
   5  -7   1   49.60    4.70
   5  -7   1   57.29    4.20
   5  -7   1   42.70    3.90
  -5   7  -1   48.10    4.10
  -5   7  -1   48.50    4.20
  -5   7  -1   57.59    3.60
  -5   7  -1   48.30    4.10
   6  -7   1   57.19    4.30
   6  -7   1   56.09    4.30
   6  -7   1   53.29    4.80
  -6   7  -1   57.89    4.40
  -6   7  -1   52.29    4.20
  -6   7  -1   60.99    4.10
  -6   7  -1   59.89    5.00
   7  -7   1   -1.00    1.30
  -7   7  -1   -1.30    1.20
   8  -7   1   35.70    4.30
  -8   7  -1   30.40    2.90
  -8   7  -1   38.20    2.90
  -8   7  -1   36.20    3.00
   9  -7   1  112.99    8.10
   9  -7   1   89.69    6.90
   9  -7   1  103.49    6.80
  -9   7  -1  100.49    8.10
  -9   7  -1   99.59    7.10
  -9   7  -1  103.89    6.90
  10  -7   1   10.10    2.80
  10  -7   1   16.80    1.80
  10  -7   1   11.50    1.40
  10  -7   1   18.00    2.90
 -10   7  -1   16.00    2.10
 -10   7  -1   14.80    2.20
  11  -7   1   19.90    3.60
  11  -7   1   16.80    3.00
 -11   7  -1   17.80    2.00
 -11   7  -1   14.30    1.80
  12  -7   1   -0.80    2.90
 -12   7  -1   -2.00    2.20
  -6  -8   1    5.50    3.20
  -6  -8   1   12.70    3.60
   6   8  -1   20.00    4.20
  -5  -8   1    4.70    2.70
  -5  -8   1    5.10    2.00
  -5  -8   1    3.20    2.30
   5   8  -1    4.40    3.90
   5   8  -1    8.60    2.90
   5   8  -1    6.70    2.40
  -4  -8   1   65.49    5.60
  -4  -8   1   54.99    5.50
   4   8  -1   53.29    6.20
  -3  -8   1   43.20    3.40
  -3  -8   1   44.40    3.40
  -3  -8   1   48.70    4.90
  -3  -8   1   57.39    4.70
   3   8  -1   53.39    4.80
   3   8  -1   58.09    5.50
   3   8  -1   56.79    5.60
  -2  -8   1   81.89    5.30
  -2  -8   1   82.59    6.20
  -2  -8   1   67.39    5.90
  -2  -8   1   84.19    5.80
   2   8  -1   67.69    6.10
   2   8  -1   77.09    6.70
   2   8  -1   75.69    5.80
  -1  -8   1    3.50    2.00
  -1  -8   1    4.90    1.00
  -1  -8   1    4.50    2.00
   1   8  -1    2.80    2.10
   1   8  -1    4.20    2.30
   1   8  -1    3.60    1.80
   0  -8   1  131.49    8.90
   0  -8   1  139.49    9.10
   0  -8   1  129.49    8.40
   0   8  -1  120.69    8.90
   0   8  -1  135.39    9.20
   0   8  -1  118.29    8.90
   1  -8   1   14.50    2.50
  -1   8  -1   13.60    1.70
  -1   8  -1   10.90    2.60
   2  -8   1   37.40    3.10
   2  -8   1   39.00    3.80
  -2   8  -1   32.10    3.80
  -2   8  -1   34.90    3.60
  -2   8  -1   37.20    3.00
   3  -8   1   47.10    4.00
  -3   8  -1   52.19    3.80
  -3   8  -1   53.29    4.10
  -3   8  -1   46.70    4.10
   4  -8   1  339.37   24.00
   4  -8   1  380.96   24.00
   4  -8   1  382.86   24.10
  -4   8  -1  373.16   24.00
  -4   8  -1  369.36   24.00
  -4   8  -1  367.26   23.70
  -4   8  -1  400.86   24.00
   5  -8   1    2.40    2.10
   5  -8   1    1.80    1.70
   5  -8   1    2.10    1.60
  -5   8  -1    3.10    1.40
  -5   8  -1    2.10    0.50
  -5   8  -1    2.30    1.90
  -5   8  -1   -0.30    1.30
   6  -8   1  851.91   53.29
   6  -8   1  813.02   53.09
   6  -8   1  846.42   53.19
  -6   8  -1  825.02   53.19
  -6   8  -1  866.51   53.19
  -6   8  -1  857.81   53.29
  -6   8  -1  802.72   52.89
   7  -8   1   -2.70    1.90
  -7   8  -1    3.60    1.60
  -7   8  -1    2.10    1.50
   8  -8   1   10.00    2.20
   8  -8   1    9.30    1.90
  -8   8  -1   11.80    2.20
  -8   8  -1    9.90    1.90
  -8   8  -1    5.90    1.50
  -8   8  -1    7.50    2.00
   9  -8   1   51.39    3.90
   9  -8   1   46.00    4.80
  -9   8  -1   46.30    5.70
  -9   8  -1   43.60    3.90
  -9   8  -1   52.99    4.00
  -9   8  -1   44.20    3.80
  10  -8   1   39.50    3.90
  10  -8   1   46.90    3.60
  10  -8   1   41.30    5.00
  10  -8   1   55.29    5.40
 -10   8  -1   42.10    5.60
 -10   8  -1   45.60    3.80
 -10   8  -1   46.00    4.40
  11  -8   1    3.10    1.30
  11  -8   1   -0.30    1.40
 -11   8  -1    3.10    1.20
 -11   8  -1   -1.20    2.00
  12  -8   1   -3.30    3.00
 -12   8  -1   -0.70    1.00
 -12   8  -1   -3.10    2.40
  -5  -9   1    6.70    3.00
  -5  -9   1    2.40    3.00
   5   9  -1    4.90    3.60
   5   9  -1    4.90    3.00
  -4  -9   1  104.09    8.40
  -4  -9   1  106.29    8.40
   4   9  -1  110.99    8.30
   4   9  -1  108.09    8.80
   4   9  -1  109.19    9.20
   3   9  -1    4.10    3.20
  -2  -9   1   43.60    3.50
  -2  -9   1   47.10    4.60
  -2  -9   1   43.80    3.90
  -2  -9   1   44.00    5.00
   2   9  -1   50.69    4.90
   2   9  -1   50.79    5.50
   2   9  -1   54.99    5.50
  -1  -9   1   29.00    3.70
   1   9  -1   30.70    3.80
   1   9  -1   33.00    4.10
   0  -9   1   12.00    1.70
   0  -9   1   12.40    2.20
   0   9  -1    9.50    2.20
   0   9  -1   12.20    2.30
   1  -9   1   28.80    3.30
   1  -9   1   31.80    3.00
  -1   9  -1   32.20    3.60
  -1   9  -1   27.30    3.40
  -1   9  -1   29.80    3.80
   2  -9   1   13.50    1.80
   2  -9   1   10.20    2.00
  -2   9  -1   10.80    2.20
  -2   9  -1    7.50    1.90
  -2   9  -1   12.00    2.60
   3  -9   1  154.48   10.60
   3  -9   1  165.48   10.70
  -3   9  -1  160.68   10.40
  -3   9  -1  141.69   10.80
  -3   9  -1  167.58   10.80
   4  -9   1   -0.10    1.50
   4  -9   1    0.30    2.20
   4  -9   1    2.70    2.20
  -4   9  -1    2.10    1.70
  -4   9  -1    0.90    2.10
   5  -9   1   -2.20    1.90
   5  -9   1   -1.60    2.30
   5  -9   1   -1.10    1.70
  -5   9  -1    1.30    1.90
   6  -9   1    1.60    2.30
   6  -9   1    2.60    1.80
   6  -9   1    4.10    1.60
  -6   9  -1    4.10    2.30
  -6   9  -1    2.30    1.30
   7  -9   1  129.59    9.10
   7  -9   1  121.69    8.60
   7  -9   1  126.29    8.70
  -7   9  -1  133.39    8.80
  -7   9  -1  119.89    8.30
  -7   9  -1  131.49    9.00
  -7   9  -1  117.49    8.70
   8  -9   1    6.30    2.70
  -8   9  -1    1.70    2.50
   9  -9   1    2.60    1.40
   9  -9   1    0.70    2.10
   9  -9   1    2.00    2.60
  -9   9  -1   -2.30    2.60
  -9   9  -1    1.30    1.30
  -9   9  -1    2.10    1.90
  10  -9   1    8.60    2.60
 -10   9  -1    7.40    1.70
 -10   9  -1    7.90    1.60
 -10   9  -1    5.10    2.60
 -10   9  -1    7.30    1.70
 -11   9  -1    7.40    2.80
 -11   9  -1    2.40    2.20
 -11   9  -1    6.40    1.60
  -3 -10   1   24.80    2.50
  -3 -10   1   24.20    2.00
  -3 -10   1   35.00    4.90
   3  10  -1   30.90    5.80
  -2 -10   1   30.80    4.20
  -2 -10   1   36.10    5.10
   2  10  -1   34.10    4.80
   2  10  -1   22.30    4.80
  -1 -10   1   40.70    4.40
  -1 -10   1   28.10    3.10
  -1 -10   1   25.50    3.60
   1  10  -1   36.50    5.50
   1  10  -1   43.90    4.90
   0 -10   1    6.30    2.50
   0 -10   1    0.80    1.00
   0  10  -1    0.80    1.90
   0  10  -1   -0.30    2.80
   0  10  -1    4.80    2.00
   1 -10   1   44.50    4.50
  -1  10  -1   47.80    4.80
  -1  10  -1   48.60    5.10
   2 -10   1    8.40    2.10
  -2  10  -1    7.70    2.50
   3 -10   1    5.50    2.40
   3 -10   1    4.20    1.80
   3 -10   1    4.00    2.50
  -3  10  -1    1.50    2.10
  -3  10  -1    5.50    1.20
  -3  10  -1    3.00    1.60
   4 -10   1    3.20    1.70
   4 -10   1    5.00    2.40
   4 -10   1    2.20    2.90
  -4  10  -1    5.70    2.20
  -4  10  -1    5.10    1.10
  -4  10  -1    3.30    2.70
   5 -10   1   -2.00    2.40
   5 -10   1    2.90    1.80
   5 -10   1    0.80    2.50
  -5  10  -1    2.70    2.10
  -5  10  -1    2.40    0.90
   6 -10   1   -4.10    2.80
   6 -10   1    3.00    2.00
   6 -10   1    0.00    2.30
  -6  10  -1   -0.40    1.00
  -6  10  -1   -2.50    1.90
   7 -10   1   -2.00    2.50
  -7  10  -1   -0.10    1.70
  -7  10  -1   -0.60    1.20
   8 -10   1    4.40    2.50
   8 -10   1    1.90    2.10
   8 -10   1    2.10    2.40
  -8  10  -1   -0.60    1.90
  -8  10  -1    0.20    2.40
  -9  10  -1    2.60    2.20
  10 -10   1   52.59    5.70
  10 -10   1   46.50    6.00
 -10  10  -1   55.79    7.20
 -10  10  -1   53.59    4.40
 -10  10  -1   49.50    4.60
  11 -10   1   12.90    4.00
 -11  10  -1    6.70    2.50
 -11  10  -1   11.10    1.80
  -2 -11   1    3.80    3.80
  -2 -11   1    0.20    2.40
   2  11  -1   -4.80    3.70
   2  11  -1    6.50    2.90
  -1 -11   1   11.30    2.20
  -1 -11   1   12.60    3.60
  -1 -11   1   11.70    2.40
   1  11  -1   11.40    3.50
   0 -11   1   50.89    4.90
   0 -11   1   48.60    6.00
   0 -11   1   42.20    3.80
   0  11  -1   41.70    6.10
   0  11  -1   61.39    6.00
   1 -11   1   21.90    3.70
   1 -11   1   23.60    3.00
   1 -11   1   21.90    4.30
   1 -11   1   24.30    3.90
  -1  11  -1   30.70    3.70
   2 -11   1   27.30    3.80
   2 -11   1   33.10    4.00
   2 -11   1   25.00    4.70
  -2  11  -1   31.90    3.70
  -2  11  -1   26.50    4.10
  -2  11  -1   19.80    4.00
   3 -11   1   24.90    4.10
   3 -11   1   28.40    4.50
  -3  11  -1   25.80    4.10
  -3  11  -1   24.80    3.30
  -3  11  -1   21.30    3.80
   4 -11   1   75.79    6.50
   4 -11   1   64.39    6.10
   4 -11   1   83.59    6.60
  -4  11  -1   84.29    6.40
  -4  11  -1   78.79    6.30
  -4  11  -1   69.19    5.30
  -4  11  -1   67.09    5.90
   5 -11   1   -0.20    2.60
   5 -11   1    0.00    2.30
  -5  11  -1   -0.10    1.20
  -5  11  -1    2.40    1.90
  -5  11  -1    1.40    2.50
   6 -11   1   74.39    5.90
   6 -11   1   56.29    6.10
  -6  11  -1   50.69    5.80
  -6  11  -1   64.19    5.30
  -6  11  -1   68.49    5.40
   7 -11   1    1.80    2.80
   7 -11   1    5.80    2.20
  -7  11  -1    2.40    1.90
  -7  11  -1    0.60    1.30
  -7  11  -1    3.40    1.50
   8 -11   1   54.39    6.80
   8 -11   1   57.89    5.60
  -8  11  -1   64.69    5.90
  -8  11  -1   57.29    4.70
  -8  11  -1   53.89    7.40
  -8  11  -1   59.99    4.90
   9 -11   1   -2.00    3.00
   9 -11   1    1.80    2.40
   9 -11   1   -0.60    2.40
   9 -11   1    1.70    2.30
  -9  11  -1   -2.40    2.30
  -9  11  -1    0.60    1.50
  -9  11  -1   -1.40    2.20
  -9  11  -1    3.50    2.00
  10 -11   1    2.30    3.20
 -10  11  -1    6.10    2.50
 -10  11  -1   -1.70    2.10
 -10  11  -1    2.80    2.20
   0 -12   1    0.00    2.30
   0 -12   1    9.10    3.80
   0  12  -1    3.00    1.80
   0  12  -1   -0.70    3.70
   1 -12   1    7.00    2.40
   1 -12   1    7.40    1.90
  -1  12  -1    7.20    2.20
  -1  12  -1    3.50    3.50
  -1  12  -1    6.10    3.70
   2 -12   1    6.40    2.40
   2 -12   1    7.90    3.30
  -2  12  -1    8.50    2.10
   3 -12   1   32.00    5.90
   3 -12   1   44.30    5.60
   3 -12   1   29.50    4.60
   3 -12   1   36.60    4.90
  -3  12  -1   37.00    3.90
  -3  12  -1   31.10    4.40
   4 -12   1   18.00    4.20
  -4  12  -1   14.90    3.40
  -4  12  -1   11.80    2.10
   5 -12   1   61.39    6.10
   5 -12   1   74.29    6.20
  -5  12  -1   86.09    7.50
  -5  12  -1   65.29    6.10
  -5  12  -1   68.99    5.90
  -5  12  -1   65.19    5.00
   6 -12   1    2.20    2.50
   6 -12   1    4.40    2.90
   7 -12   1   17.40    3.20
   7 -12   1    9.60    3.60
   7 -12   1   16.70    3.10
  -7  12  -1   13.70    2.70
  -7  12  -1   16.70    3.20
  -7  12  -1   21.80    3.20
   8 -12   1    8.00    3.40
   8 -12   1   12.70    4.00
   9 -12   1    7.80    3.50
  -9  12  -1   11.90    3.00
   4 -13   1   24.90    4.70
   4 -13   1   34.20    4.20
   4 -13   1   31.20    4.40
   4 -13   1   33.50    5.60
  -4  13  -1   35.20    6.10
  -4  13  -1   43.10    4.80
  -4  13  -1   42.90    5.00
   5 -13   1   -4.20    4.10
   6 -13   1   10.10    2.60
   6 -13   1    6.70    4.40
  -6  12   2   19.80    4.60
  -6  12   2   26.30    6.30
   6 -12  -2   27.80    4.50
   6 -12  -2   20.60    4.00
   6 -12  -2   15.40    4.70
   5 -12  -2   27.60    5.30
   5 -12  -2   25.50    4.40
   5 -12  -2   33.00    5.00
  -4  12   2    7.70    2.00
  -4  12   2   10.60    3.70
   4 -12  -2    4.00    3.10
   4 -12  -2   12.70    2.70
  -3  12   2   31.40    4.70
   3 -12  -2   43.80    5.70
  -9  11   2   39.40    5.50
  -9  11   2   35.90    5.90
   9 -11  -2   38.30    8.30
  -8  11   2    9.10    3.90
   8 -11  -2   14.70    4.00
   8 -11  -2    1.80    3.80
  -7  11   2   57.89    6.60
  -7  11   2   60.49    5.70
   7 -11  -2   51.19    5.30
   7 -11  -2   56.09    5.80
   7 -11  -2   65.79    6.20
  -6  11   2    4.00    1.80
  -6  11   2    6.00    2.70
  -6  11   2    3.10    1.80
   6 -11  -2    6.70    3.00
   6 -11  -2    6.40    2.50
   6 -11  -2   11.20    2.90
   5 -11  -2   13.90    2.90
   5 -11  -2   23.20    5.10
  -4  11   2    2.50    2.10
  -4  11   2   -1.60    3.50
   4 -11  -2   -0.80    3.00
   4 -11  -2    7.20    2.80
   4 -11  -2    4.80    2.30
   4 -11  -2    4.70    2.40
  -3  11   2  110.19    7.90
  -3  11   2  104.49    8.00
   3 -11  -2  118.29    8.40
   3 -11  -2  113.59    8.60
   3 -11  -2  100.69    8.50
   3 -11  -2  103.59    8.20
  -2  11   2    2.50    2.00
  -2  11   2    2.50    1.90
   2 -11  -2    1.90    2.20
   2 -11  -2    3.10    2.80
   2 -11  -2   -0.50    3.20
  -1  11   2   -0.10    3.00
  -1  11   2    2.60    2.70
  -1  11   2   10.60    2.50
   1 -11  -2    6.30    2.30
   1 -11  -2    6.00    3.20
   0  11   2    4.00    2.00
   0  11   2   -2.60    3.60
   0 -11  -2   -0.30    4.00
   0 -11  -2    7.70    3.30
   0 -11  -2    5.10    2.50
 -10  10   2   26.00    3.10
 -10  10   2   25.40    5.20
 -10  10   2   24.20    4.40
  10 -10  -2   24.70    4.80
  -9  10   2   97.69    6.90
  -9  10   2  106.99    7.20
  -9  10   2   93.89    7.30
  -9  10   2   99.79    8.70
   9 -10  -2   80.19    8.00
   9 -10  -2   74.59    6.80
   9 -10  -2   92.89    7.40
  -8  10   2   48.60    4.60
  -8  10   2   49.30    6.40
  -8  10   2   55.99    4.80
   8 -10  -2   60.99    5.80
   8 -10  -2   62.49    5.60
   8 -10  -2   48.10    5.30
   8 -10  -2   50.89    4.90
   7 -10  -2    7.70    2.70
  -6  10   2   65.89    5.80
  -6  10   2   78.69    5.60
  -6  10   2   74.89    7.00
  -6  10   2   64.39    6.60
   6 -10  -2   63.99    6.50
   6 -10  -2   90.19    7.00
   6 -10  -2   74.49    6.60
   6 -10  -2   84.09    6.00
  -5  10   2   29.40    4.30
  -5  10   2   25.70    2.70
  -5  10   2   28.00    3.50
  -5  10   2   30.00    4.20
   5 -10  -2   35.00    4.60
   5 -10  -2   38.60    4.10
   5 -10  -2   38.20    4.50
   5 -10  -2   31.80    4.70
  -4  10   2    9.60    2.20
   4 -10  -2   16.70    3.20
   4 -10  -2   11.30    2.30
   4 -10  -2   13.60    2.80
  -3  10   2    6.80    2.20
  -3  10   2    5.50    2.10
   3 -10  -2    1.70    1.90
   3 -10  -2   10.90    2.60
   3 -10  -2    4.20    2.10
   3 -10  -2    2.40    1.60
  -2  10   2  144.59    9.80
  -2  10   2  146.79    9.60
  -2  10   2  137.19   10.10
   2 -10  -2  134.69    9.90
   2 -10  -2  131.39    9.50
   2 -10  -2  128.99    9.70
  -1  10   2    7.20    2.40
  -1  10   2    7.40    2.50
   1 -10  -2    5.00    2.30
   1 -10  -2    7.00    1.80
   0  10   2   15.80    3.00
   0  10   2   16.00    3.40
   0 -10  -2   18.90    3.20
   0 -10  -2   23.70    3.50
   0 -10  -2   15.40    3.20
   0 -10  -2   18.80    2.80
  -1 -10  -2    1.40    1.30
  -1 -10  -2    0.70    2.80
  -1 -10  -2    2.40    1.90
   2  10   2  260.57   19.00
   2  10   2  319.27   19.30
   2  10   2  280.97   19.50
  -2 -10  -2  321.47   19.20
  -2 -10  -2  245.88   19.20
  11  -9  -2   -1.30    3.20
 -10   9   2   42.50    3.80
 -10   9   2   44.40    5.20
  10  -9  -2   32.00    5.30
  10  -9  -2   36.30    4.10
  10  -9  -2   42.30    4.40
  -9   9   2    4.90    2.20
  -9   9   2   -0.90    2.10
  -9   9   2    2.80    1.90
   9  -9  -2   -1.10    2.30
   9  -9  -2   -1.40    2.20
   9  -9  -2   -0.40    2.50
   9  -9  -2    0.30    1.90
  -8   9   2    1.90    1.60
  -8   9   2    1.20    1.50
  -8   9   2   -0.50    2.20
  -8   9   2    3.10    1.70
   8  -9  -2    0.30    1.90
   8  -9  -2   -0.70    2.40
   8  -9  -2   -1.30    2.10
  -7   9   2   18.80    2.90
  -7   9   2   16.60    2.80
  -7   9   2   19.90    4.40
   7  -9  -2   16.20    3.30
  -6   9   2  259.17   16.80
  -6   9   2  238.08   16.50
  -6   9   2  260.57   16.30
  -6   9   2  240.08   16.50
   6  -9  -2  247.18   16.40
   6  -9  -2  252.57   16.90
   6  -9  -2  256.77   16.80
   6  -9  -2  251.37   16.60
  -5   9   2    1.90    1.20
  -5   9   2    7.90    2.30
  -5   9   2   -0.10    2.20
   5  -9  -2    6.50    2.30
   5  -9  -2    2.40    2.70
   5  -9  -2    3.00    1.10
   5  -9  -2    5.50    2.30
   5  -9  -2    2.40    1.70
  -4   9   2  120.29    8.20
  -4   9   2  115.09    8.40
   4  -9  -2  109.89    8.10
   4  -9  -2  114.79    7.90
   4  -9  -2  107.69    8.00
  -3   9   2  178.98   12.20
  -3   9   2  193.88   12.40
  -3   9   2  192.18   11.80
   3  -9  -2  182.28   12.10
   3  -9  -2  177.48   12.40
   3  -9  -2  156.48   12.00
  -2   9   2    0.50    1.90
  -2   9   2    7.10    1.90
   2  -9  -2    0.80    1.60
   2  -9  -2    5.80    2.30
   2  -9  -2    0.20    2.00
   2  -9  -2    5.30    1.90
  -1   9   2   30.50    3.50
  -1   9   2   31.80    3.50
   1  -9  -2   24.40    3.60
   1  -9  -2   30.10    3.40
   1  -9  -2   39.20    3.90
   0   9   2   28.90    3.60
   0   9   2   29.70    3.80
   0   9   2   18.70    3.60
   0  -9  -2   23.30    3.40
   0  -9  -2   19.40    3.50
   0  -9  -2   27.90    3.50
   1   9   2   11.30    2.60
   2   9   2   19.60    3.20
  -2  -9  -2   17.80    3.10
  -2  -9  -2   17.50    3.10
  -2  -9  -2   14.80    2.70
   3   9   2   12.80    3.60
  -3  -9  -2   20.60    4.10
  -3  -9  -2   18.70    2.60
  -3  -9  -2   28.40    4.90
 -11   8   2    3.10    2.10
 -11   8   2    7.00    2.10
  11  -8  -2    6.50    1.20
 -10   8   2   -1.80    2.20
 -10   8   2   -0.40    1.50
 -10   8   2    0.50    1.90
  10  -8  -2   -2.00    1.50
  10  -8  -2   -0.50    2.30
  -9   8   2   13.00    3.00
  -9   8   2    8.30    1.80
  -9   8   2    9.70    1.90
   9  -8  -2   14.70    2.90
  -8   8   2   -0.60    1.80
  -8   8   2   -1.70    1.80
  -8   8   2    0.50    1.40
   8  -8  -2   -3.40    2.50
   8  -8  -2    0.40    1.10
   8  -8  -2    1.40    1.30
   8  -8  -2   -2.10    2.30
  -7   8   2  457.35   28.40
  -7   8   2  446.66   28.00
  -7   8   2  422.46   27.90
  -7   8   2  388.76   27.90
   7  -8  -2  463.85   28.40
   7  -8  -2  448.26   28.00
   7  -8  -2  430.56   27.80
   7  -8  -2  430.76   28.10
  -6   8   2    0.70    1.50
  -6   8   2    1.20    1.60
  -6   8   2    3.00    1.30
  -6   8   2    1.10    1.30
   6  -8  -2    4.60    1.80
   6  -8  -2    3.10    1.40
   6  -8  -2    1.80    1.90
   6  -8  -2    4.70    2.30
   6  -8  -2    3.50    0.80
  -5   8   2  249.68   15.30
  -5   8   2  237.98   15.20
  -5   8   2  235.68   14.70
  -5   8   2  240.98   15.00
   5  -8  -2  196.28   14.80
   5  -8  -2  230.38   15.20
   5  -8  -2  229.38   15.10
   5  -8  -2  222.28   15.00
  -4   8   2    0.50    0.80
  -4   8   2    1.00    1.70
  -4   8   2    0.90    1.50
   4  -8  -2   -0.40    0.90
   4  -8  -2    0.40    1.90
   4  -8  -2   -0.80    1.20
   4  -8  -2    0.60    2.50
  -3   8   2  496.95   31.60
  -3   8   2  549.45   31.30
  -3   8   2  494.95   31.50
   3  -8  -2  492.25   31.60
   3  -8  -2  472.35   31.40
   3  -8  -2  441.36   31.40
  -2   8   2   -1.50    1.10
  -2   8   2    1.10    2.00
  -2   8   2   -0.20    1.70
   2  -8  -2   -0.20    1.50
   2  -8  -2   -1.10    1.50
   2  -8  -2    0.00    1.40
   2  -8  -2   -0.70    1.70
  -1   8   2   13.10    1.90
  -1   8   2   14.00    2.40
  -1   8   2   14.80    2.20
   1  -8  -2   14.70    2.20
   1  -8  -2   10.90    2.80
   1  -8  -2   14.10    2.80
   1  -8  -2   12.50    1.70
   0   8   2    0.60    1.90
   0   8   2    0.10    1.50
   0   8   2    0.70    1.60
   0  -8  -2    1.30    1.50
   0  -8  -2    0.30    1.10
   0  -8  -2   -1.10    1.80
   0  -8  -2   -0.50    1.90
   1   8   2  125.29    8.00
   1   8   2  109.99    7.90
   1   8   2  114.39    8.10
  -1  -8  -2   93.79    7.90
  -1  -8  -2  104.89    7.20
  -1  -8  -2  111.29    7.80
  -1  -8  -2  102.59    7.70
  -1  -8  -2  109.39    8.00
   2   8   2    3.60    2.40
   2   8   2    4.60    2.00
  -2  -8  -2    2.70    2.20
  -2  -8  -2    5.30    2.00
  -2  -8  -2    3.80    1.70
  -2  -8  -2    2.10    1.90
   3   8   2    4.50    2.40
  -3  -8  -2    6.80    1.80
  -3  -8  -2    3.20    2.10
  -3  -8  -2    8.00    2.20
   4   8   2    4.40    2.80
   4   8   2   -2.30    2.80
   4   8   2    1.80    2.20
  -4  -8  -2   -1.30    1.80
  -4  -8  -2   -1.80    2.20
  -4  -8  -2    2.60    2.40
   5   8   2   12.50    4.00
   5   8   2    8.80    3.70
  -5  -8  -2    6.20    3.20
  -5  -8  -2    9.80    2.80
  12  -7  -2   10.10    2.40
  12  -7  -2   13.90    3.30
 -11   7   2    8.90    1.40
 -11   7   2    9.30    1.90
  11  -7  -2   10.20    2.00
  11  -7  -2    4.80    2.80
 -10   7   2   21.00    3.40
 -10   7   2   24.50    2.70
 -10   7   2   22.20    4.70
  10  -7  -2   21.00    2.10
  10  -7  -2   25.50    4.20
  10  -7  -2   23.30    2.50
  -9   7   2   62.29    5.90
  -9   7   2   70.29    5.00
  -9   7   2   68.69    6.80
  -9   7   2   75.19    5.20
   9  -7  -2   69.89    4.90
   9  -7  -2   74.99    6.10
   9  -7  -2   64.79    5.20
   9  -7  -2   69.69    6.10
  -8   7   2    3.60    1.50
  -8   7   2    2.80    1.00
   8  -7  -2    4.00    1.40
   8  -7  -2    7.20    2.60
   8  -7  -2    2.70    1.20
  -7   7   2   29.40    3.00
  -7   7   2   39.50    3.40
  -7   7   2   40.80    3.50
  -7   7   2   31.30    4.00
   7  -7  -2   39.70    3.20
   7  -7  -2   33.70    3.50
   7  -7  -2   41.90    4.30
  -6   7   2  285.77   17.80
  -6   7   2  277.77   17.70
  -6   7   2  280.87   17.90
  -6   7   2  283.37   17.60
   6  -7  -2  284.67   17.80
   6  -7  -2  257.87   17.70
   6  -7  -2  271.17   17.60
   6  -7  -2  232.38   17.30
   6  -7  -2  286.87   18.10
  -5   7   2   62.89    4.00
  -5   7   2   49.99    4.20
  -5   7   2   53.69    4.20
  -5   7   2   48.60    4.40
   5  -7  -2   63.79    4.80
   5  -7  -2   53.19    4.20
   5  -7  -2   44.70    3.70
   5  -7  -2   57.99    4.40
  -4   7   2   20.80    2.70
  -4   7   2   20.00    2.60
   4  -7  -2   22.80    2.20
   4  -7  -2   17.70    2.70
   4  -7  -2   19.50    2.40
  -3   7   2   -1.00    1.40
  -3   7   2    1.20    1.40
  -3   7   2    0.10    0.80
   3  -7  -2   -1.10    0.80
   3  -7  -2   -1.10    1.50
  -2   7   2  835.22   48.00
  -2   7   2  813.22   48.20
  -2   7   2  780.42   48.10
   2  -7  -2  769.02   48.20
   2  -7  -2  638.74   48.00
   2  -7  -2  727.43   48.10
   2  -7  -2  737.63   48.00
  -1   7   2   -1.50    1.70
   1  -7  -2    0.10    1.50
   1  -7  -2   -0.60    1.20
   1  -7  -2   -1.20    1.80
   0   7   2   31.40    3.10
   0   7   2   26.60    3.20
   0   7   2   26.00    3.40
   0  -7  -2   23.40    3.30
   0  -7  -2   34.10    2.50
   0  -7  -2   29.60    3.60
   1   7   2   14.10    2.60
   1   7   2   14.30    2.60
   1   7   2   14.40    3.10
  -1  -7  -2   12.60    2.10
  -1  -7  -2   12.30    2.60
  -1  -7  -2   14.60    2.10
  -1  -7  -2   11.80    2.90
   2   7   2  809.22   50.29
   2   7   2  857.61   50.09
   2   7   2  806.62   50.19
  -2  -7  -2  686.53   50.19
  -2  -7  -2  792.32   50.09
  -2  -7  -2  794.72   50.09
  -2  -7  -2  735.73   49.70
  -2  -7  -2  815.92   50.19
   3   7   2   28.60    4.60
  -3  -7  -2   24.50    3.00
  -3  -7  -2   22.80    3.70
  -3  -7  -2   20.80    2.80
  -3  -7  -2   27.00    3.80
   4   7   2    6.10    3.10
  -4  -7  -2    3.50    1.90
  -4  -7  -2    4.30    1.80
  -4  -7  -2    6.10    1.80
  -4  -7  -2    2.20    2.10
   5   7   2    6.10    2.90
   5   7   2    2.20    2.00
   5   7   2    0.70    3.40
  -5  -7  -2    2.00    1.90
  -5  -7  -2    0.70    1.60
  -5  -7  -2   -1.30    1.70
   6   7   2   36.20    6.10
  -6  -7  -2   38.20    5.70
 -12   6   2   -2.90    2.40
  11  -6  -2   12.30    1.70
  11  -6  -2   12.80    3.00
  11  -6  -2   16.20    3.20
 -10   6   2   25.80    4.90
 -10   6   2   29.30    2.20
 -10   6   2   24.50    2.60
 -10   6   2   24.10    3.40
  10  -6  -2   32.30    4.50
  10  -6  -2   30.20    2.20
  10  -6  -2   32.40    4.50
  10  -6  -2   24.00    2.10
  -9   6   2   -0.50    1.20
  -9   6   2   -0.60    1.80
  -9   6   2    3.00    2.10
   9  -6  -2    0.60    0.80
   9  -6  -2    0.70    1.00
   9  -6  -2    3.10    2.70
   9  -6  -2    1.00    0.50
   9  -6  -2    0.20    0.50
  -8   6   2  140.39    8.90
  -8   6   2  133.29    8.70
  -8   6   2  115.69    9.10
  -8   6   2  127.59    9.40
   8  -6  -2  141.29    8.50
   8  -6  -2  137.59    8.70
   8  -6  -2  132.09    8.80
   8  -6  -2  135.69    9.60
   8  -6  -2  134.59    9.20
  -7   6   2   85.79    6.10
  -7   6   2   91.09    6.80
  -7   6   2   87.29    6.30
  -7   6   2   85.19    6.40
   7  -6  -2   96.69    5.90
   7  -6  -2   88.39    6.60
   7  -6  -2  100.39    6.90
   7  -6  -2   97.39    6.20
  -6   6   2  196.88   12.70
  -6   6   2  185.38   12.30
  -6   6   2  196.88   12.40
  -6   6   2  188.78   12.30
   6  -6  -2  193.48   12.40
   6  -6  -2  173.58   12.60
   6  -6  -2  181.78   12.10
   6  -6  -2  197.28   12.80
   6  -6  -2  194.48   12.30
  -5   6   2    2.20    1.40
  -5   6   2    2.80    1.00
  -5   6   2    2.50    0.80
  -5   6   2    4.20    1.00
   5  -6  -2    2.10    1.00
   5  -6  -2    2.10    1.60
   5  -6  -2    2.80    1.30
  -4   6   2 1342.47   80.89
  -4   6   2 1315.77   80.79
  -4   6   2 1235.78   80.59
   4  -6  -2 1288.47   80.79
   4  -6  -2 1310.27   80.79
   4  -6  -2 1322.47   80.89
   4  -6  -2 1136.99   80.59
  -3   6   2 1264.17   78.89
  -3   6   2 1369.56   78.69
  -3   6   2 1276.07   78.89
   3  -6  -2 1220.28   78.79
   3  -6  -2 1224.48   78.79
   3  -6  -2 1288.07   78.89
   3  -6  -2 1093.79   78.79
  -2   6   2   78.29    5.50
  -2   6   2   79.49    5.70
  -2   6   2   89.89    5.40
   2  -6  -2   69.99    5.40
   2  -6  -2   80.99    5.60
   2  -6  -2   74.19    5.40
   2  -6  -2   76.79    5.50
  -1   6   2  468.05   29.00
  -1   6   2  461.45   28.90
  -1   6   2  482.55   28.90
   1  -6  -2  398.06   28.80
   1  -6  -2  448.96   28.80
   1  -6  -2  469.75   29.00
   1  -6  -2  440.26   28.80
   0   6   2   13.10    2.00
   0   6   2   16.70    3.10
   0   6   2   18.10    2.30
   0  -6  -2   19.70    2.10
   0  -6  -2   16.20    2.80
   0  -6  -2   18.30    2.60
   1   6   2   88.19    6.10
   1   6   2   93.79    6.50
   1   6   2   71.19    6.10
  -1  -6  -2   93.69    5.60
  -1  -6  -2   79.49    5.90
  -1  -6  -2   89.79    6.10
  -1  -6  -2   76.89    6.30
   2   6   2   84.29    6.40
   2   6   2   98.79    6.90
   2   6   2   88.89    7.00
  -2  -6  -2   94.29    5.90
  -2  -6  -2   85.49    6.30
  -2  -6  -2   82.79    6.70
  -2  -6  -2   90.99    6.70
  -2  -6  -2  102.19    6.50
   3   6   2  108.99    7.20
   3   6   2   94.39    7.20
   3   6   2   93.79    6.80
  -3  -6  -2   88.99    7.00
  -3  -6  -2   82.89    6.80
  -3  -6  -2  100.69    6.50
  -3  -6  -2   89.09    7.00
  -3  -6  -2  105.39    6.90
   4   6   2    5.90    1.40
   4   6   2    5.80    2.30
  -4  -6  -2    5.90    2.10
  -4  -6  -2    7.60    1.70
  -4  -6  -2    8.90    2.30
   5   6   2   27.00    3.40
   5   6   2   30.00    4.00
  -5  -6  -2   18.50    3.20
  -5  -6  -2   26.20    3.20
  -5  -6  -2   23.70    3.10
  -5  -6  -2   19.80    2.90
   6   6   2    7.30    2.80
   6   6   2    2.60    2.50
  -6  -6  -2    4.30    1.80
  -6  -6  -2    0.80    1.60
  -6  -6  -2    4.10    2.30
  -6  -6  -2    0.80    1.60
   7   6   2    6.30    2.20
   7   6   2    5.60    3.60
  -7  -6  -2    9.20    3.30
  -7  -6  -2   10.10    2.00
 -11   5   2   -0.40    2.10
  11  -5  -2    1.50    1.60
  11  -5  -2    0.40    1.10
  11  -5  -2   -1.50    2.40
  10  -5  -2    4.70    1.90
  10  -5  -2    2.20    2.20
  -9   5   2    9.50    2.40
  -9   5   2    9.90    1.90
  -9   5   2   11.20    1.20
   9  -5  -2    9.80    1.40
   9  -5  -2   16.60    3.60
   9  -5  -2    9.90    2.10
   9  -5  -2   11.10    2.50
   9  -5  -2   11.10    2.20
  -8   5   2    7.70    1.50
  -8   5   2    5.10    1.60
   8  -5  -2    8.20    1.50
   8  -5  -2    6.20    1.50
   8  -5  -2    7.10    0.90
   8  -5  -2    8.10    1.10
   8  -5  -2    5.90    2.40
  -7   5   2  205.08   12.80
  -7   5   2  174.78   13.00
  -7   5   2  207.18   13.00
  -7   5   2  196.58   13.40
   7  -5  -2  194.18   13.20
   7  -5  -2  206.78   12.80
   7  -5  -2  194.78   13.40
   7  -5  -2  218.58   12.70
  -6   5   2    1.70    1.20
  -6   5   2    0.10    1.10
  -6   5   2    0.70    1.00
  -6   5   2    1.30    0.70
   6  -5  -2    0.40    1.90
   6  -5  -2    0.80    0.70
   6  -5  -2    0.60    1.20
  -5   5   2  598.44   37.80
  -5   5   2  631.74   38.20
  -5   5   2  612.74   37.90
  -5   5   2  579.74   37.80
   5  -5  -2  595.64   37.80
   5  -5  -2  581.04   37.70
   5  -5  -2  577.34   37.90
   5  -5  -2  598.94   37.90
  -4   5   2  257.87   16.80
  -4   5   2  257.97   16.70
  -4   5   2  294.87   16.70
   4  -5  -2  249.78   16.80
   4  -5  -2  259.27   16.70
   4  -5  -2  264.07   16.70
   4  -5  -2  242.38   16.60
  -3   5   2  109.19    7.30
  -3   5   2  118.29    7.10
  -3   5   2  118.19    7.30
   3  -5  -2  111.89    7.40
   3  -5  -2  109.49    7.30
   3  -5  -2  104.09    7.30
   3  -5  -2  100.49    7.20
  -2   5   2  139.59    8.20
  -2   5   2  123.89    8.30
  -2   5   2  131.39    8.30
   2  -5  -2  120.79    8.20
   2  -5  -2  117.69    8.20
   2  -5  -2  124.79    8.30
   2  -5  -2  118.79    8.20
  -1   5   2  360.66   22.30
  -1   5   2  357.36   22.30
  -1   5   2  365.26   22.40
   1  -5  -2  359.76   22.40
   1  -5  -2  345.57   22.20
   1  -5  -2  345.97   22.30
   1  -5  -2  311.17   22.30
   0   5   2   31.00    2.70
   0   5   2   35.70    2.60
   0   5   2   27.70    2.70
   0  -5  -2   32.00    2.70
   0  -5  -2   35.90    2.50
   0  -5  -2   33.30    3.00
   1   5   2  559.24   34.20
   1   5   2  569.84   34.30
   1   5   2  540.35   34.20
  -1  -5  -2  528.95   34.00
  -1  -5  -2  532.85   34.20
  -1  -5  -2  553.74   34.30
  -1  -5  -2  478.95   34.30
   2   5   2   13.30    2.30
   2   5   2   13.40    2.30
   2   5   2   15.10    1.90
  -2  -5  -2   12.80    2.30
  -2  -5  -2   17.60    1.90
  -2  -5  -2   14.50    1.90
  -2  -5  -2   14.40    1.20
  -2  -5  -2   13.70    2.80
   3   5   2   -1.20    1.70
   3   5   2   -0.20    1.50
   3   5   2   -1.10    1.20
  -3  -5  -2    0.70    1.40
  -3  -5  -2   -0.50    1.50
  -3  -5  -2    0.10    1.60
  -3  -5  -2   -1.00    1.20
   4   5   2    7.10    1.80
   4   5   2    6.00    1.80
   4   5   2    5.80    1.40
  -4  -5  -2    8.20    1.60
  -4  -5  -2    3.50    1.80
  -4  -5  -2    8.00    1.70
  -4  -5  -2    3.70    1.40
  -4  -5  -2    6.60    1.70
   5   5   2    4.70    1.70
   5   5   2    5.40    1.80
  -5  -5  -2    4.60    1.40
  -5  -5  -2    6.20    2.20
  -5  -5  -2    3.60    1.60
  -5  -5  -2    4.90    1.40
   6   5   2    3.10    1.80
   6   5   2    2.20    2.10
   6   5   2    2.70    2.40
  -6  -5  -2    0.60    1.60
  -6  -5  -2    1.80    1.50
  -6  -5  -2    0.20    2.00
  -6  -5  -2    0.30    1.40
  -6  -5  -2    0.10    1.50
   7   5   2   20.80    4.30
  -7  -5  -2   19.60    3.40
  -7  -5  -2   14.40    3.10
  -7  -5  -2   16.00    3.00
   8   5   2   20.20    4.10
   8   5   2   27.30    3.40
  -8  -5  -2   21.50    5.40
  -8  -5  -2   25.20    3.30
  -8  -5  -2   16.60    2.60
 -12   4   2   60.19    6.60
  12  -4  -2   63.59    5.20
  12  -4  -2   57.99    6.00
  12  -4  -2   62.59    5.10
 -11   4   2   60.39    6.70
  11  -4  -2   63.69    5.30
  11  -4  -2   59.59    5.30
  11  -4  -2   58.69    5.70
 -10   4   2   32.10    4.70
  10  -4  -2   32.70    3.50
  10  -4  -2   31.50    3.70
  10  -4  -2   37.00    3.60
  10  -4  -2   38.90    4.70
   9  -4  -2   13.80    2.80
   9  -4  -2   12.00    2.70
   9  -4  -2   17.40    2.30
   9  -4  -2   13.50    2.20
   9  -4  -2   12.60    2.00
  -8   4   2   42.60    2.60
  -8   4   2   34.80    3.40
   8  -4  -2   28.60    3.70
   8  -4  -2   31.90    4.20
   8  -4  -2   39.20    2.80
   8  -4  -2   32.40    3.50
  -7   4   2    3.90    1.10
  -7   4   2    2.60    0.70
  -7   4   2    2.50    0.90
   7  -4  -2    3.30    0.60
   7  -4  -2    4.80    1.40
   7  -4  -2    2.10    1.30
   7  -4  -2    3.00    2.00
   7  -4  -2    3.40    0.80
  -6   4   2  162.28   10.10
  -6   4   2  158.88   10.20
  -6   4   2  164.88   10.70
  -6   4   2  138.39   10.30
   6  -4  -2  161.28   10.70
   6  -4  -2  158.28   10.20
   6  -4  -2  163.98   10.10
   6  -4  -2  152.18   10.30
  -5   4   2  137.89    8.70
  -5   4   2  131.99    8.70
  -5   4   2  124.19    8.80
  -5   4   2  140.09    9.10
   5  -4  -2  134.59    8.70
   5  -4  -2  144.39    8.60
   5  -4  -2  132.59    8.80
   5  -4  -2  131.29    8.70
  -4   4   2  423.46   27.70
  -4   4   2  441.46   27.80
  -4   4   2  428.36   27.80
  -4   4   2  462.85   28.00
   4  -4  -2  437.36   27.80
   4  -4  -2  429.66   27.70
   4  -4  -2  458.25   27.60
   4  -4  -2  418.06   27.80
  -3   4   2  117.99    7.60
  -3   4   2  118.09    7.70
  -3   4   2  119.29    7.70
   3  -4  -2  117.99    7.80
   3  -4  -2  117.09    7.70
   3  -4  -2  119.99    7.60
   3  -4  -2  116.69    7.70
  -2   4   2  367.16   23.20
  -2   4   2  395.56   23.20
  -2   4   2  377.56   23.30
   2  -4  -2  356.46   23.20
   2  -4  -2  357.06   23.20
   2  -4  -2  360.56   23.30
   2  -4  -2  342.67   23.20
  -1   4   2   99.49    6.50
  -1   4   2  105.39    6.50
  -1   4   2   99.89    6.50
   1  -4  -2   90.29    6.50
   1  -4  -2   97.29    6.40
   1  -4  -2   97.29    6.50
   1  -4  -2  100.59    6.60
   0   4   2  956.60   58.49
   0   4   2  959.70   58.49
   0   4   2  921.41   58.49
   0  -4  -2  960.20   58.49
   0  -4  -2  933.21   58.49
   0  -4  -2  837.32   58.49
   0  -4  -2  912.11   58.39
   1   4   2  123.79    8.30
   1   4   2  126.19    8.30
   1   4   2  132.79    8.20
  -1  -4  -2  123.89    8.00
  -1  -4  -2  127.49    8.30
  -1  -4  -2  110.39    8.30
  -1  -4  -2  128.69    8.30
   2   4   2 1287.57   77.69
   2   4   2 1282.27   77.59
   2   4   2 1222.08   77.69
  -2  -4  -2 1233.58   77.69
  -2  -4  -2 1221.28   77.49
  -2  -4  -2 1234.28   77.69
  -2  -4  -2 1103.59   77.69
  -2  -4  -2 1245.38   77.59
   3   4   2   21.40    2.50
   3   4   2   23.90    2.30
  -3  -4  -2   24.60    2.60
  -3  -4  -2   21.90    2.80
  -3  -4  -2   23.60    2.50
  -3  -4  -2   23.90    2.60
   4   4   2   13.40    3.00
  -4  -4  -2   11.90    2.20
  -4  -4  -2    8.20    2.00
  -4  -4  -2   11.70    2.20
  -4  -4  -2    8.60    1.90
  -4  -4  -2   14.10    2.60
   5   4   2   -1.10    1.10
   5   4   2   -1.50    1.50
   5   4   2   -1.60    1.50
  -5  -4  -2    0.10    1.30
  -5  -4  -2   -0.10    1.10
  -5  -4  -2   -0.10    1.30
  -5  -4  -2   -2.00    1.40
  -5  -4  -2   -1.60    1.60
   6   4   2   99.99    7.60
   6   4   2  111.39    7.90
   6   4   2  103.49    7.20
  -6  -4  -2  118.59    7.80
  -6  -4  -2  101.89    7.40
  -6  -4  -2   88.69    7.80
  -6  -4  -2  112.99    7.20
  -6  -4  -2  105.49    7.40
   7   4   2  103.79    7.90
   7   4   2  110.99    7.30
  -7  -4  -2  102.29    7.20
  -7  -4  -2   94.89    8.00
  -7  -4  -2  105.29    7.40
  -7  -4  -2  103.19    7.60
  -7  -4  -2  122.19    8.30
   8   4   2    8.90    2.80
   8   4   2    6.20    2.00
   8   4   2   12.00    2.80
  -8  -4  -2    6.30    2.70
  -8  -4  -2    6.50    2.70
 -12   3   2   46.20    6.00
  12  -3  -2   48.90    4.40
  12  -3  -2   50.89    5.10
  12  -3  -2   44.70    4.90
  12  -3  -2   51.79    4.40
 -11   3   2    1.10    2.10
  11  -3  -2    2.40    1.60
  11  -3  -2   -0.10    1.70
 -10   3   2   11.00    2.30
  10  -3  -2   17.00    2.70
  10  -3  -2   19.20    2.90
  10  -3  -2   16.80    3.10
  10  -3  -2   12.20    2.80
  -9   3   2   21.60    3.50
   9  -3  -2   21.70    3.70
   9  -3  -2   20.20    2.80
   9  -3  -2   19.90    3.20
  -8   3   2   24.20    3.10
   8  -3  -2   22.70    2.50
   8  -3  -2   25.70    2.90
   8  -3  -2   30.70    3.10
  -7   3   2   89.29    6.30
  -7   3   2   74.29    5.90
  -7   3   2   90.49    5.50
  -7   3   2   92.59    5.60
   7  -3  -2   93.19    6.10
   7  -3  -2   76.09    5.80
   7  -3  -2   80.89    5.90
   7  -3  -2   93.69    6.60
  -6   3   2  259.17   16.90
  -6   3   2  257.67   16.40
  -6   3   2  259.27   16.40
  -6   3   2  223.88   16.60
   6  -3  -2  254.07   16.60
   6  -3  -2  288.67   16.60
   6  -3  -2  271.87   16.90
   6  -3  -2  253.37   16.30
  -5   3   2  294.67   18.00
  -5   3   2  294.97   18.40
  -5   3   2  259.07   18.10
   5  -3  -2  284.97   18.00
   5  -3  -2  291.17   18.00
   5  -3  -2  279.17   18.20
  -4   3   2  518.95   32.70
  -4   3   2  553.44   32.90
  -4   3   2  511.05   32.70
  -4   3   2  491.15   32.70
   4  -3  -2  513.95   32.70
   4  -3  -2  508.25   32.70
   4  -3  -2  501.25   32.80
   4  -3  -2  537.45   32.60
  -3   3   2  392.76   24.00
  -3   3   2  384.96   24.00
  -3   3   2  371.16   24.00
   3  -3  -2  393.66   23.90
   3  -3  -2  357.76   24.10
   3  -3  -2  369.56   24.00
   3  -3  -2  380.36   24.00
  -2   3   2   39.00    2.80
  -2   3   2   43.60    2.90
  -2   3   2   42.80    2.70
   2  -3  -2   36.60    2.80
   2  -3  -2   42.10    2.80
   2  -3  -2   44.40    2.80
   2  -3  -2   40.60    2.90
  -1   3   2 1409.66   91.39
  -1   3   2 1625.84   91.79
  -1   3   2 1427.56   91.39
   1  -3  -2 1389.26   91.39
   1  -3  -2 1426.16   91.39
   1  -3  -2 1398.76   91.49
   1  -3  -2 1472.15   91.39
   0   3   2  426.56   26.60
   0   3   2  412.86   26.60
   0   3   2  428.76   26.60
   0  -3  -2  421.26   26.60
   0  -3  -2  389.36   26.60
   0  -3  -2  440.86   26.60
   0  -3  -2  414.56   26.50
   1   3   2  940.61   57.99
   1   3   2  967.60   57.99
   1   3   2  904.61   57.99
  -1  -3  -2  898.11   57.99
  -1  -3  -2  950.00   57.99
  -1  -3  -2  934.01   57.99
  -1  -3  -2  905.61   57.79
  -1  -3  -2  842.02   57.99
   2   3   2    0.80    0.70
   2   3   2    0.80    0.70
   2   3   2    0.40    0.90
  -2  -3  -2    1.00    0.70
  -2  -3  -2    1.10    0.90
  -2  -3  -2    0.90    0.60
   3   3   2   28.70    2.00
   3   3   2   25.90    2.10
   3   3   2   22.50    2.20
  -3  -3  -2   23.00    2.00
  -3  -3  -2   22.00    2.80
  -3  -3  -2   25.90    2.40
  -3  -3  -2   25.60    2.00
   4   3   2    1.70    1.30
   4   3   2    1.30    0.80
   4   3   2    0.50    0.80
  -4  -3  -2    1.00    1.10
  -4  -3  -2    1.30    1.30
  -4  -3  -2    1.20    1.20
  -4  -3  -2    2.20    1.10
   5   3   2   83.09    5.90
   5   3   2   85.59    5.60
   5   3   2   82.29    6.30
  -5  -3  -2   83.09    5.70
  -5  -3  -2   87.89    6.10
  -5  -3  -2   78.69    5.60
  -5  -3  -2   84.79    5.70
  -5  -3  -2   67.99    6.00
   6   3   2    3.10    1.70
   6   3   2    4.30    1.40
   6   3   2    3.20    1.60
  -6  -3  -2    2.50    1.60
  -6  -3  -2    5.00    1.50
  -6  -3  -2    3.30    1.30
  -6  -3  -2    4.40    1.30
   7   3   2   39.40    3.50
   7   3   2   35.00    3.00
   7   3   2   42.20    4.40
  -7  -3  -2   34.40    3.40
  -7  -3  -2   32.20    4.50
  -7  -3  -2   27.40    3.50
  -7  -3  -2   32.70    2.90
   8   3   2   14.00    2.30
   8   3   2   16.30    2.40
  -8  -3  -2   10.10    2.10
   9   3   2   71.69    4.90
   9   3   2   64.69    7.00
  -9  -3  -2   58.89    5.00
  -9  -3  -2   74.69    7.10
  -9  -3  -2   57.09    6.80
  -9  -3  -2   71.79    5.30
 -12   2   2    0.50    2.00
  12  -2  -2    3.80    2.50
  12  -2  -2    6.00    2.20
  12  -2  -2    4.30    1.40
  12  -2  -2    5.20    1.70
 -11   2   2   44.80    5.70
  11  -2  -2   47.40    4.50
  11  -2  -2   45.90    4.50
  11  -2  -2   38.70    4.40
  11  -2  -2   49.99    4.80
  10  -2  -2    2.60    1.50
  10  -2  -2    4.80    1.80
  -9   2   2   57.79    5.30
   9  -2  -2   55.09    4.70
   9  -2  -2   58.89    4.70
   9  -2  -2   58.99    5.00
   9  -2  -2   62.69    5.40
   9  -2  -2   65.19    4.90
  -8   2   2   35.50    3.60
   8  -2  -2   34.40    3.30
   8  -2  -2   35.70    3.90
   8  -2  -2   31.70    3.50
   8  -2  -2   24.70    3.10
  -7   2   2  106.89    7.60
   7  -2  -2  110.39    7.30
   7  -2  -2  110.99    7.90
   7  -2  -2  106.79    7.50
   7  -2  -2  112.49    7.50
  -6   2   2   53.19    3.30
  -6   2   2   43.90    3.80
  -6   2   2   50.29    4.20
  -6   2   2   52.69    3.30
   6  -2  -2   53.49    3.70
   6  -2  -2   54.49    3.80
   6  -2  -2   53.69    3.80
   6  -2  -2   55.79    4.20
   6  -2  -2   48.50    3.70
  -5   2   2 2157.18  132.29
  -5   2   2 2068.39  132.29
  -5   2   2 2164.48  132.29
   5  -2  -2 2081.99  132.09
   5  -2  -2 2123.29  132.49
   5  -2  -2 2014.90  132.09
   5  -2  -2 2099.19  132.29
   5  -2  -2 2061.39  132.19
  -4   2   2  574.04   34.60
  -4   2   2  497.65   34.40
  -4   2   2  545.55   34.30
   4  -2  -2  527.55   34.30
   4  -2  -2  534.15   34.30
   4  -2  -2  528.05   34.40
   4  -2  -2  596.64   34.40
  -3   2   2  483.15   28.40
  -3   2   2  430.56   28.20
  -3   2   2  436.36   28.20
  -3   2   2  449.95   28.20
  -3   2   2  457.35   28.30
   3  -2  -2  441.46   28.20
   3  -2  -2  432.16   28.30
   3  -2  -2  440.26   28.20
  -2   2   2 1037.00   59.39
  -2   2   2  884.11   58.99
  -2   2   2  943.81   59.09
  -2   2   2  936.21   59.09
   2  -2  -2  911.71   58.99
   2  -2  -2  880.81   59.09
   2  -2  -2  894.61   58.99
   2  -2  -2 1005.10   59.29
  -1   2   2  830.62   49.40
  -1   2   2  753.42   49.40
  -1   2   2  779.02   49.50
  -1   2   2  789.72   49.50
   1  -2  -2  745.03   49.40
   1  -2  -2  746.03   49.40
   1  -2  -2  847.22   49.70
   1  -2  -2  780.42   49.50
   0   2   2  704.33   43.60
   0   2   2  707.43   43.60
   0   2   2  713.33   43.60
   0   2   2  699.63   43.60
   0  -2  -2  653.33   43.50
   0  -2  -2  658.03   43.60
   0  -2  -2  704.73   43.60
   0  -2  -2  681.53   43.60
   1   2   2  182.68   11.40
   1   2   2  179.78   11.30
   1   2   2  182.88   11.30
   1   2   2  172.38   11.40
  -1  -2  -2  175.48   11.40
  -1  -2  -2  183.38   11.30
  -1  -2  -2  171.28   11.20
  -1  -2  -2  186.28   11.40
  -1  -2  -2  162.58   11.40
   2   2   2   39.50    2.50
   2   2   2   36.80    2.90
   2   2   2   40.80    2.80
   2   2   2   39.70    2.80
  -2  -2  -2   38.60    2.70
  -2  -2  -2   38.30    2.50
  -2  -2  -2   39.60    2.80
  -2  -2  -2   36.30    2.90
  -2  -2  -2   34.80    2.80
   3   2   2  193.28   12.30
   3   2   2  204.08   12.20
   3   2   2  195.38   12.30
   3   2   2  182.88   12.40
  -3  -2  -2  166.38   12.40
  -3  -2  -2  186.08   12.20
  -3  -2  -2  195.88   12.30
  -3  -2  -2  198.18   12.30
  -3  -2  -2  194.98   12.20
   4   2   2   12.70    1.60
   4   2   2   10.00    1.60
   4   2   2   10.40    1.70
   4   2   2   10.70    1.40
  -4  -2  -2   11.00    1.20
  -4  -2  -2   11.20    1.40
  -4  -2  -2   11.00    2.30
   5   2   2   35.80    3.10
   5   2   2   35.10    2.90
   5   2   2   31.30    2.60
   5   2   2   35.10    3.20
  -5  -2  -2   29.70    2.60
  -5  -2  -2   38.20    3.00
  -5  -2  -2   40.20    3.20
  -5  -2  -2   36.70    3.40
  -5  -2  -2   35.00    3.00
   6   2   2  480.05   28.70
   6   2   2  441.36   28.80
   6   2   2  466.35   28.40
   6   2   2  450.15   28.40
  -6  -2  -2  448.76   28.60
  -6  -2  -2  429.76   28.70
  -6  -2  -2  461.15   28.40
  -6  -2  -2  401.06   28.80
  -6  -2  -2  444.36   28.50
   7   2   2   41.80    4.40
   7   2   2   51.29    3.70
  -7  -2  -2   50.09    3.90
  -7  -2  -2   38.50    4.50
  -7  -2  -2   52.99    3.50
   8   2   2   -0.10    1.00
   8   2   2    0.50    1.60
   8   2   2    4.00    2.20
   8   2   2    0.70    1.50
  -8  -2  -2    2.00    1.20
  -8  -2  -2   -2.20    2.10
  -8  -2  -2    0.70    2.40
  -8  -2  -2   -1.70    2.20
  -8  -2  -2    0.10    1.40
  10   2   2   34.00    3.00
  10   2   2   31.90    5.70
 -11   1   2   -0.10    1.90
  11  -1  -2    2.10    1.60
  11  -1  -2   -0.10    1.90
  11  -1  -2   -2.70    1.80
  11  -1  -2    2.10    2.50
  10  -1  -2   -0.90    2.10
  10  -1  -2   -0.50    1.60
  10  -1  -2   -1.40    2.10
  10  -1  -2   -1.80    1.60
  -9   1   2   47.40    4.60
   9  -1  -2   37.20    3.40
   9  -1  -2   39.50    4.00
   9  -1  -2   49.40    4.70
   9  -1  -2   46.70    4.10
  -8   1   2  404.36   25.30
   8  -1  -2  329.67   25.00
   8  -1  -2  396.86   24.90
   8  -1  -2  378.16   25.10
   8  -1  -2  434.36   25.30
   8  -1  -2  397.46   25.10
  -7   1   2   46.50    3.80
   7  -1  -2   38.60    3.80
   7  -1  -2   43.40    3.70
   7  -1  -2   48.80    4.20
   7  -1  -2   42.70    3.20
  -6   1   2    0.10    0.90
   6  -1  -2    0.60    0.70
   6  -1  -2   -0.10    0.70
   6  -1  -2   -1.10    1.00
   6  -1  -2   -0.10    1.00
   6  -1  -2    0.10    0.80
  -5   1   2   11.50    0.80
  -5   1   2    9.90    2.00
  -5   1   2   12.10    0.80
  -5   1   2    8.10    1.40
   5  -1  -2    8.50    1.60
   5  -1  -2   11.10    1.50
   5  -1  -2    8.30    1.70
  -4   1   2  498.55   30.00
  -4   1   2  501.45   30.20
  -4   1   2  499.85   30.30
  -4   1   2  417.56   30.20
  -4   1   2  483.05   30.10
   4  -1  -2  483.55   30.20
   4  -1  -2  489.25   30.20
   4  -1  -2  454.75   30.00
   4  -1  -2  458.95   30.00
   4  -1  -2  478.65   30.20
  -3   1   2    4.20    0.70
  -3   1   2    4.70    0.60
   3  -1  -2    4.10    0.50
   3  -1  -2    4.40    0.70
   3  -1  -2    3.00    0.70
  -2   1   2 1320.47   85.49
  -2   1   2 1375.06   85.59
  -2   1   2 1283.37   85.69
  -2   1   2 1396.76   85.49
   2  -1  -2 1323.37   85.59
   2  -1  -2 1366.66   85.49
   2  -1  -2 1289.17   85.49
   2  -1  -2 1476.65   85.69
  -1   1   2  218.28   14.60
  -1   1   2  229.58   14.60
  -1   1   2  235.88   14.60
  -1   1   2  237.28   14.70
   1  -1  -2  224.18   14.70
   1  -1  -2  226.88   14.60
   1  -1  -2  238.28   14.60
   1  -1  -2  239.88   14.70
   0   1   2 6715.63  410.96
   0   1   2 6376.86  410.86
   0  -1  -2 6249.87  410.76
   0  -1  -2 6735.23  410.96
   1   1   2  606.14   40.60
   1   1   2  639.64   40.60
   1   1   2  668.63   40.60
   1   1   2  671.93   40.60
   1   1   2  663.53   40.60
  -1  -1  -2  600.04   40.60
  -1  -1  -2  673.43   40.60
  -1  -1  -2  648.64   40.60
  -1  -1  -2  647.14   40.70
  -1  -1  -2  613.04   40.60
   2   1   2   33.80    2.40
   2   1   2   34.00    2.30
   2   1   2   33.50    2.20
   2   1   2   34.30    2.40
   2   1   2   35.00    2.30
  -2  -1  -2   35.20    2.30
  -2  -1  -2   36.00    2.40
  -2  -1  -2   33.90    2.20
  -2  -1  -2   32.30    2.50
  -2  -1  -2   29.70    2.40
   3   1   2   22.00    1.80
   3   1   2   22.00    1.40
   3   1   2   21.00    2.10
   3   1   2   22.80    1.60
   3   1   2   22.70    1.70
  -3  -1  -2   23.20    1.70
  -3  -1  -2   22.00    1.60
  -3  -1  -2   19.60    1.70
  -3  -1  -2   21.20    2.00
  -3  -1  -2   20.20    2.00
   4   1   2  426.96   26.00
   4   1   2  414.26   26.00
   4   1   2  429.86   26.10
   4   1   2  396.66   26.10
   4   1   2  405.56   25.80
  -4  -1  -2  419.56   26.10
  -4  -1  -2  409.66   26.10
  -4  -1  -2  420.36   26.00
  -4  -1  -2  415.06   26.00
  -4  -1  -2  361.46   26.10
   5   1   2  117.29    8.20
   5   1   2  121.79    7.80
   5   1   2  129.79    8.30
   5   1   2  126.69    7.80
   5   1   2  122.49    8.00
   5   1   2  127.39    8.00
  -5  -1  -2  108.79    8.40
  -5  -1  -2  128.09    8.00
  -5  -1  -2  122.89    8.20
  -5  -1  -2  123.39    8.20
  -5  -1  -2  124.89    8.00
   6   1   2  202.98   12.60
   6   1   2  194.88   12.50
   6   1   2  189.98   13.00
   6   1   2  215.18   13.00
   6   1   2  199.88   12.50
   6   1   2  199.08   12.70
  -6  -1  -2  201.88   12.80
  -6  -1  -2  202.98   12.70
  -6  -1  -2  199.58   13.00
  -6  -1  -2  196.08   13.10
  -6  -1  -2  171.98   13.10
   7   1   2   33.40    4.00
   7   1   2   38.60    3.60
   7   1   2   35.70    2.70
   7   1   2   36.80    2.90
  -7  -1  -2   40.50    3.10
  -7  -1  -2   39.60    3.10
  -7  -1  -2   28.50    3.50
  -7  -1  -2   32.20    3.90
  -7  -1  -2   36.70    3.50
   8   1   2    0.10    1.40
   8   1   2   -0.90    0.90
   8   1   2    1.60    1.70
  -8  -1  -2   -0.60    1.10
  -8  -1  -2   -1.50    2.10
  -8  -1  -2   -0.10    1.50
   9   1   2   57.39    4.80
   9   1   2   63.29    5.70
   9   1   2   49.99    3.80
  -9  -1  -2   50.89    3.80
  -9  -1  -2   54.39    4.20
  -9  -1  -2   44.80    5.50
  10   1   2   62.39    5.60
 -10  -1  -2   68.39    6.20
 -10  -1  -2   60.39    4.60
 -10   0   2   47.10    5.20
  10   0  -2   47.80    4.80
  10   0  -2   46.50    4.80
  10   0  -2   48.60    3.90
  10   0  -2   59.59    5.20
  10   0  -2   60.59    4.90
  -9   0   2   -0.60    1.40
   9   0  -2   -1.10    1.10
   9   0  -2    1.00    1.60
   9   0  -2   -2.40    1.60
   9   0  -2    2.40    1.70
  -8   0   2  686.73   42.70
   8   0  -2  681.33   42.20
   8   0  -2  683.93   42.50
   8   0  -2  669.03   42.50
   8   0  -2  713.13   42.60
   8   0  -2  567.84   42.50
  -7   0   2    2.70    1.00
   7   0  -2    5.70    1.50
   7   0  -2    6.00    1.70
  -6   0   2   88.99    6.30
  -6   0   2   88.89    5.80
   6   0  -2   90.59    6.00
   6   0  -2   90.09    5.90
   6   0  -2   92.89    5.80
   6   0  -2   79.19    6.10
   6   0  -2   73.49    6.00
  -5   0   2  458.45   28.20
  -5   0   2  479.45   28.60
  -5   0   2  450.35   28.40
  -5   0   2  437.76   28.20
   5   0  -2  470.85   28.50
   5   0  -2  434.86   28.40
   5   0  -2  381.56   28.40
   5   0  -2  456.65   28.40
   5   0  -2  454.05   28.30
  -4   0   2    8.10    1.00
  -4   0   2   10.60    0.80
  -4   0   2    8.10    1.10
  -4   0   2    9.80    0.80
   4   0  -2    8.00    1.50
   4   0  -2   10.10    1.10
   4   0  -2    9.80    0.70
  -3   0   2   25.80    2.00
  -3   0   2   32.00    2.00
  -3   0   2   34.10    2.50
  -3   0   2   30.00    2.20
   3   0  -2   33.20    2.00
   3   0  -2   29.10    2.00
   3   0  -2   30.60    2.10
   3   0  -2   29.30    2.10
   3   0  -2   26.80    2.20
  -2   0   2  807.82   49.90
  -2   0   2  681.73   49.90
  -2   0   2  860.31   49.99
   2   0  -2  789.72   49.99
   2   0  -2  736.53   49.90
   2   0  -2  786.82   49.80
   2   0  -2  818.42   49.99
   2   0  -2  843.12   49.99
  -1   0   2 1215.88   78.79
  -1   0   2 1235.78   78.69
  -1   0   2 1261.47   78.69
  -1   0   2 1264.67   78.79
   1   0  -2 1204.78   78.69
   1   0  -2 1258.97   78.69
   1   0  -2 1217.78   78.69
   1   0  -2 1305.07   78.79
   0   0   2  709.13   47.60
   0   0   2  759.42   47.80
   0   0   2  762.32   47.70
   0   0   2  778.62   47.70
   0   0   2  710.23   47.70
   0   0  -2  782.72   47.70
   0   0  -2  730.23   47.70
   0   0  -2  757.62   47.70
   0   0  -2  816.72   47.80
   0   0  -2  724.43   47.70
   1   0   2 3058.19  194.28
   1   0   2 3180.88  193.98
   1   0   2 3097.69  194.18
   1   0   2 3024.40  194.18
   1   0   2 3169.38  194.28
  -1   0  -2 3079.29  194.28
  -1   0  -2 2927.11  194.18
  -1   0  -2 3067.09  194.18
  -1   0  -2 2991.80  193.98
  -1   0  -2 3173.08  194.18
   2   0   2  410.56   25.70
   2   0   2  419.06   25.80
   2   0   2  420.16   25.80
   2   0   2  405.46   25.70
   2   0   2  400.26   25.80
  -2   0  -2  382.56   25.80
  -2   0  -2  398.66   25.80
  -2   0  -2  402.36   25.80
  -2   0  -2  420.56   25.70
  -2   0  -2  416.66   25.70
   3   0   2   49.10    3.20
   3   0   2   47.50    3.20
   3   0   2   48.10    3.30
   3   0   2   54.89    3.40
  -3   0  -2   45.60    3.40
  -3   0  -2   50.69    3.30
  -3   0  -2   49.70    3.20
  -3   0  -2   50.39    3.40
  -3   0  -2   52.19    3.50
  -3   0  -2   43.00    3.40
   4   0   2   37.20    3.00
   4   0   2   38.40    2.70
   4   0   2   41.90    2.60
   4   0   2   36.90    2.90
  -4   0  -2   44.70    2.70
  -4   0  -2   39.70    2.90
  -4   0  -2   39.20    2.70
  -4   0  -2   35.70    2.90
  -4   0  -2   41.00    3.00
  -4   0  -2   34.30    2.90
   5   0   2  306.27   21.00
   5   0   2  333.27   20.80
   5   0   2  344.27   21.10
   5   0   2  343.57   21.00
   5   0   2  324.67   20.80
  -5   0  -2  330.07   21.00
  -5   0  -2  326.17   21.00
  -5   0  -2  336.37   20.80
  -5   0  -2  331.87   20.80
  -5   0  -2  288.47   21.00
  -5   0  -2  345.17   21.10
   6   0   2   21.30    2.30
   6   0   2   18.80    1.90
   6   0   2   18.60    1.50
   6   0   2   17.30    1.70
   6   0   2   22.70    2.40
  -6   0  -2   19.40    2.30
  -6   0  -2   17.70    2.60
  -6   0  -2   18.30    1.60
  -6   0  -2   17.60    2.70
   7   0   2   -0.60    1.60
   7   0   2   -0.30    1.30
   7   0   2   -0.90    0.70
   7   0   2   -0.60    1.10
   7   0   2   -0.10    1.30
  -7   0  -2   -0.70    1.50
  -7   0  -2   -0.60    0.90
  -7   0  -2   -0.30    1.50
  -7   0  -2   -0.90    1.50
  -7   0  -2   -1.00    0.70
   8   0   2   22.10    3.40
   8   0   2   23.00    1.70
   8   0   2   17.80    1.70
  -8   0  -2   19.10    1.90
  -8   0  -2   18.00    3.40
  -8   0  -2   19.70    2.30
  -8   0  -2   16.20    2.80
   9   0   2    5.70    1.00
   9   0   2    9.40    2.00
   9   0   2    7.60    1.40
  -9   0  -2    7.20    2.60
  -9   0  -2    9.20    2.40
  -9   0  -2    7.80    2.10
  10   0   2    2.90    2.00
 -10   0  -2    4.10    1.80
  11   0   2    4.40    1.80
 -11  -1   2   28.30    4.50
  11   1  -2   20.00    3.70
  11   1  -2   24.70    2.90
 -10  -1   2    1.20    1.70
  10   1  -2    2.70    3.10
  10   1  -2    4.20    1.90
  10   1  -2    5.50    1.70
  10   1  -2    3.50    2.20
  10   1  -2    4.90    1.40
  -9  -1   2    2.60    1.60
   9   1  -2    6.30    1.30
   9   1  -2    4.10    2.10
   9   1  -2    7.10    2.20
   9   1  -2    4.90    1.70
  -8  -1   2   62.09    5.40
  -8  -1   2   62.39    5.30
   8   1  -2   68.19    4.60
   8   1  -2   62.39    5.40
   8   1  -2   72.49    5.60
   8   1  -2   61.09    5.20
  -7  -1   2    2.60    0.90
  -7  -1   2    4.60    1.50
  -7  -1   2    4.30    0.80
  -7  -1   2    4.90    0.80
   7   1  -2    4.60    1.30
   7   1  -2    5.70    1.40
  -6  -1   2    0.80    0.40
  -6  -1   2   -0.50    1.00
  -6  -1   2    0.50    0.50
   6   1  -2   -1.90    1.50
   6   1  -2   -0.30    0.90
   6   1  -2    1.20    0.50
   6   1  -2    0.50    0.30
   6   1  -2    1.20    1.00
  -5  -1   2   36.80    2.70
  -5  -1   2   36.60    2.50
  -5  -1   2   37.10    3.10
   5   1  -2   32.70    2.50
   5   1  -2   36.60    2.40
   5   1  -2   38.30    2.70
   5   1  -2   33.80    2.40
   5   1  -2   31.10    2.90
  -4  -1   2   42.70    2.80
  -4  -1   2   41.10    2.90
  -4  -1   2   42.80    2.90
  -4  -1   2   43.50    3.10
   4   1  -2   41.70    2.70
   4   1  -2   40.90    2.70
   4   1  -2   38.90    2.80
   4   1  -2   41.40    2.90
   4   1  -2   43.30    2.90
   4   1  -2   34.90    3.20
  -3  -1   2  244.88   14.80
  -3  -1   2  239.48   14.70
  -3  -1   2  230.08   14.70
  -3  -1   2  235.08   14.60
   3   1  -2  232.18   14.60
   3   1  -2  234.08   14.60
   3   1  -2  227.98   14.70
   3   1  -2  224.58   14.70
   3   1  -2  235.78   14.70
   3   1  -2  207.98   14.80
  -2  -1   2  735.73   44.50
  -2  -1   2  702.53   44.50
  -2  -1   2  728.53   44.60
  -2  -1   2  750.02   44.80
  -2  -1   2  635.64   44.50
   2   1  -2  702.63   44.50
   2   1  -2  754.22   44.70
   2   1  -2  726.13   44.50
   2   1  -2  731.03   44.70
   2   1  -2  597.14   44.60
  -1  -1   2   24.80    1.60
  -1  -1   2   26.10    1.60
  -1  -1   2   22.50    1.60
  -1  -1   2   19.50    1.60
   1   1  -2   24.50    1.60
   1   1  -2   23.80    1.60
   1   1  -2   21.50    1.60
   1   1  -2   22.30    1.60
   0  -1   2   38.10    2.40
   0  -1   2   35.00    2.40
   0  -1   2   40.60    2.40
   0   1  -2   32.20    2.40
   0   1  -2   37.70    2.40
   0   1  -2   36.80    2.40
   0   1  -2   35.00    2.40
   1  -1   2    9.10    0.80
   1  -1   2   10.20    0.70
   1  -1   2   11.10    0.70
   1  -1   2    9.50    0.70
   1  -1   2   11.10    0.90
  -1   1  -2    9.10    0.80
  -1   1  -2    9.70    0.80
  -1   1  -2    8.30    0.70
  -1   1  -2   11.10    0.70
  -1   1  -2    9.00    0.70
   2  -1   2 2601.24  154.88
   2  -1   2 2551.54  154.58
   2  -1   2 2535.55  154.48
   2  -1   2 2493.15  154.88
   2  -1   2 2417.96  154.38
  -2   1  -2 2247.18  154.48
  -2   1  -2 2389.36  154.38
  -2   1  -2 2423.96  154.78
  -2   1  -2 2383.76  154.68
  -2   1  -2 2487.65  154.38
  -2   1  -2 2391.76  154.78
   3  -1   2  361.46   23.00
   3  -1   2  372.86   23.20
   3  -1   2  361.36   23.00
   3  -1   2  356.76   23.10
   3  -1   2  383.66   23.20
  -3   1  -2  364.26   23.20
  -3   1  -2  358.56   23.00
  -3   1  -2  368.66   23.10
  -3   1  -2  364.06   23.00
  -3   1  -2  383.26   23.20
  -3   1  -2  335.57   23.10
   4  -1   2   73.79    4.80
   4  -1   2   80.19    5.00
   4  -1   2   73.09    4.80
   4  -1   2   70.49    4.90
   4  -1   2   75.99    5.00
  -4   1  -2   73.59    5.10
  -4   1  -2   72.69    5.00
  -4   1  -2   79.49    4.80
  -4   1  -2   74.59    5.00
  -4   1  -2   64.79    5.00
   5  -1   2  218.48   13.70
   5  -1   2  217.18   13.50
   5  -1   2  216.18   13.40
   5  -1   2  220.08   13.70
   5  -1   2  198.18   13.60
  -5   1  -2  222.28   13.50
  -5   1  -2  217.08   13.70
  -5   1  -2  208.28   13.70
  -5   1  -2  184.68   13.60
  -5   1  -2  215.18   13.80
   6  -1   2  243.78   15.60
   6  -1   2  261.07   16.00
   6  -1   2  261.47   16.00
   6  -1   2  244.98   15.60
   6  -1   2  231.68   15.80
  -6   1  -2  256.87   16.10
  -6   1  -2  246.78   16.00
  -6   1  -2  253.57   15.60
  -6   1  -2  208.88   15.90
  -6   1  -2  252.07   15.90
   7  -1   2   31.30    3.30
   7  -1   2   26.10    1.90
   7  -1   2   23.60    1.90
   7  -1   2   22.80    2.40
   7  -1   2   28.50    2.70
  -7   1  -2   25.80    2.00
  -7   1  -2   25.90    1.90
  -7   1  -2   29.10    3.20
  -7   1  -2   22.60    2.80
  -7   1  -2   23.00    3.10
   8  -1   2    3.40    1.80
   8  -1   2    3.80    1.40
   8  -1   2    1.20    1.70
   8  -1   2    4.10    1.50
  -8   1  -2    6.40    1.00
  -8   1  -2    5.50    0.90
   9  -1   2   31.10    3.60
   9  -1   2   31.10    3.60
   9  -1   2   30.40    2.80
   9  -1   2   28.00    3.80
  -9   1  -2   30.60    4.60
  -9   1  -2   31.00    2.50
  -9   1  -2   27.70    2.30
  -9   1  -2   26.50    4.10
  10  -1   2   18.60    3.70
  10  -1   2   23.50    3.70
 -10   1  -2   23.80    4.70
  11  -1   2    0.80    1.40
  11  -1   2   -0.10    1.80
  11  -1   2   -2.20    3.20
  -9  -2   2    1.40    0.70
  -9  -2   2    0.30    1.80
  -9  -2   2    1.00    1.60
  -9  -2   2    3.40    1.00
   9   2  -2    0.90    2.20
   9   2  -2   -1.60    2.00
   9   2  -2    0.10    2.60
  -8  -2   2  477.65   29.30
  -8  -2   2  480.65   29.80
  -8  -2   2  472.35   29.90
  -8  -2   2  471.15   29.40
   8   2  -2  473.35   29.90
   8   2  -2  479.65   29.70
   8   2  -2  463.75   29.60
   8   2  -2  418.36   29.90
   8   2  -2  432.46   29.30
  -7  -2   2  177.08   10.70
  -7  -2   2  155.78   11.20
  -7  -2   2  174.68   11.20
  -7  -2   2  171.28   10.70
   7   2  -2  173.28   10.90
   7   2  -2  176.38   10.60
   7   2  -2  154.88   11.30
   7   2  -2  143.69   11.40
   7   2  -2  167.28   10.60
   7   2  -2  169.78   11.10
   7   2  -2  158.58   10.60
  -6  -2   2   -0.30    0.80
  -6  -2   2    0.00    1.10
   6   2  -2    0.90    1.20
   6   2  -2   -0.80    1.10
   6   2  -2   -0.20    0.60
   6   2  -2    0.40    1.00
   6   2  -2   -0.60    1.20
  -5  -2   2   61.19    4.20
  -5  -2   2   61.09    4.00
  -5  -2   2   63.19    4.00
  -5  -2   2   62.99    4.40
   5   2  -2   58.59    4.00
   5   2  -2   51.79    4.60
   5   2  -2   48.70    4.30
   5   2  -2   61.69    4.20
   5   2  -2   58.09    3.90
   5   2  -2   60.39    4.20
   5   2  -2   60.89    4.00
  -4  -2   2   30.70    2.50
  -4  -2   2   36.00    2.40
  -4  -2   2   30.00    2.50
  -4  -2   2   33.40    2.20
  -4  -2   2   30.90    2.50
   4   2  -2   26.50    2.50
   4   2  -2   30.60    2.30
   4   2  -2   32.30    2.40
   4   2  -2   30.70    2.40
   4   2  -2   31.40    2.10
   4   2  -2   31.10    2.40
  -3  -2   2   51.69    3.40
  -3  -2   2   52.19    3.30
  -3  -2   2   45.10    3.60
  -3  -2   2   48.10    3.40
  -3  -2   2   53.69    3.40
   3   2  -2   50.39    3.30
   3   2  -2   50.49    3.30
   3   2  -2   52.99    3.30
   3   2  -2   42.00    3.70
   3   2  -2   50.29    3.30
  -2  -2   2    1.80    0.30
  -2  -2   2    1.40    0.40
  -2  -2   2    1.60    0.30
  -2  -2   2    1.70    0.40
  -2  -2   2    1.70    0.60
   2   2  -2    1.10    0.40
   2   2  -2    0.90    0.50
   2   2  -2    1.60    0.50
   2   2  -2    1.80    0.30
  -1  -2   2  160.78   10.10
  -1  -2   2  160.48   10.10
  -1  -2   2  153.88   10.20
  -1  -2   2  166.88   10.20
   1   2  -2  162.08   10.10
   1   2  -2  155.18   10.10
   1   2  -2  158.98   10.20
   1   2  -2  156.38   10.20
   0  -2   2 9992.40  615.04
   0  -2   2 9518.65  615.04
   0   2  -2 9999.00  615.04
   0   2  -2 9540.25  615.04
   1  -2   2  455.65   27.60
   1  -2   2  423.76   27.60
   1  -2   2  435.66   27.60
   1  -2   2  449.86   27.50
  -1   2  -2  431.86   27.60
  -1   2  -2  461.55   27.50
  -1   2  -2  401.46   27.50
  -1   2  -2  437.06   27.60
  -1   2  -2  431.36   27.60
   2  -2   2    4.80    0.60
   2  -2   2    5.10    0.60
   2  -2   2    6.00    0.50
   2  -2   2    5.20    0.90
   2  -2   2    5.00    0.40
  -2   2  -2    4.80    0.70
  -2   2  -2    5.20    0.70
  -2   2  -2    5.40    0.70
  -2   2  -2    5.20    0.70
   3  -2   2  132.19    8.70
   3  -2   2  136.39    8.70
   3  -2   2  153.58    8.70
   3  -2   2  140.19    8.80
  -3   2  -2  134.59    8.80
  -3   2  -2  136.49    8.70
  -3   2  -2  129.49    8.80
  -3   2  -2  132.09    8.70
  -3   2  -2  128.29    8.70
   4  -2   2 1073.39   77.59
   4  -2   2 1230.98   77.59
   4  -2   2 1234.68   77.59
   4  -2   2 1306.67   77.79
   4  -2   2 1289.37   77.79
   4  -2   2 1228.18   77.69
  -4   2  -2 1224.78   77.79
  -4   2  -2 1303.77   77.79
  -4   2  -2 1338.57   77.89
  -4   2  -2 1089.49   77.69
   5  -2   2  871.21   56.69
   5  -2   2  982.30   56.89
   5  -2   2  781.82   56.69
   5  -2   2  927.51   56.79
   5  -2   2  902.01   56.59
   5  -2   2  894.31   56.59
  -5   2  -2  917.51   56.89
  -5   2  -2  769.52   56.69
  -5   2  -2  956.90   56.69
  -5   2  -2  974.10   56.89
   6  -2   2  488.05   30.60
   6  -2   2  476.45   30.60
   6  -2   2  450.55   30.70
   6  -2   2  517.85   30.90
   6  -2   2  533.15   31.00
   6  -2   2  468.85   30.70
  -6   2  -2  495.05   30.60
  -6   2  -2  461.45   30.60
  -6   2  -2  515.05   31.00
  -6   2  -2  419.56   30.70
  -6   2  -2  500.65   30.90
   7  -2   2   76.49    5.50
   7  -2   2   77.89    5.10
   7  -2   2   80.29    5.20
   7  -2   2   77.59    5.80
   7  -2   2   91.79    6.00
   7  -2   2   80.29    5.50
  -7   2  -2   79.89    5.20
  -7   2  -2   80.79    5.90
  -7   2  -2   66.39    5.60
  -7   2  -2   85.09    5.20
  -7   2  -2   82.79    6.10
   8  -2   2    5.70    2.00
   8  -2   2    4.20    1.50
   8  -2   2    4.00    1.10
  -8   2  -2    4.00    2.90
   9  -2   2   55.59    4.60
   9  -2   2   56.79    5.00
   9  -2   2   67.29    4.90
   9  -2   2   55.09    4.40
   9  -2   2   56.59    4.70
  -9   2  -2   54.69    3.70
  -9   2  -2   54.99    5.30
  -9   2  -2   51.19    5.30
  10  -2   2   61.89    5.60
  10  -2   2   66.19    5.60
  10  -2   2   60.79    4.80
  10  -2   2   69.29    5.50
  10  -2   2   79.29    6.10
 -10   2  -2   68.39    6.10
  11  -2   2   39.10    4.30
  11  -2   2   36.90    3.90
  11  -2   2   34.60    3.60
 -11   2  -2   39.90    4.40
 -10  -3   2   34.20    2.80
  10   3  -2   26.60    6.10
  -9  -3   2    1.70    2.10
   9   3  -2    2.20    1.90
  -8  -3   2   22.20    2.70
   8   3  -2   28.50    2.30
   8   3  -2   22.60    2.20
  -7  -3   2   12.30    1.90
  -7  -3   2   12.10    2.30
   7   3  -2   10.00    2.10
   7   3  -2    9.30    2.30
   7   3  -2    7.50    1.50
  -6  -3   2   98.19    6.80
  -6  -3   2   96.39    6.50
  -6  -3   2  102.49    6.60
  -6  -3   2  103.39    6.90
   6   3  -2   94.29    6.10
   6   3  -2   95.89    6.30
   6   3  -2  100.19    6.50
   6   3  -2   82.79    7.00
   6   3  -2   96.39    6.40
   6   3  -2   85.99    7.00
  -5  -3   2  113.19    7.70
  -5  -3   2  109.89    7.80
  -5  -3   2  124.79    7.80
  -5  -3   2  120.79    7.50
  -5  -3   2  122.89    7.80
   5   3  -2  100.59    8.10
   5   3  -2  113.29    7.50
   5   3  -2  121.49    7.60
   5   3  -2  120.89    7.60
   5   3  -2  119.99    7.60
  -4  -3   2    2.40    0.70
  -4  -3   2    2.40    0.90
  -4  -3   2    3.60    0.80
   4   3  -2    3.40    0.50
   4   3  -2    3.60    1.00
   4   3  -2    3.90    0.70
   4   3  -2    3.00    0.80
   4   3  -2    3.00    0.90
  -3  -3   2   37.90    2.80
  -3  -3   2   39.90    2.90
  -3  -3   2   42.30    2.60
  -3  -3   2   40.10    2.90
  -3  -3   2   38.00    2.80
   3   3  -2   38.90    2.60
   3   3  -2   40.30    2.50
   3   3  -2   33.00    2.90
   3   3  -2   37.30    2.80
   3   3  -2   38.50    2.80
  -2  -3   2   94.49    5.90
  -2  -3   2   92.49    5.80
  -2  -3   2   91.89    5.70
  -2  -3   2   83.89    5.80
  -2  -3   2   82.19    5.80
   2   3  -2   90.79    5.90
   2   3  -2   87.19    5.90
  -1  -3   2  467.85   29.00
  -1  -3   2  452.35   28.90
  -1  -3   2  453.35   28.90
   1   3  -2  446.16   28.90
   1   3  -2  457.05   28.80
   1   3  -2  464.65   28.90
   0  -3   2  533.35   33.90
   0  -3   2  532.35   34.00
   0  -3   2  554.44   34.00
   0   3  -2  544.85   34.00
   0   3  -2  521.75   33.90
   1  -3   2 4810.52  307.97
   1  -3   2 4846.62  307.77
   1  -3   2 5031.40  308.07
  -1   3  -2 4899.81  307.47
  -1   3  -2 5037.50  308.07
  -1   3  -2 4657.93  307.77
  -1   3  -2 4874.01  308.07
   2  -3   2    9.90    1.20
   2  -3   2    9.00    1.00
  -2   3  -2   10.20    0.90
  -2   3  -2    8.50    0.90
  -2   3  -2    7.50    0.90
  -2   3  -2    9.40    1.00
   3  -3   2  905.51   59.09
   3  -3   2  915.81   59.09
   3  -3   2  963.70   59.29
  -3   3  -2  926.01   59.19
  -3   3  -2  941.51   59.09
  -3   3  -2  920.21   59.19
  -3   3  -2  965.70   59.19
  -3   3  -2  963.60   59.29
   4  -3   2   56.09    3.90
   4  -3   2   54.49    3.60
   4  -3   2   55.99    3.60
   4  -3   2   52.49    3.60
  -4   3  -2   56.09    3.70
  -4   3  -2   54.49    3.70
  -4   3  -2   50.79    3.60
  -4   3  -2   53.19    4.00
  -4   3  -2   58.49    4.00
   5  -3   2  441.96   27.90
   5  -3   2  470.25   28.20
   5  -3   2  464.45   28.10
   5  -3   2  445.96   27.90
   5  -3   2  441.96   27.90
   5  -3   2  412.16   27.90
  -5   3  -2  447.56   27.90
  -5   3  -2  467.15   28.30
  -5   3  -2  375.66   28.00
  -5   3  -2  451.55   28.20
   6  -3   2    4.60    0.90
   6  -3   2    5.60    0.90
   6  -3   2    5.90    0.90
   6  -3   2    4.50    1.20
   6  -3   2    4.50    1.60
   6  -3   2    4.70    1.00
  -6   3  -2    4.20    0.80
  -6   3  -2    6.10    0.80
  -6   3  -2    7.90    1.50
   7  -3   2  466.95   30.20
   7  -3   2  466.75   30.40
   7  -3   2  517.25   30.70
   7  -3   2  475.95   30.40
   7  -3   2  465.25   30.20
   7  -3   2  491.35   30.60
  -7   3  -2  507.65   30.70
  -7   3  -2  483.75   30.20
  -7   3  -2  488.75   30.70
  -7   3  -2  414.26   30.40
  -7   3  -2  484.95   30.20
   8  -3   2   16.00    2.00
   8  -3   2   15.80    1.90
   8  -3   2   21.80    2.80
   8  -3   2   12.10    2.60
  -8   3  -2   15.50    2.90
  -8   3  -2   18.60    1.50
  -8   3  -2   17.30    1.40
   9  -3   2   38.00    3.70
   9  -3   2   31.10    2.80
   9  -3   2   33.70    3.90
   9  -3   2   30.70    3.10
   9  -3   2   38.80    3.60
  -9   3  -2   27.00    4.10
  -9   3  -2   24.80    4.10
  10  -3   2    0.50    1.60
  10  -3   2    2.70    2.00
  10  -3   2    1.40    1.50
  10  -3   2    0.90    1.70
 -10   3  -2    1.50    1.40
  11  -3   2   25.50    3.80
  11  -3   2   30.40    3.60
  11  -3   2   33.20    3.60
  11  -3   2   26.20    3.90
 -11   3  -2   23.20    4.00
  12  -3   2    4.90    2.60
  -9  -4   2   44.80    5.90
   9   4  -2   56.89    4.00
   9   4  -2   60.99    6.70
  -8  -4   2   11.20    2.20
  -8  -4   2   10.90    2.00
   8   4  -2   15.50    2.00
   8   4  -2   11.10    2.20
   8   4  -2   11.90    2.60
  -7  -4   2   21.30    2.40
  -7  -4   2   17.00    2.80
  -7  -4   2   19.00    3.10
   7   4  -2   23.90    2.50
   7   4  -2   16.30    3.00
   7   4  -2   21.80    2.70
   7   4  -2   24.10    4.00
  -6  -4   2    1.40    1.60
  -6  -4   2   -0.10    1.00
  -6  -4   2    1.60    1.10
   6   4  -2    2.60    1.10
   6   4  -2   -0.60    1.70
  -5  -4   2   -1.30    1.40
  -5  -4   2   -1.80    1.20
   5   4  -2    0.20    1.20
   5   4  -2    0.60    1.80
   5   4  -2   -0.40    1.20
  -4  -4   2   82.39    5.60
  -4  -4   2   88.69    5.80
  -4  -4   2   77.19    5.70
  -4  -4   2   87.79    5.30
   4   4  -2   80.09    5.50
   4   4  -2   70.89    5.90
   4   4  -2   88.59    5.70
  -3  -4   2  293.67   17.60
  -3  -4   2  276.97   17.60
  -3  -4   2  275.77   17.40
  -3  -4   2  275.27   17.60
   3   4  -2  237.08   17.70
   3   4  -2  279.87   17.60
   3   4  -2  283.27   17.60
  -2  -4   2  113.49    7.60
  -2  -4   2  122.49    7.40
  -2  -4   2  120.49    7.70
   2   4  -2  117.49    7.60
   2   4  -2   98.49    7.70
   2   4  -2  121.89    7.70
  -1  -4   2   89.39    5.50
  -1  -4   2   72.49    5.50
  -1  -4   2   86.29    5.30
   1   4  -2   78.39    5.40
   1   4  -2   86.79    5.40
   1   4  -2   76.09    5.60
   0  -4   2  213.18   13.00
   0  -4   2  189.58   12.90
   0  -4   2  205.38   12.70
   0   4  -2  200.38   12.90
   0   4  -2  195.88   12.90
   1  -4   2 1333.77   82.69
   1  -4   2 1328.87   82.59
   1  -4   2 1275.07   82.59
  -1   4  -2 1409.66   82.69
  -1   4  -2 1283.67   82.59
  -1   4  -2 1244.18   82.59
  -1   4  -2 1295.17   82.59
   2  -4   2  201.58   12.60
   2  -4   2  196.58   12.50
   2  -4   2  190.38   12.50
  -2   4  -2  199.98   12.50
  -2   4  -2  202.38   12.60
  -2   4  -2  185.58   12.50
  -2   4  -2  191.28   12.50
   3  -4   2   99.19    6.50
   3  -4   2   97.89    6.30
   3  -4   2   96.39    6.40
  -3   4  -2   95.39    6.10
  -3   4  -2   96.19    6.30
  -3   4  -2  101.59    6.10
  -3   4  -2   91.49    6.40
  -3   4  -2   93.99    6.40
   4  -4   2  747.13   47.00
   4  -4   2  794.62   47.10
   4  -4   2  761.32   46.90
  -4   4  -2  631.24   46.80
  -4   4  -2  761.02   46.90
  -4   4  -2  755.42   47.00
  -4   4  -2  770.52   47.10
  -4   4  -2  667.63   46.80
  -4   4  -2  798.92   47.10
   5  -4   2  133.39    9.00
   5  -4   2  155.38    8.90
   5  -4   2  143.99    8.80
   5  -4   2  138.39    9.20
   5  -4   2  137.89    8.90
  -5   4  -2  135.59    9.30
  -5   4  -2  134.49    9.20
  -5   4  -2  135.39    8.90
  -5   4  -2  130.89    9.00
   6  -4   2   98.79    6.30
   6  -4   2   94.69    6.40
   6  -4   2  107.99    6.30
   6  -4   2   99.99    6.40
   6  -4   2   96.79    7.10
  -6   4  -2   97.29    6.40
  -6   4  -2   86.49    6.80
  -6   4  -2   97.79    6.90
   7  -4   2   16.30    2.40
   7  -4   2   18.10    1.60
   7  -4   2   12.10    2.40
   7  -4   2   17.10    1.50
  -7   4  -2   14.70    2.40
  -7   4  -2   19.80    1.50
   8  -4   2    7.50    1.80
   8  -4   2    6.50    1.00
   8  -4   2    8.10    2.40
   8  -4   2    8.60    0.80
  -8   4  -2    9.70    1.10
  -8   4  -2   12.00    2.80
  -8   4  -2    7.70    1.30
  -8   4  -2    5.80    1.50
   9  -4   2   22.60    3.60
   9  -4   2   24.60    3.10
   9  -4   2   21.90    2.20
  -9   4  -2   19.40    3.80
  -9   4  -2   16.80    3.70
  -9   4  -2   20.20    1.60
  -9   4  -2   17.10    1.90
  10  -4   2   57.49    4.90
  10  -4   2   59.69    4.40
  10  -4   2   58.29    5.00
  10  -4   2   62.39    5.60
 -10   4  -2   55.79    5.70
  11  -4   2   -1.30    1.80
  11  -4   2   -2.40    1.70
  11  -4   2   -0.50    1.60
  11  -4   2    0.60    1.80
  11  -4   2   -0.30    2.10
 -11   4  -2   -2.00    1.80
  12  -4   2    6.60    2.30
  12  -4   2    2.30    2.50
  -8  -5   2   58.99    4.70
  -8  -5   2   69.79    5.00
   8   5  -2   56.49    7.30
   8   5  -2   61.49    5.40
   8   5  -2   70.79    6.80
   7   5  -2    2.30    2.70
   7   5  -2    6.20    1.60
  -6  -5   2   39.20    3.80
  -6  -5   2   51.19    4.10
  -6  -5   2   48.10    4.30
   6   5  -2   49.10    3.80
   6   5  -2   46.60    4.80
   6   5  -2   48.10    4.40
  -5  -5   2   -1.20    1.60
   5   5  -2    1.10    1.40
   5   5  -2   -2.30    1.80
   5   5  -2    1.80    1.60
  -4  -5   2   53.19    4.20
  -4  -5   2   58.09    4.50
  -4  -5   2   52.09    4.50
  -4  -5   2   61.39    3.70
   4   5  -2   54.69    5.00
   4   5  -2   56.59    4.30
   4   5  -2   61.89    4.40
  -3  -5   2    3.20    1.20
  -3  -5   2    2.00    0.60
   3   5  -2    1.80    1.40
   3   5  -2    1.40    1.20
  -2  -5   2   15.50    1.40
  -2  -5   2   17.70    2.00
   2   5  -2   18.50    2.30
   2   5  -2   12.50    1.80
   2   5  -2   10.80    1.80
  -1  -5   2  264.87   16.20
  -1  -5   2  258.67   16.40
   1   5  -2  257.57   16.40
   1   5  -2  277.07   16.50
   1   5  -2  216.48   16.40
   0  -5   2 1080.39   66.69
   0  -5   2 1058.99   66.89
   0  -5   2 1107.89   66.89
   0   5  -2  900.81   66.89
   0   5  -2 1098.49   66.89
   0   5  -2 1105.39   66.89
   1  -5   2   21.20    2.00
   1  -5   2   20.80    1.80
   1  -5   2   19.60    2.10
  -1   5  -2   19.30    2.20
  -1   5  -2   20.60    2.00
   2  -5   2   95.89    6.20
   2  -5   2   95.39    6.10
   2  -5   2   91.09    6.10
  -2   5  -2   78.29    6.00
  -2   5  -2   93.99    6.00
  -2   5  -2   94.39    6.20
  -2   5  -2   94.89    6.10
   3  -5   2    8.10    1.40
   3  -5   2    5.00    0.90
   3  -5   2    6.50    1.00
  -3   5  -2    4.80    0.70
  -3   5  -2    5.10    0.90
  -3   5  -2    5.50    1.10
  -3   5  -2    5.80    1.20
   4  -5   2   -0.30    1.00
  -4   5  -2   -0.60    0.80
  -4   5  -2    1.00    0.30
   5  -5   2   53.29    4.10
   5  -5   2   55.09    3.60
   5  -5   2   50.99    3.50
  -5   5  -2   47.90    3.60
  -5   5  -2   52.49    3.60
  -5   5  -2   45.20    3.30
  -5   5  -2   51.19    4.00
  -5   5  -2   49.90    3.90
   6  -5   2  222.08   14.20
   6  -5   2  228.98   14.70
   6  -5   2  215.78   14.20
  -6   5  -2  225.68   14.20
  -6   5  -2  219.88   14.60
  -6   5  -2  219.28   14.30
  -6   5  -2  222.98   14.60
   7  -5   2  108.39    6.80
   7  -5   2  105.19    6.90
   7  -5   2  116.39    6.70
   7  -5   2   95.99    7.60
  -7   5  -2  108.29    7.10
  -7   5  -2  108.49    6.90
  -7   5  -2   88.09    7.40
   8  -5   2  198.78   13.50
   8  -5   2  225.38   13.50
   8  -5   2  229.88   14.00
   8  -5   2  201.68   13.50
   8  -5   2  229.68   13.60
   8  -5   2  205.48   14.20
  -8   5  -2  206.78   13.50
  -8   5  -2  192.38   14.10
   9  -5   2  286.37   17.80
   9  -5   2  291.27   17.20
   9  -5   2  237.78   17.10
   9  -5   2  296.07   18.00
   9  -5   2  278.97   17.40
   9  -5   2  257.17   17.10
  -9   5  -2  261.47   17.20
  -9   5  -2  269.97   18.00
  -9   5  -2  255.97   17.20
  10  -5   2   -0.90    1.50
  10  -5   2    1.10    1.50
  10  -5   2   -1.50    2.00
  10  -5   2   -0.20    1.10
  10  -5   2   -0.30    1.70
 -10   5  -2    1.30    0.60
 -10   5  -2    0.80    0.70
 -10   5  -2   -0.80    1.70
  11  -5   2   66.39    4.90
  11  -5   2   64.89    5.50
  11  -5   2   60.09    5.80
  11  -5   2   64.89    5.20
 -11   5  -2   67.99    6.80
  12  -5   2   65.59    5.50
 -12   5  -2   67.29    6.90
  -7  -6   2   18.10    2.60
   7   6  -2   13.20    2.90
   7   6  -2   13.20    2.40
  -6  -6   2   38.20    4.20
  -6  -6   2   32.10    4.00
  -6  -6   2   32.40    3.80
   6   6  -2   24.50    4.80
   6   6  -2   40.00    3.50
  -5  -6   2    5.00    1.60
  -5  -6   2    5.90    2.20
  -5  -6   2    4.50    1.60
   5   6  -2    4.60    1.50
   5   6  -2    2.80    1.70
  -4  -6   2  197.88   13.00
  -4  -6   2  179.88   13.00
  -4  -6   2  197.58   12.50
  -4  -6   2  211.18   13.10
   4   6  -2  210.08   13.10
   4   6  -2  206.18   12.90
   4   6  -2  173.68   13.20
  -3  -6   2  619.64   37.90
  -3  -6   2  575.34   37.80
  -3  -6   2  562.14   37.50
  -3  -6   2  611.14   37.80
   3   6  -2  626.44   37.90
   3   6  -2  530.25   38.00
   3   6  -2  631.84   37.80
  -2  -6   2   21.90    2.20
  -2  -6   2   16.80    1.70
   2   6  -2   22.10    2.30
   2   6  -2   15.10    2.90
   2   6  -2   21.30    2.60
  -1  -6   2  136.79    8.20
  -1  -6   2  125.49    8.50
   1   6  -2  127.19    8.50
   1   6  -2  123.89    8.40
   1   6  -2  116.09    8.40
   0  -6   2   31.40    3.00
   0  -6   2   34.70    2.40
   0   6  -2   30.40    2.80
   0   6  -2   36.70    2.80
   0   6  -2   33.20    3.10
   1  -6   2 1519.15   94.09
   1  -6   2 1488.25   93.99
   1  -6   2 1557.74   94.19
  -1   6  -2 1541.85   94.19
  -1   6  -2 1580.34   94.19
  -1   6  -2 1258.07   94.09
   2  -6   2   11.40    1.70
   2  -6   2   11.00    1.60
   2  -6   2   11.30    1.70
  -2   6  -2   10.50    1.80
  -2   6  -2   12.30    1.70
  -2   6  -2    9.90    1.40
   3  -6   2   63.99    4.30
   3  -6   2   57.69    4.30
  -3   6  -2   56.89    4.40
  -3   6  -2   66.49    4.30
  -3   6  -2   60.99    4.40
  -3   6  -2   53.69    3.90
   4  -6   2    3.00    0.90
   4  -6   2    6.10    1.50
  -4   6  -2    3.10    1.30
  -4   6  -2    1.90    0.90
  -4   6  -2    3.70    0.70
   5  -6   2   62.59    4.30
   5  -6   2   61.39    4.80
   5  -6   2   54.89    4.10
  -5   6  -2   64.99    4.50
  -5   6  -2   60.69    4.40
  -5   6  -2   57.09    3.90
  -5   6  -2   54.09    4.30
   6  -6   2    9.90    1.40
   6  -6   2   11.40    2.60
  -6   6  -2   13.30    1.60
  -6   6  -2   10.50    1.20
  -6   6  -2   14.90    2.30
  -6   6  -2    8.80    1.50
   7  -6   2   93.29    7.80
   7  -6   2  110.69    7.20
   7  -6   2  116.79    7.20
  -7   6  -2  118.69    7.30
  -7   6  -2   92.79    7.60
  -7   6  -2  112.59    7.20
   8  -6   2    3.00    1.10
   8  -6   2   -0.70    2.20
   8  -6   2    3.90    1.00
  -8   6  -2    3.50    1.50
  -8   6  -2    3.70    1.20
   9  -6   2  453.95   29.50
   9  -6   2  484.35   30.00
   9  -6   2  504.35   30.20
   9  -6   2  447.46   29.40
   9  -6   2  450.55   29.40
  -9   6  -2  484.85   30.30
  -9   6  -2  434.86   29.50
  10  -6   2   37.60    3.50
  10  -6   2   35.80    4.60
  10  -6   2   31.30    2.30
  10  -6   2   37.50    3.80
 -10   6  -2   26.00    4.80
 -10   6  -2   33.40    2.60
 -10   6  -2   29.50    2.60
  11  -6   2   35.30    4.60
  11  -6   2   36.80    3.90
  11  -6   2   39.50    4.00
  11  -6   2   35.60    2.80
 -11   6  -2   32.10    5.70
  12  -6   2    2.50    2.80
  12  -6   2    1.70    2.10
 -12   6  -2    3.00    2.20
  -7  -7   2   49.40    6.20
  -7  -7   2   63.69    5.10
  -7  -7   2   60.59    5.10
   7   7  -2   55.29    7.30
  -5  -7   2   13.20    2.60
  -5  -7   2   15.20    3.70
  -5  -7   2    8.70    2.30
   5   7  -2    9.10    2.20
   5   7  -2    5.30    2.60
   5   7  -2    6.50    2.30
  -4  -7   2   69.09    5.20
  -4  -7   2   56.59    5.10
  -4  -7   2   58.39    4.00
  -4  -7   2   70.89    5.30
   4   7  -2   64.29    5.10
   4   7  -2   53.39    5.20
  -3  -7   2    4.20    1.40
  -3  -7   2    4.10    1.90
  -3  -7   2    2.70    0.70
   3   7  -2    1.60    1.70
   3   7  -2    0.80    1.90
   3   7  -2    3.70    1.90
  -2  -7   2   92.89    5.70
  -2  -7   2   89.89    6.00
   2   7  -2   86.69    6.20
   2   7  -2   71.69    6.50
   2   7  -2   79.09    6.10
  -1  -7   2  142.79    8.80
  -1  -7   2  131.89    8.50
   1   7  -2  138.69    8.90
   1   7  -2  117.79    8.90
   1   7  -2  120.49    8.90
   0  -7   2  510.15   31.80
   0  -7   2  496.65   31.50
   0   7  -2  510.85   31.90
   0   7  -2  529.55   32.00
   0   7  -2  447.86   31.80
   1  -7   2   -0.20    1.90
   1  -7   2   -1.40    1.00
   1  -7   2    0.50    0.70
  -1   7  -2    1.70    1.70
  -1   7  -2   -1.70    1.10
  -1   7  -2    0.60    0.90
   2  -7   2   13.70    2.50
  -2   7  -2   19.50    1.90
  -2   7  -2   15.10    2.40
  -2   7  -2   16.40    2.70
  -2   7  -2   16.30    2.00
   3  -7   2    3.70    1.20
  -3   7  -2    2.80    0.80
  -3   7  -2   -1.20    1.30
  -3   7  -2    1.30    0.70
  -3   7  -2    0.30    1.50
   4  -7   2  310.57   19.30
   4  -7   2  309.97   19.30
   4  -7   2  283.67   19.20
  -4   7  -2  288.37   19.30
  -4   7  -2  273.97   18.90
  -4   7  -2  305.37   19.30
  -4   7  -2  319.77   19.20
   5  -7   2    1.40    1.90
   5  -7   2   -1.50    1.30
   5  -7   2    5.10    1.60
  -5   7  -2    1.50    1.40
  -5   7  -2    1.60    0.80
  -5   7  -2   -0.50    1.40
   6  -7   2  463.25   27.80
   6  -7   2  439.16   27.80
   6  -7   2  424.16   28.00
  -6   7  -2  452.55   28.10
  -6   7  -2  421.86   27.80
  -6   7  -2  434.86   27.80
  -6   7  -2  408.56   27.50
   7  -7   2   -0.20    2.10
   7  -7   2    3.40    1.30
  -7   7  -2    1.60    1.00
   8  -7   2   -3.20    2.00
   8  -7   2    0.40    1.00
  -8   7  -2   -0.20    1.10
  -8   7  -2    1.10    1.00
   9  -7   2    9.00    2.90
   9  -7   2    1.80    1.80
   9  -7   2    5.80    1.20
  -9   7  -2    6.90    1.70
  -9   7  -2    5.30    1.40
  -9   7  -2    3.10    1.90
  10  -7   2    1.40    1.60
  10  -7   2   -0.50    0.70
 -10   7  -2   -0.60    1.10
 -10   7  -2   -2.10    1.40
  11  -7   2   -0.20    1.70
  11  -7   2   -0.30    2.30
  11  -7   2    0.00    2.50
 -11   7  -2   -1.00    2.40
 -11   7  -2    0.90    1.40
 -11   7  -2    0.60    0.90
  12  -7   2   29.90    4.00
  -6  -8   2   17.70    3.10
   6   8  -2   14.90    4.00
   6   8  -2   12.90    2.80
  -5  -8   2    1.40    1.70
  -5  -8   2    0.70    2.50
   5   8  -2    2.50    3.60
  -4  -8   2    5.90    2.50
  -4  -8   2    7.70    2.60
  -4  -8   2    5.30    1.90
   4   8  -2    5.40    3.30
   4   8  -2    5.10    2.50
   4   8  -2    6.40    2.00
  -3  -8   2   10.30    1.40
  -3  -8   2    8.20    2.50
  -3  -8   2   11.60    2.60
   3   8  -2    8.90    2.30
   3   8  -2   15.90    3.20
  -2  -8   2   -0.70    0.90
  -2  -8   2    0.60    1.80
   2   8  -2   -1.60    2.20
   2   8  -2   -2.30    1.80
   2   8  -2   -0.10    2.00
  -1  -8   2   57.59    5.10
  -1  -8   2   56.49    4.30
  -1  -8   2   58.39    5.00
   1   8  -2   59.19    5.50
   1   8  -2   69.89    5.50
   1   8  -2   59.19    4.80
   0  -8   2    5.60    1.00
   0  -8   2    5.70    1.90
   0  -8   2    3.60    2.20
   0   8  -2    6.60    2.30
   0   8  -2    8.20    2.10
   0   8  -2    2.80    1.60
   1  -8   2   31.60    2.70
   1  -8   2   21.80    3.30
  -1   8  -2   27.00    3.30
  -1   8  -2   24.70    2.70
   2  -8   2   31.40    3.20
   2  -8   2   34.90    2.90
   2  -8   2   34.10    3.50
  -2   8  -2   31.80    3.30
  -2   8  -2   31.40    2.70
  -2   8  -2   28.80    3.40
   3  -8   2  105.79    7.10
   3  -8   2   97.59    6.60
  -3   8  -2   82.69    6.60
  -3   8  -2   95.29    6.80
  -3   8  -2   96.39    6.50
  -3   8  -2   95.79    6.40
   4  -8   2  104.29    7.00
   4  -8   2   98.89    7.00
  -4   8  -2   89.69    6.90
  -4   8  -2   94.49    6.90
  -4   8  -2  105.79    6.90
  -4   8  -2   93.79    6.30
   5  -8   2    3.00    1.60
   5  -8   2    4.40    1.90
   5  -8   2    7.30    2.00
  -5   8  -2    2.90    1.50
  -5   8  -2    1.00    1.50
  -5   8  -2    1.40    0.90
   6  -8   2    4.20    1.80
   6  -8   2   -0.20    1.90
   6  -8   2    2.40    1.80
  -6   8  -2    4.60    1.40
  -6   8  -2    2.80    1.80
  -6   8  -2    3.90    1.70
   7  -8   2   15.20    2.30
   7  -8   2   13.60    1.90
   7  -8   2   15.70    2.90
  -7   8  -2   13.90    2.50
   8  -8   2   40.70    3.70
   8  -8   2   43.10    3.50
  -8   8  -2   45.10    3.60
  -8   8  -2   34.90    4.10
  -8   8  -2   31.30    3.50
  -8   8  -2   35.30    3.30
   9  -8   2  184.98   12.60
   9  -8   2  177.28   11.90
   9  -8   2  191.98   11.80
  -9   8  -2  189.18   12.00
  -9   8  -2  179.48   12.90
  -9   8  -2  165.08   11.90
  10  -8   2    4.80    1.30
  10  -8   2    3.00    1.00
  10  -8   2    2.40    2.50
 -10   8  -2    3.20    1.90
 -10   8  -2    0.00    1.70
 -10   8  -2    3.90    1.40
  11  -8   2  151.88   10.00
  11  -8   2  137.49   11.20
  11  -8   2  154.08   10.80
 -11   8  -2  141.59   10.30
 -11   8  -2  167.38   11.70
 -11   8  -2  166.98   10.10
  12  -8   2   -1.80    3.10
 -12   8  -2   -3.00    2.20
 -12   8  -2   -0.60    1.00
  -5  -9   2    7.90    3.40
  -5  -9   2    4.10    3.90
   5   9  -2    8.20    4.00
   5   9  -2    4.30    4.00
  -4  -9   2   11.80    2.60
  -4  -9   2   13.20    2.30
  -4  -9   2   17.10    3.70
   4   9  -2   13.30    3.00
  -3  -9   2   66.09    5.00
  -3  -9   2   80.99    6.20
  -3  -9   2   67.19    5.00
  -3  -9   2   76.69    5.80
  -3  -9   2   79.19    6.90
   3   9  -2   79.39    7.00
   3   9  -2   72.89    6.50
  -2  -9   2   22.90    4.60
  -2  -9   2   25.30    3.60
  -2  -9   2   25.50    3.60
  -2  -9   2   22.50    2.30
   2   9  -2   23.00    3.80
   2   9  -2   21.30    4.50
   2   9  -2   26.80    4.00
  -1  -9   2   29.10    4.40
  -1  -9   2   31.40    3.90
  -1  -9   2   27.10    2.80
   1   9  -2   31.40    3.40
   1   9  -2   26.60    4.30
   1   9  -2   25.90    3.70
   0  -9   2   -0.10    2.20
   0  -9   2    0.50    0.90
   0   9  -2    0.60    2.20
   0   9  -2    0.10    2.10
   0   9  -2    1.20    1.70
   1  -9   2    1.40    1.30
   1  -9   2   -1.20    1.90
   1  -9   2    1.70    2.00
  -1   9  -2    0.40    1.60
  -1   9  -2    3.70    1.80
   2  -9   2   11.50    1.70
   2  -9   2    5.30    2.40
   2  -9   2    8.90    2.00
  -2   9  -2   13.40    2.60
  -2   9  -2   13.40    2.70
  -2   9  -2    8.30    2.10
   3  -9   2   74.19    6.10
   3  -9   2   73.49    5.80
   3  -9   2   79.89    5.80
  -3   9  -2   73.99    5.50
  -3   9  -2   81.79    6.00
  -3   9  -2   86.39    5.70
   4  -9   2   15.50    2.80
   4  -9   2   13.70    2.50
   4  -9   2   10.80    2.40
  -4   9  -2   12.30    2.20
  -4   9  -2   14.80    1.50
  -4   9  -2   10.90    2.30
  -4   9  -2   14.00    2.70
   5  -9   2  887.61   58.59
   5  -9   2  934.51   58.59
   5  -9   2  885.11   58.49
  -5   9  -2  977.40   58.59
  -5   9  -2  900.21   58.09
  -5   9  -2  925.21   58.49
  -5   9  -2  942.11   58.59
   6  -9   2   71.49    5.60
   6  -9   2   71.09    5.60
   6  -9   2   66.99    6.20
  -6   9  -2   78.89    5.20
  -6   9  -2   80.49    5.80
  -6   9  -2   80.09    5.90
  -6   9  -2   72.89    6.00
   7  -9   2    8.90    2.40
   7  -9   2    6.60    1.70
   7  -9   2    8.30    1.60
  -7   9  -2    8.60    1.40
  -7   9  -2    6.50    1.90
  -7   9  -2    9.70    1.80
   8  -9   2   18.50    3.10
   8  -9   2   10.70    3.00
   8  -9   2   15.40    3.10
  -8   9  -2   17.70    2.90
   9  -9   2  413.46   26.30
   9  -9   2  424.06   26.80
   9  -9   2  391.66   26.30
  -9   9  -2  425.56   26.40
  -9   9  -2  383.86   26.30
  -9   9  -2  424.26   27.20
  10  -9   2  111.49    6.90
  10  -9   2  105.09    7.90
  10  -9   2  101.29    7.00
 -10   9  -2   91.59    7.00
 -10   9  -2  100.69    8.50
 -10   9  -2   84.59    7.00
 -11   9  -2   17.00    2.50
 -11   9  -2   12.50    2.70
  -4 -10   2   29.80    5.30
   4  10  -2   25.40    4.10
   4  10  -2   33.50    6.70
   4  10  -2   22.90    5.00
   3  10  -2    1.50    2.70
   3  10  -2   11.80    3.30
   3  10  -2    2.10    3.00
  -2 -10   2   22.00    2.70
  -2 -10   2   20.80    2.30
  -2 -10   2   15.30    3.10
   2  10  -2   22.20    4.50
   2  10  -2   20.10    3.30
  -1 -10   2   65.39    6.00
  -1 -10   2   77.49    6.00
  -1 -10   2   63.89    5.50
   1  10  -2   78.19    6.40
   1  10  -2   65.79    6.00
   0 -10   2   92.69    7.40
   0 -10   2  114.89    7.80
   0 -10   2   93.69    6.50
   0  10  -2   97.89    8.20
   0  10  -2   92.59    7.50
   0  10  -2  108.79    7.60
   1 -10   2   18.10    3.80
   1 -10   2   14.80    3.30
   2 -10   2   48.80    4.00
   2 -10   2   45.10    4.50
  -2  10  -2   44.80    4.30
  -2  10  -2   49.50    4.40
   3 -10   2   -1.20    2.30
   3 -10   2    2.10    2.20
  -3  10  -2    0.70    0.90
  -3  10  -2    0.60    1.20
  -3  10  -2    1.70    1.90
   4 -10   2   -1.40    1.90
   4 -10   2    1.20    1.70
   4 -10   2    2.40    2.30
  -4  10  -2    0.00    1.10
  -4  10  -2   -1.00    1.10
  -4  10  -2    3.00    2.00
  -4  10  -2   -2.20    2.60
   5 -10   2   -0.70    1.90
   5 -10   2   -0.70    1.70
   5 -10   2   -0.70    2.40
  -5  10  -2    3.30    1.30
   6 -10   2   18.20    3.30
   6 -10   2   14.70    2.90
   6 -10   2   15.30    3.30
  -6  10  -2   17.00    2.10
  -6  10  -2   12.50    2.70
  -6  10  -2   10.50    2.90
   7 -10   2    4.90    2.20
   7 -10   2    2.10    2.30
  -7  10  -2    2.60    1.60
  -7  10  -2    2.40    1.10
  -7  10  -2    4.90    1.10
   8 -10   2  121.29    8.80
   8 -10   2  132.99    9.10
   8 -10   2  116.19    9.10
  -8  10  -2  124.69    9.00
  -8  10  -2  114.89    8.30
  -8  10  -2  136.09    8.70
  -8  10  -2  125.69    9.20
   9 -10   2   13.40    3.00
   9 -10   2   11.30    2.40
  -9  10  -2   12.70    2.30
  -9  10  -2   11.70    2.60
  -9  10  -2    6.00    3.20
  -9  10  -2   14.10    2.70
  10 -10   2   43.80    6.80
  10 -10   2   49.50    5.70
 -10  10  -2   61.69    7.10
 -10  10  -2   67.89    5.00
 -10  10  -2   52.49    4.70
  11 -10   2   11.20    4.00
 -11  10  -2    4.70    1.60
 -11  10  -2    2.90    2.50
  -2 -11   2   24.10    4.80
  -2 -11   2   26.60    3.00
  -2 -11   2   26.30    3.20
   2  11  -2   21.50    4.30
   2  11  -2   26.00    5.90
   2  11  -2   24.10    4.20
  -1 -11   2    3.70    3.80
  -1 -11   2    6.00    2.30
  -1 -11   2    8.40    2.10
   1  11  -2    9.40    2.50
   0 -11   2   43.40    5.90
   0 -11   2   40.90    5.00
   0  11  -2   58.79    5.40
   0  11  -2   56.99    5.80
   1 -11   2   11.50    2.60
   1 -11   2   10.90    3.50
  -1  11  -2   16.20    3.10
  -1  11  -2   10.90    2.30
   2 -11   2   73.39    5.90
   2 -11   2   69.99    5.50
   2 -11   2   64.19    6.50
  -2  11  -2   70.69    6.30
  -2  11  -2   78.09    5.90
  -2  11  -2   76.59    5.60
  -2  11  -2   68.49    7.30
   3 -11   2   -0.70    2.70
   3 -11   2    0.30    2.70
  -3  11  -2   -0.60    2.10
  -3  11  -2    0.10    1.60
  -3  11  -2    0.20    2.00
  -3  11  -2   -0.10    1.40
   4 -11   2   20.20    3.10
   4 -11   2   15.00    2.80
   4 -11   2   17.80    3.90
  -4  11  -2   19.90    3.70
  -4  11  -2   21.50    3.80
  -4  11  -2   25.80    4.20
  -4  11  -2   15.30    2.60
   5 -11   2   18.70    4.30
   5 -11   2   20.30    4.20
  -5  11  -2   27.40    2.40
  -5  11  -2   27.90    3.70
  -5  11  -2   27.80    3.30
  -5  11  -2   21.30    3.30
   6 -11   2  102.39    7.00
   6 -11   2   93.39    7.20
   6 -11   2   76.49    6.80
  -6  11  -2   81.59    7.70
  -6  11  -2   88.09    6.80
  -6  11  -2   97.79    6.20
  -6  11  -2   76.69    6.70
   7 -11   2    7.30    2.90
   7 -11   2    7.40    3.20
  -7  11  -2    5.70    2.00
  -7  11  -2    5.40    1.30
   8 -11   2    0.30    3.30
   8 -11   2    1.00    2.50
  -8  11  -2    0.90    2.00
  -8  11  -2    1.10    1.60
  -8  11  -2    2.90    2.90
   9 -11   2   19.20    4.00
   9 -11   2   17.70    3.80
   9 -11   2   20.40    3.00
  -9  11  -2   23.60    3.00
  -9  11  -2   24.40    3.90
 -10  11  -2   14.40    2.80
 -10  11  -2   10.30    2.40
   0 -12   2    2.60    2.30
   0 -12   2    2.50    3.30
   0 -12   2    1.30    2.30
   0  12  -2   -0.60    2.00
   0  12  -2    2.60    3.80
   1 -12   2   -0.50    3.00
  -1  12  -2    6.30    2.90
  -1  12  -2    4.50    2.40
   2 -12   2    6.20    2.60
   2 -12   2    3.30    2.90
   2 -12   2   10.60    2.30
  -2  12  -2    2.70    3.10
  -2  12  -2    8.30    2.40
  -2  12  -2    7.00    2.30
  -2  12  -2    7.20    2.20
   3 -12   2   16.00    3.00
   3 -12   2   11.40    3.20
  -3  12  -2   16.50    3.10
  -3  12  -2   15.70    2.80
   4 -12   2   15.80    3.40
   4 -12   2   16.10    2.80
   4 -12   2   14.20    3.40
  -4  12  -2   11.80    1.90
  -4  12  -2   20.30    3.50
  -4  12  -2   14.70    4.40
   5 -12   2  268.67   16.20
   5 -12   2  241.28   16.00
   5 -12   2  231.88   16.00
  -5  12  -2  223.08   15.80
  -5  12  -2  208.68   15.90
  -5  12  -2  242.28   16.10
  -5  12  -2  236.58   15.20
   6 -12   2    6.70    2.60
  -6  12  -2   13.10    3.50
   7 -12   2    6.00    2.90
   7 -12   2    0.90    2.90
   7 -12   2   -2.80    2.40
  -7  12  -2    1.40    2.90
  -7  12  -2    2.80    1.60
  -7  12  -2    1.40    1.60
   8 -12   2   16.90    3.10
   8 -12   2   17.20    3.30
   8 -12   2   13.50    3.10
  -8  12  -2   14.00    3.40
  -8  12  -2   10.30    3.40
  -8  12  -2   20.40    2.90
  -9  12  -2   17.70    2.70
   3 -13   2    4.90    4.00
   3 -13   2    3.40    3.30
  -3  13  -2   -1.50    1.40
  -3  13  -2   -0.50    2.10
  -3  13  -2   -1.00    4.00
   4 -13   2   48.70    6.80
   4 -13   2   42.70    5.60
   4 -13   2   36.70    4.10
   5 -13   2    5.40    3.70
   5 -13   2    1.10    2.40
  -5  13  -2   11.80    3.80
  -5  13  -2    5.80    1.60
   6 -13   2   -2.30    2.50
   6 -13   2    0.80    2.70
   6 -13   2   -2.30    3.50
  -6  13  -2   -3.60    3.80
  -6  13  -2   -0.60    1.50
  -7  13  -2    7.50    4.10
  -8  11   3    0.80    2.90
  -8  11   3   -2.10    1.90
   8 -11  -3    5.10    3.40
   8 -11  -3    7.50    3.10
  -7  11   3   27.30    4.60
  -7  11   3   35.60    4.30
   7 -11  -3   21.40    4.00
   7 -11  -3   26.90    4.20
   7 -11  -3   28.30    5.50
   7 -11  -3   30.40    4.80
  -6  11   3    3.90    2.50
  -6  11   3   -0.80    2.10
   6 -11  -3    1.50    2.60
   6 -11  -3    2.30    2.90
  -5  11   3    1.40    3.70
  -5  11   3    0.60    1.50
   5 -11  -3    3.80    2.30
   5 -11  -3    5.10    2.90
   5 -11  -3   -1.40    2.70
   5 -11  -3    5.30    3.50
   4 -11  -3    9.30    2.30
  -3  11   3  106.39    8.70
   3 -11  -3  112.99    9.00
   3 -11  -3  119.19    8.60
   3 -11  -3  110.69    8.30
   3 -11  -3  111.89    8.70
  -2  11   3  105.79    8.40
  -2  11   3  121.79    8.60
   2 -11  -3   87.79    7.70
   2 -11  -3  103.89    8.10
   2 -11  -3   93.29    8.70
   2 -11  -3  115.99    8.00
   1 -11  -3   23.40    5.20
   1 -11  -3   30.40    4.00
   1 -11  -3   23.30    3.60
  -9  10   3    8.00    2.00
   9 -10  -3   11.10    3.60
  -8  10   3    1.30    1.50
  -8  10   3   -1.50    2.60
  -8  10   3   -0.70    2.20
   8 -10  -3    2.30    2.10
   8 -10  -3   -0.80    2.70
   8 -10  -3   -0.90    2.20
  -7  10   3   -0.30    1.60
  -7  10   3   -1.60    1.90
  -7  10   3    3.90    1.90
   7 -10  -3    0.00    2.30
   7 -10  -3   -1.90    1.80
   7 -10  -3   -2.60    2.70
   7 -10  -3    2.50    3.40
  -6  10   3  285.17   19.50
  -6  10   3  289.27   20.00
  -6  10   3  299.07   19.50
   6 -10  -3  274.87   19.30
   6 -10  -3  332.07   19.70
   6 -10  -3  297.97   19.70
   6 -10  -3  292.87   19.70
  -5  10   3   23.30    3.20
  -5  10   3   21.10    4.00
  -5  10   3   19.60    2.30
   5 -10  -3   27.40    3.90
   5 -10  -3   22.50    4.60
   5 -10  -3   18.10    3.60
   5 -10  -3   24.00    3.90
  -4  10   3   40.10    4.60
  -4  10   3   42.30    4.00
   4 -10  -3   49.70    4.80
   4 -10  -3   53.09    5.00
   4 -10  -3   50.09    4.70
  -3  10   3    5.90    1.80
  -3  10   3    9.30    2.10
   3 -10  -3    5.00    1.80
   3 -10  -3   11.10    2.90
  -2  10   3   65.89    5.70
  -2  10   3   75.89    6.50
  -2  10   3   74.39    5.70
   2 -10  -3   62.59    5.60
   2 -10  -3   74.69    6.20
  -1  10   3    1.70    2.10
   1 -10  -3   -0.10    1.80
   1 -10  -3    2.00    2.10
   1 -10  -3    1.20    2.10
   0  10   3   37.80    4.70
   0  10   3   35.90    5.20
   0 -10  -3   39.90    4.30
   0 -10  -3   32.00    4.20
   1  10   3    8.50    3.70
   1  10   3    2.50    2.10
  -1 -10  -3    2.10    2.80
  -1 -10  -3    3.30    1.80
 -10   9   3   45.30    4.40
 -10   9   3   47.10    6.10
 -10   9   3   58.79    6.30
  10  -9  -3   59.69    6.50
  -9   9   3  143.19   10.30
  -9   9   3  153.48   11.50
  -9   9   3  138.69   10.30
  -9   9   3  153.88   10.20
   9  -9  -3  126.69   10.60
   9  -9  -3  161.28   10.10
   9  -9  -3  161.88   10.90
   9  -9  -3  148.49   10.90
  -8   9   3   62.19    5.10
  -8   9   3   55.39    6.20
  -8   9   3   58.59    5.10
  -8   9   3   58.49    4.80
   8  -9  -3   59.19    5.00
   8  -9  -3   57.69    5.80
  -7   9   3    3.80    2.60
   7  -9  -3    6.80    2.60
   7  -9  -3    7.20    2.40
   7  -9  -3    8.50    2.70
   7  -9  -3    7.30    2.10
  -6   9   3   44.20    4.00
  -6   9   3   38.60    4.20
  -6   9   3   41.80    5.40
  -6   9   3   47.90    3.90
   6  -9  -3   40.00    4.20
   6  -9  -3   42.00    5.00
   6  -9  -3   45.70    5.20
   6  -9  -3   47.30    5.20
   6  -9  -3   41.40    3.60
  -5   9   3  344.07   23.30
  -5   9   3  372.76   23.30
  -5   9   3  385.76   22.80
   5  -9  -3  371.66   23.30
   5  -9  -3  365.66   23.50
   5  -9  -3  363.66   23.30
   5  -9  -3  306.27   22.90
  -4   9   3    1.10    1.90
  -4   9   3   -0.30    2.00
   4  -9  -3    2.00    1.70
   4  -9  -3    0.60    2.40
   4  -9  -3   -0.60    1.70
   4  -9  -3   -1.50    2.10
  -3   9   3   35.90    3.80
  -3   9   3   36.90    4.10
  -3   9   3   43.30    3.60
   3  -9  -3   38.80    4.10
   3  -9  -3   28.80    4.10
   3  -9  -3   41.10    4.00
   3  -9  -3   33.20    3.80
  -2   9   3   10.60    2.50
  -2   9   3    9.60    2.10
   2  -9  -3    6.10    1.90
  -1   9   3   65.89    5.50
  -1   9   3   65.99    5.50
  -1   9   3   61.79    5.00
   1  -9  -3   55.49    5.20
   1  -9  -3   49.20    5.10
   0   9   3    2.10    2.00
   0   9   3    1.90    2.70
   0   9   3    3.50    2.70
   0  -9  -3    6.10    2.50
   0  -9  -3    4.00    2.20
   0  -9  -3   -2.00    1.80
   1   9   3    8.30    2.40
   1   9   3    4.20    2.70
  -1  -9  -3    7.50    1.30
  -1  -9  -3   12.60    3.10
  -1  -9  -3    8.70    2.20
   2   9   3   18.90    3.90
  -2  -9  -3   31.10    5.00
  -2  -9  -3   17.30    4.40
  -2  -9  -3   20.50    3.30
  -2  -9  -3   25.60    2.60
   3   9   3  400.16   28.00
   3   9   3  467.25   28.60
   3   9   3  476.05   28.40
  -3  -9  -3  385.26   28.30
  -3  -9  -3  423.66   28.30
 -11   8   3   62.59    4.80
 -11   8   3   48.10    6.80
 -11   8   3   64.49    7.00
  11  -8  -3   63.49    4.40
 -10   8   3    8.10    1.40
 -10   8   3    4.80    1.90
 -10   8   3    7.90    1.60
  10  -8  -3    5.50    2.80
  10  -8  -3    6.40    2.20
  10  -8  -3   11.10    2.00
  -9   8   3    0.50    1.60
  -9   8   3    0.30    1.70
  -9   8   3   -1.10    2.10
   9  -8  -3   -2.60    2.40
   9  -8  -3    2.50    2.60
   9  -8  -3   -0.90    1.10
   9  -8  -3    0.40    2.10
  -8   8   3   20.20    3.20
  -8   8   3   15.60    3.30
   8  -8  -3   17.60    2.40
   8  -8  -3   13.00    2.60
   8  -8  -3   13.20    2.90
  -7   8   3  298.97   19.80
  -7   8   3  283.57   19.20
  -7   8   3  303.87   19.30
  -7   8   3  285.47   19.10
   7  -8  -3  288.97   19.30
   7  -8  -3  309.77   19.80
   7  -8  -3  296.17   19.50
   7  -8  -3  304.77   19.10
  -6   8   3  117.09    7.80
  -6   8   3  107.59    7.70
  -6   8   3  119.99    8.20
  -6   8   3  116.89    8.00
   6  -8  -3   95.29    7.50
   6  -8  -3  116.69    7.80
   6  -8  -3  121.79    8.10
   6  -8  -3  103.89    8.00
  -5   8   3  109.49    6.50
  -5   8   3   88.19    7.00
  -5   8   3   99.89    7.00
   5  -8  -3  101.39    7.10
   5  -8  -3   91.59    6.60
   5  -8  -3   93.19    7.70
   5  -8  -3   96.89    7.00
  -4   8   3   99.29    7.40
  -4   8   3  111.79    7.60
  -4   8   3  112.19    7.10
   4  -8  -3  113.49    8.00
   4  -8  -3   95.19    7.20
   4  -8  -3  100.39    7.40
  -3   8   3  411.16   24.70
  -3   8   3  436.36   24.30
  -3   8   3  359.46   24.50
   3  -8  -3  377.36   24.40
   3  -8  -3  321.37   24.40
   3  -8  -3  375.96   24.60
   3  -8  -3  376.96   24.50
  -2   8   3   89.99    6.50
  -2   8   3  100.39    6.20
  -2   8   3   84.19    6.30
   2  -8  -3   77.89    6.20
   2  -8  -3   78.79    6.50
   2  -8  -3   89.99    6.50
   2  -8  -3   79.99    6.30
  -1   8   3   -0.30    2.00
  -1   8   3    0.20    1.90
  -1   8   3   -2.50    1.50
   1  -8  -3    1.10    1.80
   1  -8  -3    2.00    1.50
   1  -8  -3   -1.10    1.50
   1  -8  -3   -1.60    1.80
   0   8   3   29.70    4.00
   0   8   3   29.50    3.50
   0   8   3   34.50    3.60
   0  -8  -3   28.00    3.30
   0  -8  -3   27.90    2.60
   0  -8  -3   28.40    3.60
   1   8   3    5.20    1.80
   1   8   3    1.30    2.80
   1   8   3    5.10    2.40
  -1  -8  -3    2.50    2.00
  -1  -8  -3    4.40    1.10
  -1  -8  -3    6.20    1.90
  -1  -8  -3    3.40    2.00
  -1  -8  -3    5.50    2.00
  -2  -8  -3   11.60    1.80
   3   8   3   47.80    5.20
  -3  -8  -3   30.60    4.20
  -3  -8  -3   40.90    4.20
  -3  -8  -3   41.90    4.70
  -3  -8  -3   39.10    3.60
   4   8   3    8.70    2.90
   4   8   3    1.90    3.00
   4   8   3    2.00    3.40
  -4  -8  -3    6.80    3.00
 -11   7   3   -2.50    2.00
 -11   7   3   -0.30    1.20
 -11   7   3   -1.10    1.30
 -11   7   3   -2.60    2.60
 -10   7   3   -0.60    2.20
 -10   7   3   -0.90    1.60
  10  -7  -3   -0.10    1.40
  10  -7  -3   -1.60    2.40
  10  -7  -3    3.60    2.30
  10  -7  -3   -0.50    1.00
  -9   7   3    3.60    1.50
  -9   7   3    1.40    1.80
  -9   7   3    0.90    1.50
  -9   7   3    2.50    1.00
   9  -7  -3    1.60    2.40
   9  -7  -3    3.20    1.00
   9  -7  -3    2.10    2.20
   9  -7  -3    2.80    1.70
  -8   7   3    1.40    1.70
  -8   7   3    2.60    1.50
  -8   7   3    0.50    0.90
  -8   7   3   -0.40    1.60
   8  -7  -3    5.40    2.80
   8  -7  -3    1.80    0.60
   8  -7  -3    3.00    1.10
  -7   7   3    2.90    1.80
  -7   7   3    2.70    1.20
  -7   7   3   -1.10    1.40
  -7   7   3    0.60    1.10
   7  -7  -3    3.00    2.30
   7  -7  -3   -0.60    1.20
   7  -7  -3   -0.70    1.70
   7  -7  -3    1.30    0.80
  -6   7   3   10.70    1.60
  -6   7   3   11.20    1.90
  -6   7   3    8.40    1.80
   6  -7  -3    8.80    2.00
   6  -7  -3   10.00    1.40
   6  -7  -3    8.30    1.50
   6  -7  -3   10.70    2.00
  -5   7   3    1.60    1.60
  -5   7   3    2.70    1.30
  -5   7   3    1.30    1.20
   5  -7  -3    0.40    1.40
   5  -7  -3   -1.20    1.20
   5  -7  -3    1.50    1.50
  -4   7   3  629.44   38.10
  -4   7   3  635.64   38.50
  -4   7   3  625.74   38.30
   4  -7  -3  571.84   38.40
   4  -7  -3  589.24   38.30
   4  -7  -3  624.24   38.50
   4  -7  -3  542.45   38.20
  -3   7   3  226.38   12.80
  -3   7   3  203.48   13.10
  -3   7   3  198.48   13.00
   3  -7  -3  198.48   13.20
   3  -7  -3  191.88   13.00
   3  -7  -3  196.48   13.00
   3  -7  -3  170.78   12.90
  -2   7   3  195.38   12.70
  -2   7   3  195.08   12.90
  -2   7   3  217.18   12.50
   2  -7  -3  167.88   12.70
   2  -7  -3  188.48   12.50
   2  -7  -3  184.28   12.70
   2  -7  -3  196.18   12.90
  -1   7   3    3.60    2.00
  -1   7   3    2.50    1.70
  -1   7   3    1.70    1.40
   1  -7  -3    2.30    1.10
   1  -7  -3    3.30    1.50
   1  -7  -3    1.40    1.40
   1  -7  -3    1.50    2.00
   0   7   3   19.90    2.50
   0   7   3   17.20    3.00
   0   7   3   20.30    3.30
   0  -7  -3   20.80    2.90
   0  -7  -3   21.10    2.30
   0  -7  -3   16.10    2.70
   0  -7  -3   26.00    3.60
   1   7   3    4.00    1.40
   1   7   3    3.70    1.60
   1   7   3    4.10    1.60
  -1  -7  -3    3.50    1.70
  -1  -7  -3    3.80    2.10
  -1  -7  -3    5.00    1.00
  -1  -7  -3    1.50    1.30
  -1  -7  -3    4.20    2.00
   2   7   3    7.50    2.10
  -2  -7  -3   14.50    2.60
  -2  -7  -3   10.70    1.30
  -2  -7  -3    8.00    2.20
  -2  -7  -3    8.50    2.60
   3   7   3  120.59    8.30
   3   7   3  115.59    8.90
   3   7   3  114.79    8.30
  -3  -7  -3  117.19    8.40
  -3  -7  -3  118.69    8.50
  -3  -7  -3  102.29    8.50
  -3  -7  -3  119.29    8.30
   4   7   3    7.90    2.60
  -4  -7  -3    6.80    1.90
  -4  -7  -3    7.40    2.90
  -4  -7  -3    5.00    1.70
   5   7   3   16.00    3.30
   5   7   3   14.20    3.20
   5   7   3   11.80    2.70
  -5  -7  -3   13.70    3.00
  -5  -7  -3   16.70    3.30
  -5  -7  -3   12.90    2.50
 -12   6   3   10.90    3.10
  12  -6  -3   11.80    2.10
  12  -6  -3   12.70    3.30
 -11   6   3    1.80    1.90
  11  -6  -3    3.50    2.50
  11  -6  -3    4.50    1.20
  11  -6  -3    4.30    1.70
 -10   6   3   -0.80    1.80
 -10   6   3    0.50    0.80
 -10   6   3   -0.50    1.30
 -10   6   3    3.50    1.80
  10  -6  -3    0.20    0.80
  10  -6  -3    1.00    2.40
  10  -6  -3    3.00    2.40
  -9   6   3   92.49    6.20
  -9   6   3   76.99    6.50
  -9   6   3   80.49    6.20
  -9   6   3   93.09    8.00
   9  -6  -3   96.09    7.00
   9  -6  -3   77.79    5.80
   9  -6  -3   81.59    6.20
   9  -6  -3   96.79    5.70
  -8   6   3    1.40    1.80
  -8   6   3    0.00    1.40
  -8   6   3    2.60    0.90
  -8   6   3    2.00    1.60
   8  -6  -3    1.70    0.80
  -7   6   3   61.19    4.60
  -7   6   3   61.99    4.40
  -7   6   3   60.79    4.80
  -7   6   3   52.59    5.10
   7  -6  -3   70.89    5.50
   7  -6  -3   68.09    4.30
   7  -6  -3   62.29    4.80
   7  -6  -3   62.69    4.80
  -6   6   3  100.29    6.70
  -6   6   3   99.39    6.90
  -6   6   3   88.29    6.40
  -6   6   3  104.49    6.60
   6  -6  -3   93.79    6.80
   6  -6  -3   85.09    6.50
   6  -6  -3  101.19    6.30
   6  -6  -3   92.99    6.60
  -5   6   3   83.59    5.70
  -5   6   3   85.29    5.60
  -5   6   3   74.79    5.90
  -5   6   3   80.49    5.70
   5  -6  -3   73.69    5.40
   5  -6  -3   76.29    5.50
   5  -6  -3   90.09    5.90
  -4   6   3   21.10    2.60
  -4   6   3   25.60    2.00
  -4   6   3   24.30    2.30
   4  -6  -3   26.80    2.60
   4  -6  -3   27.30    2.30
   4  -6  -3   24.20    2.50
   4  -6  -3   20.50    2.50
  -3   6   3   35.10    2.60
  -3   6   3   34.70    3.30
  -3   6   3   33.70    3.00
   3  -6  -3   28.40    2.60
   3  -6  -3   35.50    3.10
   3  -6  -3   30.20    2.80
  -2   6   3   42.20    3.00
  -2   6   3   37.20    3.50
  -2   6   3   39.20    3.10
   2  -6  -3   37.10    3.30
   2  -6  -3   36.90    2.90
   2  -6  -3   31.30    3.00
   2  -6  -3   38.30    3.50
  -1   6   3  915.81   57.39
  -1   6   3  979.10   57.19
  -1   6   3  942.51   57.29
   1  -6  -3  793.92   57.29
   1  -6  -3  931.01   57.39
   1  -6  -3  878.31   57.19
   1  -6  -3  887.21   57.19
   0   6   3   32.00    3.00
   0   6   3   30.80    3.20
   0   6   3   21.90    2.90
   0  -6  -3   29.90    2.40
   0  -6  -3   26.90    3.10
   0  -6  -3   30.60    3.30
   0  -6  -3   27.60    3.20
   1   6   3  228.78   14.00
   1   6   3  210.08   13.90
   1   6   3  203.88   13.70
  -1  -6  -3  190.98   13.80
  -1  -6  -3  210.18   13.80
  -1  -6  -3  207.38   13.70
  -1  -6  -3  209.08   13.80
  -1  -6  -3  215.18   13.50
   2   6   3   58.69    5.30
   2   6   3   53.59    4.60
  -2  -6  -3   57.29    4.90
  -2  -6  -3   64.29    4.60
  -2  -6  -3   49.99    4.80
  -2  -6  -3   58.39    3.90
  -2  -6  -3   56.09    4.80
   3   6   3  282.77   16.90
   3   6   3  256.17   17.20
   3   6   3  277.47   17.10
  -3  -6  -3  264.17   17.10
  -3  -6  -3  250.67   16.90
  -3  -6  -3  237.58   17.20
  -3  -6  -3  270.57   17.10
  -3  -6  -3  234.88   16.40
   4   6   3    5.60    2.90
   4   6   3    3.50    2.00
   4   6   3    2.50    2.70
  -4  -6  -3    3.60    1.70
  -4  -6  -3    5.10    1.70
  -4  -6  -3    4.60    2.10
  -4  -6  -3    2.00    2.30
  -4  -6  -3    4.30    1.40
   5   6   3    3.50    3.50
  -5  -6  -3    0.60    2.10
  -5  -6  -3   -0.60    1.80
  -5  -6  -3    1.80    1.70
  -5  -6  -3   -1.40    1.70
   6   6   3   -2.70    2.60
   6   6   3    1.50    3.90
  -6  -6  -3   -1.10    2.10
  -6  -6  -3    2.00    1.40
  -6  -6  -3    1.80    2.40
  -6  -6  -3    2.80    1.80
  12  -5  -3   -2.40    1.50
 -11   5   3   95.19    7.80
  11  -5  -3   78.99    6.60
  11  -5  -3   98.99    7.50
  11  -5  -3   89.99    7.20
  11  -5  -3   97.59    7.00
 -10   5   3    3.20    1.80
 -10   5   3    1.40    1.80
  10  -5  -3    4.50    2.50
  10  -5  -3    2.00    1.70
  10  -5  -3    2.50    1.50
  10  -5  -3    1.40    1.20
  -9   5   3   19.00    4.30
  -9   5   3   15.30    3.00
  -9   5   3   21.90    2.40
  -9   5   3   19.70    1.70
   9  -5  -3   21.90    2.50
   9  -5  -3   19.60    2.80
   9  -5  -3   18.10    1.50
  -8   5   3    5.70    1.30
  -8   5   3    8.00    1.70
   8  -5  -3    6.70    1.20
   8  -5  -3   11.00    2.10
  -7   5   3    3.80    1.40
  -7   5   3    2.30    1.00
  -7   5   3    5.00    1.30
   7  -5  -3    4.10    1.00
   7  -5  -3    4.00    2.00
   7  -5  -3    3.70    0.90
   7  -5  -3    5.60    1.80
   7  -5  -3    2.30    1.00
  -6   5   3    5.30    1.10
  -6   5   3    6.20    1.00
  -6   5   3    8.60    1.40
   6  -5  -3    8.00    1.30
   6  -5  -3    8.50    1.30
   6  -5  -3    5.50    1.40
  -5   5   3    2.60    0.80
  -5   5   3    0.80    0.90
  -5   5   3    2.70    1.00
  -5   5   3    1.40    1.30
   5  -5  -3    1.40    1.20
   5  -5  -3    1.20    1.20
   5  -5  -3    0.70    0.70
  -4   5   3  575.54   33.50
  -4   5   3  550.54   33.60
  -4   5   3  526.45   33.40
   4  -5  -3  515.15   33.40
   4  -5  -3  496.35   33.50
   4  -5  -3  503.15   33.40
   4  -5  -3  524.05   33.50
  -3   5   3  638.84   39.20
  -3   5   3  618.64   39.30
  -3   5   3  639.34   39.40
   3  -5  -3  611.64   39.30
   3  -5  -3  615.24   39.30
   3  -5  -3  627.24   39.30
   3  -5  -3  587.24   39.20
  -2   5   3  102.29    6.90
  -2   5   3  118.69    6.90
  -2   5   3  104.89    7.10
   2  -5  -3   97.09    6.90
   2  -5  -3  100.59    6.90
   2  -5  -3   97.19    6.90
   2  -5  -3  104.89    7.00
  -1   5   3  311.07   18.20
  -1   5   3  288.77   18.30
  -1   5   3  284.37   18.20
   1  -5  -3  284.37   18.10
   1  -5  -3  276.17   18.10
   1  -5  -3  285.67   18.30
   1  -5  -3  252.67   18.20
   0   5   3  737.63   44.10
   0   5   3  718.43   44.20
   0   5   3  701.23   44.10
   0  -5  -3  678.63   44.00
   0  -5  -3  686.53   44.10
   0  -5  -3  722.33   44.20
   0  -5  -3  621.04   44.10
   1   5   3  187.88   12.30
   1   5   3  188.88   12.10
   1   5   3  193.68   12.20
  -1  -5  -3  187.28   12.10
  -1  -5  -3  191.58   12.10
  -1  -5  -3  186.18   12.20
  -1  -5  -3  162.88   12.30
  -1  -5  -3  183.28   11.90
   2   5   3  818.92   49.70
   2   5   3  795.22   49.70
   2   5   3  811.42   49.60
  -2  -5  -3  802.82   49.50
  -2  -5  -3  813.42   49.60
  -2  -5  -3  688.03   49.70
  -2  -5  -3  772.32   49.60
  -2  -5  -3  748.63   49.30
   3   5   3    2.20    1.50
  -3  -5  -3    5.00    1.40
  -3  -5  -3    3.00    1.60
   4   5   3   17.60    2.60
   4   5   3   17.40    2.50
  -4  -5  -3   19.00    3.20
  -4  -5  -3   23.10    3.20
  -4  -5  -3   20.90    2.20
  -4  -5  -3   15.20    2.70
  -4  -5  -3   14.70    2.80
   5   5   3    3.80    2.60
   5   5   3    9.70    2.00
  -5  -5  -3    6.50    1.80
  -5  -5  -3    6.90    2.00
  -5  -5  -3    8.30    1.80
  -5  -5  -3    7.70    2.60
  -5  -5  -3    8.80    2.00
   6   5   3    2.40    1.60
   6   5   3    2.80    2.20
  -6  -5  -3    0.90    1.50
  -6  -5  -3   -0.90    1.70
  -6  -5  -3    1.70    2.10
   7   5   3    0.00    2.20
  -7  -5  -3    0.80    1.50
  -7  -5  -3   -0.20    2.00
  -7  -5  -3   -1.30    2.50
  -7  -5  -3   -1.10    2.30
 -12   4   3   88.29    8.40
  12  -4  -3   89.69    6.60
  12  -4  -3   85.19    6.80
 -11   4   3    8.40    2.30
  11  -4  -3   11.70    2.90
  11  -4  -3   12.30    2.90
  11  -4  -3    8.60    2.10
 -10   4   3   72.69    6.70
  10  -4  -3   66.89    5.90
  10  -4  -3   81.59    6.00
  10  -4  -3   84.29    5.80
  10  -4  -3   72.69    6.40
  -9   4   3    0.70    0.40
  -9   4   3   -0.70    1.50
  -9   4   3   -0.10    1.50
   9  -4  -3   -0.90    1.40
   9  -4  -3    3.00    1.90
   9  -4  -3    0.50    1.60
   9  -4  -3    0.40    1.50
   9  -4  -3    0.60    0.90
  -8   4   3   66.19    4.30
  -8   4   3   52.09    5.10
  -8   4   3   63.09    4.10
   8  -4  -3   70.99    5.00
   8  -4  -3   54.29    4.60
   8  -4  -3   60.69    4.00
   8  -4  -3   63.99    4.90
   8  -4  -3   57.99    5.30
   8  -4  -3   61.99    4.00
  -7   4   3   21.70    2.60
  -7   4   3   17.50    2.80
  -7   4   3   19.70    2.00
   7  -4  -3   21.20    1.70
   7  -4  -3   17.80    1.90
   7  -4  -3   13.50    2.90
   7  -4  -3   13.40    2.50
  -6   4   3   40.70    3.30
  -6   4   3   30.30    2.80
  -6   4   3   34.20    2.80
  -6   4   3   34.60    2.70
   6  -4  -3   37.00    2.60
   6  -4  -3   34.90    3.00
   6  -4  -3   40.30    2.60
   6  -4  -3   34.00    2.70
  -5   4   3    1.00    0.60
  -5   4   3    1.50    0.80
  -5   4   3    1.40    1.10
  -5   4   3    0.70    1.00
   5  -4  -3    1.60    0.70
   5  -4  -3    1.00    0.80
   5  -4  -3    1.20    0.40
  -4   4   3 1584.84  102.69
  -4   4   3 1626.34  102.79
  -4   4   3 1685.53  103.09
   4  -4  -3 1599.44  102.79
   4  -4  -3 1594.84  102.69
   4  -4  -3 1524.15  102.79
   4  -4  -3 1790.82  102.89
  -3   4   3    4.40    0.60
  -3   4   3    4.60    0.90
  -3   4   3    5.50    1.10
   3  -4  -3    3.00    0.80
   3  -4  -3    5.90    1.10
   3  -4  -3    5.80    1.10
   3  -4  -3    5.20    1.00
  -2   4   3  485.35   30.90
  -2   4   3  479.45   30.80
  -2   4   3  525.35   30.80
   2  -4  -3  502.05   30.90
   2  -4  -3  480.35   30.80
   2  -4  -3  465.45   30.80
   2  -4  -3  462.75   30.80
  -1   4   3   51.49    3.70
  -1   4   3   58.09    3.70
  -1   4   3   52.79    3.70
   1  -4  -3   48.80    3.70
   1  -4  -3   50.59    3.70
   1  -4  -3   49.99    3.60
   1  -4  -3   53.09    3.70
   0   4   3   90.39    5.90
   0   4   3   91.79    6.00
   0   4   3   91.79    5.90
   0  -4  -3   76.59    6.00
   0  -4  -3   84.99    5.90
   0  -4  -3   91.89    5.80
   0  -4  -3   88.29    6.00
   1   4   3   15.90    2.00
   1   4   3   16.90    2.00
   1   4   3   21.20    1.80
  -1  -4  -3   20.70    1.80
  -1  -4  -3   17.40    1.80
  -1  -4  -3   17.70    2.40
   2   4   3    5.20    1.10
   2   4   3    4.80    1.30
   2   4   3    5.50    1.30
  -2  -4  -3    5.30    1.20
  -2  -4  -3    5.90    1.20
  -2  -4  -3    6.70    1.40
  -2  -4  -3    5.40    1.60
  -2  -4  -3    5.00    0.80
   3   4   3   65.79    5.70
   3   4   3   82.49    5.40
   3   4   3   73.49    5.30
  -3  -4  -3   82.49    5.50
  -3  -4  -3   70.29    5.60
  -3  -4  -3   82.39    5.20
  -3  -4  -3   65.59    5.60
  -3  -4  -3   78.49    4.80
   4   4   3  152.48   10.50
   4   4   3  158.68   10.30
   4   4   3  154.98   10.20
  -4  -4  -3  150.38   10.10
  -4  -4  -3  158.38   10.20
  -4  -4  -3  161.18   10.40
  -4  -4  -3  156.98   10.30
  -4  -4  -3  140.09   10.60
   5   4   3    2.30    1.20
   5   4   3    3.10    1.60
  -5  -4  -3    1.70    1.70
  -5  -4  -3    2.90    1.70
  -5  -4  -3    2.10    1.40
  -5  -4  -3    1.90    1.40
  -5  -4  -3    3.70    1.60
   6   4   3    1.80    2.70
   6   4   3    4.10    1.30
  -6  -4  -3    0.40    2.40
  -6  -4  -3    2.40    1.80
  -6  -4  -3    2.10    1.70
   7   4   3   21.80    4.60
   7   4   3   26.40    3.50
   7   4   3   27.30    4.70
  -7  -4  -3   22.30    3.50
  -7  -4  -3   30.10    4.10
  -7  -4  -3   28.90    4.00
  -7  -4  -3   19.60    4.20
   8   4   3   28.20    5.60
  -8  -4  -3   17.60    4.60
  -8  -4  -3   36.50    5.60
  -8  -4  -3   24.70    3.10
 -12   3   3   98.19    8.60
  12  -3  -3   90.89    8.20
  12  -3  -3   99.29    6.90
  12  -3  -3   94.09    7.40
  12  -3  -3   84.99    7.00
 -11   3   3   49.80    6.40
  11  -3  -3   64.19    5.20
  11  -3  -3   61.69    5.20
  11  -3  -3   52.19    5.50
  11  -3  -3   55.29    5.00
 -10   3   3   29.50    4.40
  10  -3  -3   23.70    3.30
  10  -3  -3   27.40    3.20
  10  -3  -3   19.70    3.50
  -9   3   3   51.99    5.40
   9  -3  -3   57.79    4.40
   9  -3  -3   54.79    4.50
   9  -3  -3   45.90    4.10
   9  -3  -3   49.90    4.40
   9  -3  -3   51.29    5.00
  -8   3   3   20.40    3.10
  -8   3   3   29.50    1.70
   8  -3  -3   17.90    3.80
   8  -3  -3   25.80    3.00
   8  -3  -3   22.60    2.40
  -7   3   3  201.38   12.60
  -7   3   3  203.28   12.70
  -7   3   3  179.18   13.00
  -7   3   3  200.58   13.30
   7  -3  -3  204.58   13.00
   7  -3  -3  189.28   13.30
   7  -3  -3  212.28   13.00
   7  -3  -3  196.58   12.60
  -6   3   3   88.49    5.80
  -6   3   3   85.49    6.00
  -6   3   3   96.99    6.40
   6  -3  -3   85.49    6.00
   6  -3  -3   86.69    5.80
   6  -3  -3   87.79    5.70
  -5   3   3    2.30    0.90
  -5   3   3    3.30    0.70
  -5   3   3    3.60    0.70
  -5   3   3    2.20    0.80
   5  -3  -3    3.50    0.80
   5  -3  -3    2.90    0.80
   5  -3  -3    4.40    0.90
   5  -3  -3    3.30    1.00
  -4   3   3   81.19    5.60
  -4   3   3   77.89    5.40
  -4   3   3   81.29    5.30
  -4   3   3   79.39    5.20
   4  -3  -3   73.59    5.30
   4  -3  -3   80.89    5.30
   4  -3  -3   79.29    5.20
   4  -3  -3   84.69    5.20
  -3   3   3  103.09    6.30
  -3   3   3   91.49    6.20
  -3   3   3   97.99    6.40
  -3   3   3   93.39    6.30
   3  -3  -3   92.29    6.30
   3  -3  -3   89.99    6.30
   3  -3  -3   91.99    6.20
   3  -3  -3  103.69    6.20
  -2   3   3    3.70    0.70
  -2   3   3    4.30    0.90
  -2   3   3    4.00    0.80
  -2   3   3    3.20    0.70
   2  -3  -3    3.80    0.80
   2  -3  -3    4.00    0.70
   2  -3  -3    3.90    0.80
   2  -3  -3    3.50    0.80
  -1   3   3  407.86   26.40
  -1   3   3  454.25   26.40
  -1   3   3  419.86   26.50
  -1   3   3  433.86   26.50
   1  -3  -3  419.66   26.50
   1  -3  -3  398.06   26.40
   1  -3  -3  399.56   26.50
   1  -3  -3  401.76   26.40
   0   3   3    1.70    0.60
   0   3   3    0.50    0.80
   0   3   3   -0.10    0.80
   0   3   3    1.20    0.80
   0  -3  -3    1.30    0.70
   0  -3  -3    0.70    0.70
   0  -3  -3    0.70    0.90
   1   3   3 3740.43  234.58
   1   3   3 3734.53  234.68
   1   3   3 3876.81  234.58
   1   3   3 3806.52  234.58
  -1  -3  -3 3545.75  234.28
  -1  -3  -3 3726.43  234.18
  -1  -3  -3 3625.04  234.98
  -1  -3  -3 3913.21  234.88
  -1  -3  -3 3453.45  234.88
   2   3   3  170.18   10.80
   2   3   3  180.78   10.90
  -2  -3  -3  165.48   10.90
  -2  -3  -3  169.68   10.90
  -2  -3  -3  157.58   10.60
  -2  -3  -3  171.78   10.80
  -2  -3  -3  151.18   10.90
   3   3   3   30.80    2.50
   3   3   3   40.20    3.00
   3   3   3   34.00    3.00
  -3  -3  -3   29.10    2.80
  -3  -3  -3   37.60    2.70
  -3  -3  -3   31.80    2.20
  -3  -3  -3   33.20    3.40
  -3  -3  -3   32.00    2.90
   4   3   3    7.10    1.20
   4   3   3    6.60    1.30
  -4  -3  -3    5.00    1.30
  -4  -3  -3    5.80    1.50
  -4  -3  -3    6.60    1.50
   5   3   3   23.20    3.10
   5   3   3   26.70    2.70
   5   3   3   21.30    3.00
  -5  -3  -3   22.00    3.00
  -5  -3  -3   24.90    2.60
  -5  -3  -3   22.40    2.70
  -5  -3  -3   25.20    2.30
  -5  -3  -3   21.50    2.60
   6   3   3  106.39    7.00
   6   3   3  110.79    7.50
   6   3   3  101.59    7.10
  -6  -3  -3  101.99    7.20
  -6  -3  -3  118.69    7.60
  -6  -3  -3   90.99    7.20
  -6  -3  -3   93.29    7.50
  -6  -3  -3  101.39    7.00
   7   3   3  411.06   24.50
   7   3   3  392.76   25.10
   7   3   3  380.46   24.70
  -7  -3  -3  379.56   24.50
  -7  -3  -3  397.96   24.60
  -7  -3  -3  396.76   25.00
  -7  -3  -3  325.17   24.90
  -7  -3  -3  376.06   24.80
   8   3   3   17.30    3.50
  -8  -3  -3   13.80    3.10
  -8  -3  -3   19.50    2.70
  -8  -3  -3   17.30    4.10
  -8  -3  -3   24.80    3.90
   9   3   3    0.80    1.60
   9   3   3    2.90    3.30
  -9  -3  -3    1.50    3.20
  -9  -3  -3    2.10    1.50
  -9  -3  -3    1.70    2.80
  12  -2  -3    8.70    2.90
 -11   2   3    8.40    2.50
  11  -2  -3   11.90    2.30
  11  -2  -3    6.20    2.40
  11  -2  -3    9.90    2.30
  11  -2  -3   15.20    3.00
  10  -2  -3    6.90    2.10
  10  -2  -3    3.50    1.60
  10  -2  -3    3.50    2.70
  10  -2  -3    6.60    1.90
  -9   2   3  110.79    8.00
   9  -2  -3  113.09    7.80
   9  -2  -3  101.79    7.30
   9  -2  -3  114.39    7.30
   9  -2  -3   89.29    7.30
   9  -2  -3   87.29    7.30
  -8   2   3    6.00    1.40
   8  -2  -3    8.00    1.30
   8  -2  -3   11.90    1.80
   8  -2  -3   10.00    2.20
   8  -2  -3   10.40    1.70
   8  -2  -3    9.80    2.30
  -7   2   3   -0.20    1.30
  -7   2   3    2.30    0.90
   7  -2  -3    0.60    1.40
   7  -2  -3    1.10    0.90
   7  -2  -3    3.80    2.00
  -6   2   3  140.89    9.00
  -6   2   3  123.29    9.20
  -6   2   3  140.69    8.90
  -6   2   3  146.19    9.70
   6  -2  -3  142.99    9.20
   6  -2  -3  146.69    9.50
   6  -2  -3  131.29    8.90
   6  -2  -3  142.89    9.20
   6  -2  -3  150.08    9.30
   6  -2  -3  139.09    8.90
  -5   2   3   -0.60    0.50
  -5   2   3   -0.90    0.60
  -5   2   3   -0.70    0.70
   5  -2  -3    0.20    0.40
   5  -2  -3    0.30    0.70
  -4   2   3    0.90    0.80
  -4   2   3    1.20    0.70
   4  -2  -3    2.20    0.60
  -3   2   3   15.70    1.30
  -3   2   3   20.40    1.50
  -3   2   3   18.90    1.50
  -3   2   3   16.10    1.60
   3  -2  -3   15.50    1.30
  -2   2   3  625.14   40.30
  -2   2   3  687.53   40.40
  -2   2   3  652.33   40.30
  -2   2   3  643.54   40.40
  -2   2   3  576.14   40.30
   2  -2  -3  622.04   40.40
   2  -2  -3  649.14   40.30
   2  -2  -3  679.23   40.30
   2  -2  -3  612.14   40.30
  -1   2   3    1.20    0.60
  -1   2   3    0.60    0.40
  -1   2   3    0.60    0.40
   1  -2  -3    0.90    0.30
   1  -2  -3    1.00    0.50
   0   2   3 1785.82  117.99
   0   2   3 1894.91  118.29
   0   2   3 1859.31  118.29
   0   2   3 2050.59  118.59
   0  -2  -3 1935.81  118.49
   0  -2  -3 1822.82  118.59
   0  -2  -3 1811.42  118.49
   0  -2  -3 1826.92  118.19
   1   2   3   96.39    6.20
   1   2   3   95.89    6.20
   1   2   3   95.79    6.10
   1   2   3   93.39    6.20
  -1  -2  -3   90.69    6.00
  -1  -2  -3   92.49    6.10
  -1  -2  -3   95.99    6.10
  -1  -2  -3   86.69    6.20
  -1  -2  -3   96.19    6.20
   2   2   3    6.80    0.80
   2   2   3    7.70    1.10
   2   2   3    7.30    1.10
   2   2   3    7.50    0.90
  -2  -2  -3    5.60    1.20
  -2  -2  -3    5.10    0.70
  -2  -2  -3    4.50    0.90
  -2  -2  -3    7.20    1.40
  -2  -2  -3    5.10    1.10
   3   2   3    5.10    0.80
   3   2   3    4.40    0.90
   3   2   3    4.20    1.10
   3   2   3    5.90    0.60
  -3  -2  -3    4.30    1.10
  -3  -2  -3    3.10    1.00
  -3  -2  -3    5.00    1.10
  -3  -2  -3    4.40    0.90
   4   2   3   55.29    4.10
   4   2   3   57.29    3.90
   4   2   3   54.79    4.00
   4   2   3   53.09    3.70
  -4  -2  -3   48.60    4.30
  -4  -2  -3   50.09    3.80
  -4  -2  -3   55.29    4.00
  -4  -2  -3   54.09    3.90
  -4  -2  -3   52.49    4.00
   5   2   3    1.50    1.00
   5   2   3    1.40    1.30
   5   2   3    1.50    1.10
   5   2   3   -0.20    1.20
  -5  -2  -3   -1.20    1.60
  -5  -2  -3    1.10    1.30
  -5  -2  -3    0.20    0.70
  -5  -2  -3    2.50    1.30
  -5  -2  -3    3.70    1.20
   6   2   3    0.40    1.50
   6   2   3    2.40    1.30
   6   2   3    2.00    1.40
   6   2   3    2.80    1.60
  -6  -2  -3    0.30    1.40
  -6  -2  -3    1.10    1.60
  -6  -2  -3    2.20    0.80
  -6  -2  -3    3.90    1.30
  -6  -2  -3    1.90    0.90
   7   2   3    3.00    1.80
   7   2   3    1.20    1.30
  -7  -2  -3    2.10    2.10
  -7  -2  -3    4.10    1.70
  -7  -2  -3    1.70    1.40
  -7  -2  -3   -1.40    1.30
   8   2   3  143.29   10.10
   8   2   3  166.08   10.70
   8   2   3  163.28   10.30
   8   2   3  150.88   11.20
  -8  -2  -3  166.68   11.50
  -8  -2  -3  131.79   10.90
  -8  -2  -3  145.49   10.10
  -8  -2  -3  157.58   10.30
  -8  -2  -3  172.68   11.10
   9   2   3   10.10    2.20
  -9  -2  -3   11.40    1.90
  -9  -2  -3   12.10    3.10
  -9  -2  -3   10.10    2.90
  -9  -2  -3    7.10    1.80
 -11   1   3   -0.10    1.80
  11  -1  -3    0.90    1.30
  11  -1  -3    5.30    2.40
  11  -1  -3    5.20    2.20
  11  -1  -3    0.70    2.10
  11  -1  -3   -2.20    1.80
 -10   1   3   49.99    5.10
  10  -1  -3   45.60    4.80
  10  -1  -3   46.40    4.40
  -9   1   3   15.70    3.70
   9  -1  -3   16.70    2.60
   9  -1  -3   17.40    3.70
   9  -1  -3   15.10    2.90
   9  -1  -3   12.30    2.20
  -8   1   3   -1.40    1.00
   8  -1  -3    0.50    2.20
   8  -1  -3   -0.40    1.60
  -7   1   3    4.00    1.00
   7  -1  -3    3.80    1.20
   7  -1  -3    7.40    2.30
   7  -1  -3    1.30    1.70
   7  -1  -3    2.70    1.40
  -6   1   3  495.05   31.10
  -6   1   3  454.05   31.10
  -6   1   3  495.05   31.60
   6  -1  -3  515.05   31.50
   6  -1  -3  502.25   31.30
   6  -1  -3  492.45   31.30
   6  -1  -3  497.15   31.40
  -5   1   3    6.50    0.80
  -5   1   3    6.70    1.10
  -5   1   3    5.70    0.80
  -5   1   3    7.30    1.70
   5  -1  -3    7.50    1.20
   5  -1  -3    8.10    1.30
   5  -1  -3    5.20    0.50
   5  -1  -3    4.20    0.80
  -4   1   3 1355.96   87.49
  -4   1   3 1439.56   87.39
  -4   1   3 1182.98   87.29
  -4   1   3 1521.75   87.59
   4  -1  -3 1337.27   87.29
   4  -1  -3 1387.06   87.39
   4  -1  -3 1469.35   87.39
   4  -1  -3 1390.86   87.29
   4  -1  -3 1378.46   87.49
  -3   1   3   76.19    4.70
  -3   1   3   72.29    5.00
  -3   1   3   75.99    4.90
  -3   1   3   71.79    4.70
  -3   1   3   69.39    4.80
   3  -1  -3   70.39    4.80
   3  -1  -3   81.79    4.90
   3  -1  -3   73.39    4.70
   3  -1  -3   68.09    4.70
  -2   1   3  559.24   35.00
  -2   1   3  561.04   35.00
  -2   1   3  563.94   35.00
  -2   1   3  544.85   35.00
   2  -1  -3  538.15   35.00
   2  -1  -3  557.64   35.00
   2  -1  -3  565.74   35.00
   2  -1  -3  540.75   35.00
  -1   1   3   30.70    2.10
  -1   1   3   33.50    2.20
  -1   1   3   28.80    2.20
  -1   1   3   34.30    2.20
   1  -1  -3   29.80    2.20
   1  -1  -3   34.70    2.20
   1  -1  -3   30.40    2.20
   1  -1  -3   33.80    2.20
   0   1   3 1789.62  112.69
   0   1   3 1802.02  112.99
   0   1   3 1761.32  112.79
   0   1   3 1924.71  113.09
   0  -1  -3 1795.02  112.69
   0  -1  -3 1714.53  112.89
   0  -1  -3 1645.74  112.99
   0  -1  -3 1865.31  113.29
   0  -1  -3 1779.02  112.99
   1   1   3  554.94   34.20
   1   1   3  520.35   34.20
   1   1   3  589.24   34.30
   1   1   3  524.55   34.20
   1   1   3  566.74   34.30
  -1  -1  -3  560.74   34.20
  -1  -1  -3  521.45   34.20
  -1  -1  -3  529.45   34.30
  -1  -1  -3  502.35   34.20
  -1  -1  -3  546.75   34.20
   2   1   3  270.87   16.90
   2   1   3  255.77   16.80
   2   1   3  272.67   16.90
   2   1   3  278.67   16.90
   2   1   3  270.47   16.90
  -2  -1  -3  272.27   16.80
  -2  -1  -3  252.37   16.90
  -2  -1  -3  271.87   16.90
  -2  -1  -3  258.47   16.90
  -2  -1  -3  246.38   16.80
   3   1   3  577.74   35.60
   3   1   3  552.64   35.40
   3   1   3  565.74   35.70
   3   1   3  581.94   35.60
   3   1   3  577.84   35.50
  -3  -1  -3  571.54   35.50
  -3  -1  -3  547.15   35.60
  -3  -1  -3  583.54   35.60
  -3  -1  -3  516.25   35.70
  -3  -1  -3  545.05   35.60
   4   1   3   21.10    1.70
   4   1   3   20.80    1.90
   4   1   3   22.20    1.50
   4   1   3   19.40    2.10
   4   1   3   23.40    2.20
  -4  -1  -3   18.50    2.30
  -4  -1  -3   19.50    1.70
  -4  -1  -3   22.50    2.10
  -4  -1  -3   21.00    1.80
   5   1   3  206.88   12.70
   5   1   3  196.18   12.40
   5   1   3  194.98   12.20
   5   1   3  196.28   12.30
   5   1   3  189.68   12.60
  -5  -1  -3  169.28   12.80
  -5  -1  -3  196.98   12.40
  -5  -1  -3  192.98   12.40
  -5  -1  -3  192.28   12.60
  -5  -1  -3  190.08   12.60
   6   1   3  104.59    6.70
   6   1   3  104.89    7.00
   6   1   3   92.69    7.30
   6   1   3  105.59    7.00
   6   1   3  107.19    6.70
   6   1   3  115.69    7.40
  -6  -1  -3  107.79    7.20
  -6  -1  -3   94.59    7.40
  -6  -1  -3  104.29    6.90
  -6  -1  -3  114.29    7.50
  -6  -1  -3  106.39    7.10
   7   1   3   26.60    2.60
   7   1   3   29.70    3.40
   7   1   3   28.90    3.40
   7   1   3   32.60    2.60
  -7  -1  -3   27.30    3.80
  -7  -1  -3   30.50    2.60
  -7  -1  -3   30.10    3.70
  -7  -1  -3   32.50    2.50
  -7  -1  -3   33.90    3.10
   8   1   3   27.00    2.80
   8   1   3   28.90    3.30
   8   1   3   24.90    2.90
  -8  -1  -3   26.70    4.20
  -8  -1  -3   36.40    5.10
  -8  -1  -3   24.40    3.70
  -8  -1  -3   27.00    2.80
  -8  -1  -3   25.50    2.60
   9   1   3   -0.10    1.10
   9   1   3    0.90    1.70
   9   1   3   -2.00    2.60
   9   1   3   -0.30    1.70
  -9  -1  -3    0.60    1.70
  -9  -1  -3    1.50    1.40
  -9  -1  -3   -0.30    2.00
  -9  -1  -3   -0.20    2.70
  10   1   3   35.70    4.00
  10   1   3   29.40    4.90
  10   1   3   23.00    2.90
 -10  -1  -3   32.90    3.60
 -11   0   3   24.30    4.50
  11   0  -3   17.40    3.30
  11   0  -3   28.90    3.20
  11   0  -3   26.80    3.60
  11   0  -3   22.20    3.50
 -10   0   3   16.90    3.80
  10   0  -3   14.10    2.50
  10   0  -3   20.80    2.80
  10   0  -3   19.70    3.60
  -9   0   3    0.90    1.60
   9   0  -3    1.70    1.60
   9   0  -3   -1.00    2.00
   9   0  -3    0.10    1.50
   9   0  -3    0.00    1.70
  -8   0   3  228.28   15.30
   8   0  -3  223.78   14.80
   8   0  -3  224.68   15.10
   8   0  -3  240.78   15.30
   8   0  -3  229.68   15.20
  -7   0   3 1008.00   60.29
   7   0  -3  953.40   59.89
   7   0  -3 1001.60   60.09
   7   0  -3  955.90   59.99
   7   0  -3  960.90   60.09
   7   0  -3  808.02   60.09
  -6   0   3    5.90    0.70
   6   0  -3    3.70    0.90
   6   0  -3    4.90    1.40
   6   0  -3    6.70    1.30
   6   0  -3    4.90    1.30
  -5   0   3  174.88   10.80
  -5   0   3  158.08   10.60
  -5   0   3  174.68   10.60
  -5   0   3  163.28   11.00
   5   0  -3  164.28   10.80
   5   0  -3  164.38   10.60
   5   0  -3  169.28   10.90
   5   0  -3  159.68   10.90
   5   0  -3  174.88   10.80
  -4   0   3   14.30    1.10
  -4   0   3   15.10    1.70
  -4   0   3   13.20    1.60
  -4   0   3   14.50    1.50
   4   0  -3   14.00    1.00
   4   0  -3   13.20    1.30
   4   0  -3   12.20    1.30
   4   0  -3   13.90    1.50
  -3   0   3 2004.90  131.99
  -3   0   3 2192.98  132.19
  -3   0   3 1834.42  132.29
  -3   0   3 2276.97  132.69
   3   0  -3 2065.79  132.39
   3   0  -3 2164.48  132.49
   3   0  -3 2039.70  132.19
   3   0  -3 2189.38  132.19
   3   0  -3 2086.59  132.29
  -2   0   3  258.97   17.40
  -2   0   3  284.07   17.40
  -2   0   3  280.47   17.40
  -2   0   3  272.17   17.40
   2   0  -3  263.37   17.30
   2   0  -3  276.97   17.40
   2   0  -3  289.37   17.40
   2   0  -3  271.77   17.40
   2   0  -3  274.37   17.40
  -1   0   3  188.88   12.00
  -1   0   3  187.18   12.10
  -1   0   3  199.38   12.10
  -1   0   3  190.88   12.00
   1   0  -3  182.28   12.00
   1   0  -3  193.68   12.00
   1   0  -3  183.78   12.00
   0   0   3    2.60    0.40
   0   0   3    2.50    0.40
   0   0   3    2.90    0.50
   0   0   3    1.70    0.40
   0   0  -3    2.70    0.40
   0   0  -3    2.10    0.50
   0   0  -3    2.60    0.50
   0   0  -3    2.20    0.30
   1   0   3 1133.79   65.79
   1   0   3 1047.70   65.99
   1   0   3 1020.40   65.79
   1   0   3 1073.79   65.79
   1   0   3 1028.80   65.79
  -1   0  -3  992.40   65.89
  -1   0  -3  981.10   65.59
  -1   0  -3 1065.69   65.89
  -1   0  -3  992.30   65.89
  -1   0  -3 1069.79   65.99
   2   0   3    2.80    0.40
   2   0   3    2.50    0.60
   2   0   3    2.20    0.40
   2   0   3    3.30    0.60
   2   0   3    2.00    0.50
  -2   0  -3    1.70    0.40
  -2   0  -3    2.40    0.60
  -2   0  -3    1.90    0.50
   3   0   3    7.80    0.90
   3   0   3    5.40    1.10
  -3   0  -3    6.80    1.10
  -3   0  -3    8.40    1.20
   4   0   3  130.09    8.10
   4   0   3  122.89    8.30
   4   0   3  129.19    8.10
   4   0   3  131.89    8.10
   4   0   3  128.49    8.30
  -4   0  -3  113.19    8.30
  -4   0  -3  122.39    8.30
  -4   0  -3  130.09    8.10
  -4   0  -3  125.49    8.30
  -4   0  -3  126.09    8.10
   5   0   3   40.70    3.30
   5   0   3   38.80    2.60
   5   0   3   38.50    2.70
   5   0   3   34.60    3.00
   5   0   3   35.10    2.60
  -5   0  -3   37.40    3.00
  -5   0  -3   36.80    2.60
  -5   0  -3   30.70    2.90
  -5   0  -3   37.80    2.60
  -5   0  -3   32.30    3.10
   6   0   3   40.00    3.40
   6   0   3   37.30    2.70
   6   0   3   36.70    2.70
   6   0   3   37.40    3.10
   6   0   3   38.10    2.60
  -6   0  -3   36.70    2.70
  -6   0  -3   31.80    3.60
  -6   0  -3   35.70    2.80
  -6   0  -3   32.20    3.30
  -6   0  -3   37.90    3.20
   7   0   3   19.70    2.90
   7   0   3   17.20    2.10
   7   0   3   17.20    1.90
   7   0   3   21.80    1.80
  -7   0  -3   20.00    2.20
  -7   0  -3   20.60    3.00
  -7   0  -3   19.10    3.20
  -7   0  -3   21.30    2.50
  -7   0  -3   19.00    2.10
   8   0   3    1.30    1.60
   8   0   3    4.30    1.70
   8   0   3    1.60    0.80
   8   0   3    3.80    1.80
   8   0   3    1.50    1.00
  -8   0  -3    4.50    1.60
  -8   0  -3    1.80    0.80
  -8   0  -3    1.00    1.00
  -8   0  -3    0.70    1.80
  -8   0  -3    0.60    2.70
   9   0   3   26.10    2.30
   9   0   3   22.50    2.20
   9   0   3   28.60    3.60
   9   0   3   27.20    2.50
  -9   0  -3   27.50    2.80
  -9   0  -3   26.80    4.40
  -9   0  -3   30.40    2.80
  -9   0  -3   25.70    4.10
  -9   0  -3   32.70    4.00
  10   0   3   59.99    5.40
  10   0   3   54.79    5.80
  10   0   3   55.89    5.10
 -10   0  -3   54.29    4.10
 -10   0  -3   55.09    4.30
 -11  -1   3   21.60    4.20
  11   1  -3   14.90    3.40
  11   1  -3   12.60    2.80
 -10  -1   3   -0.70    1.40
  10   1  -3   -2.00    2.10
  10   1  -3   -2.60    3.00
  10   1  -3    0.40    1.70
  10   1  -3   -0.70    1.80
  10   1  -3   -1.20    1.50
  -9  -1   3    8.00    2.00
   9   1  -3   14.70    3.30
   9   1  -3   12.40    2.70
   9   1  -3   13.40    2.00
   9   1  -3   11.40    2.10
   8   1  -3    5.90    1.50
   8   1  -3    5.50    2.10
   8   1  -3    6.10    2.50
   8   1  -3    3.00    2.00
  -7  -1   3   48.70    3.00
  -7  -1   3   45.80    3.00
  -7  -1   3   39.80    3.60
  -7  -1   3   45.80    3.90
   7   1  -3   38.10    3.90
   7   1  -3   43.90    3.30
   7   1  -3   47.00    3.80
  -6  -1   3   34.80    2.80
  -6  -1   3   32.90    2.80
  -6  -1   3   36.00    3.50
  -6  -1   3   35.70    2.40
  -6  -1   3   33.80    2.40
   6   1  -3   33.80    2.80
   6   1  -3   33.00    2.30
   6   1  -3   34.40    2.80
   6   1  -3   35.40    3.00
   6   1  -3   36.80    2.40
  -5  -1   3   63.69    3.90
  -5  -1   3   54.29    4.00
  -5  -1   3   56.99    4.20
  -5  -1   3   56.89    3.70
  -5  -1   3   49.40    3.90
   5   1  -3   59.09    3.70
   5   1  -3   54.69    3.70
   5   1  -3   58.49    3.80
   5   1  -3   56.79    3.90
   5   1  -3   46.30    4.20
  -4  -1   3    5.10    1.10
  -4  -1   3    3.20    0.60
   4   1  -3    4.90    0.90
   4   1  -3    2.70    0.60
   4   1  -3    4.80    0.90
  -3  -1   3  124.69    8.10
  -3  -1   3  123.39    7.90
  -3  -1   3  105.09    8.10
  -3  -1   3  132.19    8.00
  -3  -1   3  131.19    7.90
  -3  -1   3  118.89    8.00
   3   1  -3  124.59    8.10
   3   1  -3  132.29    7.90
   3   1  -3  123.39    8.00
   3   1  -3  121.39    7.90
   3   1  -3  126.89    8.00
  -2  -1   3 1259.47   81.79
  -2  -1   3 1328.97   81.89
  -2  -1   3 1333.27   82.09
  -2  -1   3 1352.26   81.99
  -2  -1   3 1107.09   81.89
  -2  -1   3 1399.36   82.09
   2   1  -3 1268.67   81.89
   2   1  -3 1331.37   82.19
   2   1  -3 1395.06   81.99
   2   1  -3 1217.98   81.89
  -1  -1   3    4.30    0.50
  -1  -1   3    5.30    0.70
  -1  -1   3    5.30    0.60
  -1  -1   3    4.90    0.60
   1   1  -3    4.90    0.60
   1   1  -3    5.30    0.70
   1   1  -3    3.60    0.50
   1   1  -3    5.10    0.50
   0  -1   3 2864.01  179.28
   0  -1   3 2944.11  179.38
   0  -1   3 2721.63  179.18
   0  -1   3 2796.72  179.28
   0  -1   3 2715.63  178.98
   0   1  -3 2960.80  179.18
   0   1  -3 2750.42  179.28
   0   1  -3 3115.79  179.28
   0   1  -3 2686.03  179.28
   1  -1   3  473.15   30.10
   1  -1   3  464.15   30.10
   1  -1   3  475.55   30.10
   1  -1   3  483.25   30.10
   1  -1   3  485.25   30.10
  -1   1  -3  464.35   30.10
  -1   1  -3  476.25   30.10
  -1   1  -3  500.05   30.10
  -1   1  -3  462.65   30.10
   2  -1   3  178.98   10.30
   2  -1   3  157.38   10.30
   2  -1   3  160.98   10.30
   2  -1   3  157.68   10.30
   2  -1   3  162.38   10.40
  -2   1  -3  167.18   10.40
  -2   1  -3  161.28   10.30
  -2   1  -3  162.78   10.30
  -2   1  -3  152.68   10.40
  -2   1  -3  157.18   10.40
   3  -1   3  229.08   14.80
   3  -1   3  233.28   14.80
   3  -1   3  234.18   14.80
   3  -1   3  243.48   14.90
   3  -1   3  237.88   14.90
  -3   1  -3  232.58   14.80
  -3   1  -3  234.58   14.90
  -3   1  -3  218.98   14.90
  -3   1  -3  230.38   14.80
  -3   1  -3  226.18   14.90
  -3   1  -3  243.38   14.90
  -4   1  -3   -0.10    1.00
  -4   1  -3    0.40    0.50
   5  -1   3   42.30    2.90
   5  -1   3   44.40    3.30
   5  -1   3   44.00    3.10
   5  -1   3   44.80    3.40
   5  -1   3   43.40    2.90
  -5   1  -3   39.90    3.30
  -5   1  -3   38.20    3.20
  -5   1  -3   42.90    3.00
  -5   1  -3   42.30    3.20
  -5   1  -3   43.40    2.90
  -5   1  -3   43.20    3.40
   6  -1   3   32.40    3.10
   6  -1   3   27.60    2.20
   6  -1   3   28.10    2.20
   6  -1   3   31.60    2.80
   6  -1   3   27.70    2.60
  -6   1  -3   24.50    2.70
  -6   1  -3   25.00    2.70
  -6   1  -3   28.20    2.10
  -6   1  -3   32.30    2.80
  -6   1  -3   27.40    2.30
  -6   1  -3   29.50    2.80
   7  -1   3   20.20    2.40
   7  -1   3   13.90    1.70
   7  -1   3   22.80    2.90
   7  -1   3   17.40    1.60
   7  -1   3   17.50    2.80
  -7   1  -3   12.80    1.70
  -7   1  -3   14.50    1.90
  -7   1  -3   16.10    3.10
  -7   1  -3   18.40    3.00
  -7   1  -3   18.50    2.30
  -7   1  -3   21.70    2.70
   8  -1   3  434.76   27.20
   8  -1   3  409.96   27.60
   8  -1   3  470.05   27.70
   8  -1   3  415.46   27.20
  -8   1  -3  369.46   27.60
  -8   1  -3  435.86   27.20
  -8   1  -3  460.45   27.70
  -8   1  -3  436.86   27.80
   9  -1   3    2.40    1.50
   9  -1   3    1.40    1.00
   9  -1   3    1.60    1.40
   9  -1   3    4.10    1.50
   9  -1   3    4.20    2.00
  -9   1  -3    0.60    1.70
  -9   1  -3    0.50    2.50
  -9   1  -3    2.00    1.80
  -9   1  -3    3.40    1.20
  10  -1   3    8.60    1.80
  10  -1   3    7.90    2.10
  10  -1   3    9.20    1.70
 -10   1  -3    7.60    1.40
 -10   1  -3    7.80    2.10
 -10   1  -3    8.90    1.80
 -10  -2   3   51.19    5.60
  10   2  -3   42.70    4.70
  10   2  -3   53.59    3.90
  10   2  -3   36.40    5.70
  10   2  -3   48.90    4.70
  -9  -2   3    7.60    1.30
  -9  -2   3    9.20    2.20
   9   2  -3    4.20    2.30
   9   2  -3    6.20    2.20
   9   2  -3    2.60    2.80
   9   2  -3    5.60    1.50
  -8  -2   3    0.30    1.70
  -8  -2   3    2.60    0.80
   8   2  -3    0.10    1.80
   8   2  -3    4.50    1.30
   8   2  -3    6.10    2.50
  -7  -2   3   32.30    3.60
  -7  -2   3   42.60    3.00
  -7  -2   3   41.20    3.60
  -7  -2   3   39.10    2.90
   7   2  -3   40.80    2.70
   7   2  -3   41.10    2.70
   7   2  -3   40.40    3.50
   7   2  -3   37.20    3.60
  -6  -2   3  129.89    8.70
  -6  -2   3  131.59    8.10
  -6  -2   3  125.19    8.40
  -6  -2   3  134.79    8.20
   6   2  -3  127.49    8.10
   6   2  -3  110.59    8.60
   6   2  -3  129.79    8.40
   6   2  -3  127.79    8.10
   6   2  -3  124.99    8.40
   6   2  -3  107.39    8.60
   6   2  -3  129.89    8.10
  -5  -2   3   30.40    2.20
  -5  -2   3   31.60    2.80
  -5  -2   3   30.60    2.40
  -5  -2   3   28.50    2.40
   5   2  -3   30.00    2.20
   5   2  -3   29.30    2.60
   5   2  -3   23.20    3.10
   5   2  -3   29.20    2.20
   5   2  -3   30.60    2.40
   5   2  -3   27.50    2.10
  -4  -2   3    2.00    0.70
  -4  -2   3    3.20    0.60
  -4  -2   3    3.30    0.70
  -4  -2   3    3.80    0.90
   4   2  -3    1.40    1.00
   4   2  -3    3.00    0.90
   4   2  -3    2.70    0.70
  -3  -2   3  127.39    7.50
  -3  -2   3  120.89    7.40
  -3  -2   3  114.09    7.40
  -3  -2   3  114.69    7.60
  -3  -2   3  113.49    7.50
   3   2  -3  114.39    7.40
   3   2  -3  117.79    7.40
   3   2  -3   97.89    7.50
  -2  -2   3  745.13   46.60
  -2  -2   3  738.63   46.40
  -2  -2   3  769.12   46.40
  -2  -2   3  749.82   46.40
  -2  -2   3  776.02   46.40
   2   2  -3  689.63   46.40
   2   2  -3  736.93   46.40
   2   2  -3  735.03   46.40
   2   2  -3  772.92   46.40
   2   2  -3  635.34   46.40
  -1  -2   3    8.70    0.80
  -1  -2   3    9.60    0.80
  -1  -2   3    8.40    0.80
  -1  -2   3    8.00    0.80
   1   2  -3    6.30    0.90
   1   2  -3    8.30    0.80
   1   2  -3    8.30    1.00
   0  -2   3  218.48   12.90
   0  -2   3  172.48   12.80
   0  -2   3  215.48   12.90
   0  -2   3  198.38   12.90
   0   2  -3  195.48   12.80
   0   2  -3  196.18   12.90
   0   2  -3  208.58   12.90
   0   2  -3  213.28   12.90
   1  -2   3    1.50    0.50
   1  -2   3    1.50    0.30
  -1   2  -3    1.50    0.40
   2  -2   3  453.45   27.80
   2  -2   3  426.66   27.80
   2  -2   3  436.36   27.80
   2  -2   3  440.56   27.80
  -2   2  -3  434.76   27.80
  -2   2  -3  448.36   27.80
  -2   2  -3  452.95   27.80
  -2   2  -3  423.36   27.80
  -2   2  -3  438.96   27.90
   3  -2   3 1112.79   68.49
   3  -2   3 1230.68   68.79
   3  -2   3 1049.89   68.49
   3  -2   3 1047.30   68.39
   3  -2   3 1087.59   68.49
  -3   2  -3 1067.19   68.39
  -3   2  -3 1107.89   68.49
  -3   2  -3 1041.30   68.49
  -3   2  -3 1027.50   68.39
  -3   2  -3 1081.99   68.69
   4  -2   3  687.93   43.60
   4  -2   3  693.63   43.70
   4  -2   3  734.73   43.60
   4  -2   3  670.43   43.60
   4  -2   3  734.13   43.80
  -4   2  -3  623.54   43.60
  -4   2  -3  660.83   43.60
  -4   2  -3  725.43   43.80
  -4   2  -3  689.53   43.60
  -4   2  -3  686.63   43.80
   5  -2   3    7.40    1.10
   5  -2   3    8.40    1.60
   5  -2   3    6.60    1.20
   5  -2   3   10.10    1.60
  -5   2  -3    6.60    1.20
  -5   2  -3    9.80    1.50
  -5   2  -3    7.80    1.00
  -5   2  -3    8.60    1.60
   6  -2   3    0.50    1.60
   6  -2   3    0.30    0.60
   6  -2   3    1.90    0.70
   6  -2   3    0.90    1.20
   6  -2   3   -0.10    0.60
  -6   2  -3    1.10    0.90
  -6   2  -3    0.40    0.80
  -6   2  -3    0.30    0.60
  -6   2  -3    1.70    1.00
   7  -2   3  296.77   21.00
   7  -2   3  307.87   20.80
   7  -2   3  353.06   21.20
   7  -2   3  336.37   21.00
   7  -2   3  331.17   20.80
   7  -2   3  352.86   21.20
  -7   2  -3  332.17   20.80
  -7   2  -3  285.87   21.00
  -7   2  -3  346.17   21.30
  -7   2  -3  335.47   21.30
   8  -2   3   55.29    4.20
   8  -2   3   52.69    3.60
   8  -2   3   55.29    3.70
   8  -2   3   58.59    4.60
   8  -2   3   48.20    4.70
   8  -2   3   57.59    4.80
  -8   2  -3   54.29    3.80
  -8   2  -3   49.30    5.40
  -8   2  -3   57.99    3.80
  -8   2  -3   50.39    4.60
   9  -2   3   83.29    6.00
   9  -2   3   68.99    5.30
   9  -2   3   69.89    5.50
   9  -2   3   78.29    5.90
  -9   2  -3   70.69    6.20
  -9   2  -3   77.39    6.50
  -9   2  -3   58.69    5.60
  -9   2  -3   73.59    4.90
  -9   2  -3   72.99    4.80
  10  -2   3    3.10    1.80
  10  -2   3    4.20    1.70
  10  -2   3    5.30    2.00
  10  -2   3    4.80    2.40
 -10   2  -3    1.20    1.70
 -10   2  -3    4.00    1.10
 -10   2  -3    2.50    1.00
  11  -2   3   20.70    2.90
  11  -2   3   25.50    4.20
 -11   2  -3   28.30    4.20
 -10  -3   3    3.40    1.90
 -10  -3   3    4.30    1.00
  10   3  -3    1.90    3.10
  -9  -3   3   39.30    3.20
  -9  -3   3   47.40    5.20
  -9  -3   3   42.50    5.40
  -9  -3   3   38.90    3.30
   9   3  -3   46.30    4.80
   9   3  -3   36.50    4.30
  -8  -3   3  337.97   21.80
  -8  -3   3  331.27   21.30
  -8  -3   3  352.86   21.70
  -8  -3   3  347.37   21.30
   8   3  -3  328.17   21.20
   8   3  -3  339.07   21.20
   8   3  -3  326.77   21.40
   8   3  -3  304.57   21.20
   8   3  -3  345.37   21.90
   8   3  -3  324.17   22.10
  -7  -3   3  763.82   47.00
  -7  -3   3  739.63   46.70
  -7  -3   3  767.42   47.00
   7   3  -3  705.03   46.60
   7   3  -3  780.22   46.60
   7   3  -3  757.52   46.60
   7   3  -3  734.53   46.70
   7   3  -3  653.43   47.10
   7   3  -3  734.13   47.10
  -6  -3   3    0.50    1.30
  -6  -3   3    1.70    1.30
  -6  -3   3    1.00    1.20
  -6  -3   3    2.40    1.30
  -6  -3   3    1.30    0.70
   6   3  -3    0.30    1.10
   6   3  -3   -1.70    1.60
   6   3  -3    1.50    1.00
  -5  -3   3   38.90    3.10
  -5  -3   3   35.20    3.00
  -5  -3   3   42.40    2.60
  -5  -3   3   37.10    2.90
  -5  -3   3   39.40    3.00
   5   3  -3   29.00    3.60
   5   3  -3   33.80    2.60
   5   3  -3   38.00    2.80
   5   3  -3   38.10    2.70
   5   3  -3   31.00    3.50
   5   3  -3   40.10    2.80
  -4  -3   3    6.10    1.20
  -4  -3   3    6.90    1.40
  -4  -3   3    7.10    1.30
  -4  -3   3    5.30    1.30
  -4  -3   3    7.50    0.90
   4   3  -3    6.50    1.20
   4   3  -3    5.10    0.70
   4   3  -3    6.80    1.20
   4   3  -3    6.80    1.10
   4   3  -3    3.90    1.40
   4   3  -3    5.90    1.30
  -3  -3   3   39.50    3.00
  -3  -3   3   46.10    3.00
  -3  -3   3   36.80    3.10
  -3  -3   3   45.90    2.90
  -3  -3   3   45.30    3.00
   3   3  -3   40.30    2.80
   3   3  -3   42.00    2.80
   3   3  -3   41.40    3.00
   3   3  -3   43.30    3.00
   3   3  -3   34.90    3.10
  -2  -3   3    2.50    0.80
  -2  -3   3    1.60    0.60
  -2  -3   3    3.10    0.60
  -2  -3   3    2.10    0.50
  -2  -3   3    3.40    0.80
   2   3  -3    3.60    1.00
   2   3  -3    2.70    0.80
   2   3  -3    2.40    0.50
  -1  -3   3   34.70    2.60
  -1  -3   3   41.40    2.40
  -1  -3   3   37.90    2.70
  -1  -3   3   38.50    2.60
   1   3  -3   37.60    2.60
   1   3  -3   32.70    2.50
   0  -3   3   11.80    1.20
   0  -3   3   13.90    1.10
   0   3  -3   13.20    1.00
   0   3  -3   11.90    1.20
   0   3  -3    9.70    1.30
   0   3  -3   12.60    1.10
   1  -3   3  921.61   56.79
   1  -3   3  881.71   56.79
   1  -3   3  925.81   56.79
   1  -3   3  937.41   56.79
  -1   3  -3  831.02   56.79
  -1   3  -3  899.41   56.79
  -1   3  -3  892.11   56.79
  -1   3  -3  916.31   56.79
   2  -3   3    2.60    0.50
   2  -3   3    2.70    0.50
   2  -3   3    2.00    0.60
  -2   3  -3    3.10    0.70
  -2   3  -3    3.30    0.60
  -2   3  -3    1.90    0.80
  -2   3  -3    3.60    0.50
  -2   3  -3    3.60    0.70
   3  -3   3  236.08   15.00
   3  -3   3  234.78   15.00
   3  -3   3  227.58   14.90
   3  -3   3  248.68   15.10
  -3   3  -3  227.48   15.00
  -3   3  -3  231.18   15.00
  -3   3  -3  235.18   15.10
  -3   3  -3  234.28   15.10
  -3   3  -3  242.38   14.90
   4  -3   3  124.29    7.70
   4  -3   3  117.19    7.50
   4  -3   3  102.89    7.40
   4  -3   3  130.79    7.50
   4  -3   3  114.59    7.60
  -4   3  -3  116.89    7.50
  -4   3  -3  113.19    7.50
  -4   3  -3  114.39    7.50
  -4   3  -3  111.99    7.80
  -4   3  -3  117.59    7.70
   5  -3   3  815.22   49.60
   5  -3   3  679.93   49.40
   5  -3   3  777.52   49.40
   5  -3   3  847.82   49.60
   5  -3   3  866.21   49.40
   5  -3   3  769.92   49.40
  -5   3  -3  791.52   49.70
  -5   3  -3  835.22   49.70
  -5   3  -3  788.72   49.40
  -5   3  -3  740.23   49.40
  -5   3  -3  695.83   49.40
   6  -3   3   84.29    5.90
   6  -3   3   73.39    5.50
   6  -3   3   94.49    5.50
   6  -3   3   86.09    6.00
   6  -3   3   78.39    5.40
   6  -3   3   80.59    5.30
  -6   3  -3   83.49    5.30
  -6   3  -3   74.89    5.80
  -6   3  -3   78.09    5.50
  -6   3  -3   84.29    6.10
  -6   3  -3   80.99    5.60
   7  -3   3    0.50    0.70
   7  -3   3    0.20    1.80
   7  -3   3    0.90    0.80
   7  -3   3    2.80    1.30
   7  -3   3    1.20    0.90
  -7   3  -3    0.60    1.80
  -7   3  -3    0.00    0.90
  -7   3  -3    0.30    0.60
  -7   3  -3   -0.40    1.00
   8  -3   3    8.00    1.30
   8  -3   3    9.50    1.10
   8  -3   3    7.80    1.60
   8  -3   3   12.30    1.90
   8  -3   3    8.40    2.20
   8  -3   3    8.80    2.00
  -8   3  -3   10.50    1.40
  -8   3  -3   10.30    1.60
  -8   3  -3   10.00    2.70
   9  -3   3    7.40    2.00
   9  -3   3    6.40    1.40
   9  -3   3    5.90    2.30
   9  -3   3    8.70    2.00
  -9   3  -3    7.00    1.50
  -9   3  -3    9.30    1.30
  10  -3   3   34.50    3.70
  10  -3   3   40.70    4.20
  10  -3   3   36.10    4.00
  10  -3   3   33.40    3.80
 -10   3  -3   37.20    4.30
 -10   3  -3   46.30    5.70
 -10   3  -3   30.10    2.70
  -9  -4   3   23.80    2.80
   8   4  -3   10.90    2.10
  -7  -4   3  151.48   10.30
  -7  -4   3  160.88   10.60
  -7  -4   3  162.48   10.30
  -7  -4   3  151.28   10.60
   7   4  -3  165.78   10.30
   7   4  -3  145.39   10.90
   7   4  -3  148.59   10.90
   7   4  -3  152.28   10.20
  -6  -4   3  244.88   16.80
  -6  -4   3  275.87   16.50
  -6  -4   3  273.47   16.80
  -6  -4   3  254.07   16.50
   6   4  -3  227.68   17.00
   6   4  -3  254.87   16.50
   6   4  -3  237.98   16.90
   6   4  -3  279.17   16.50
  -5  -4   3   96.69    7.30
  -5  -4   3  115.19    7.40
  -5  -4   3  114.79    7.20
  -5  -4   3  108.29    7.50
  -5  -4   3  121.49    7.50
   5   4  -3   97.49    7.90
   5   4  -3  110.99    7.40
   5   4  -3  113.59    7.40
  -4  -4   3    1.50    0.60
  -4  -4   3    2.70    1.40
  -4  -4   3   -0.10    1.00
   4   4  -3    2.50    1.40
   4   4  -3    3.50    1.10
  -3  -4   3  170.28   10.90
  -3  -4   3  172.78   10.80
  -3  -4   3  175.88   10.70
  -3  -4   3  162.98   10.80
  -3  -4   3  174.98   10.90
   3   4  -3  140.79   11.00
   3   4  -3  167.48   10.90
   3   4  -3  174.88   10.90
  -2  -4   3  100.09    7.10
  -2  -4   3  109.79    7.10
  -2  -4   3  113.09    6.90
   2   4  -3  105.69    7.10
   2   4  -3  109.19    7.20
  -1  -4   3   60.29    3.80
  -1  -4   3   51.49    4.00
  -1  -4   3   62.49    4.00
   1   4  -3   61.69    3.80
   1   4  -3   52.59    4.00
   1   4  -3   58.79    3.70
   1   4  -3   53.99    4.00
   0  -4   3 1297.97   80.99
   0  -4   3 1336.17   81.09
   0  -4   3 1242.28   81.09
   0   4  -3 1241.28   80.89
   0   4  -3 1306.17   81.09
   1  -4   3  563.34   34.80
   1  -4   3  548.45   34.70
   1  -4   3  540.95   34.80
  -1   4  -3  551.34   34.60
  -1   4  -3  533.95   34.80
  -1   4  -3  539.75   34.70
  -1   4  -3  569.34   34.80
   2  -4   3  151.58    9.40
   2  -4   3  136.59    9.30
   2  -4   3  154.28    9.40
   2  -4   3  144.39    9.40
  -2   4  -3  154.78    9.40
  -2   4  -3  137.99    9.40
  -2   4  -3  149.49    9.30
  -2   4  -3  135.49    9.40
   3  -4   3    2.80    0.90
   3  -4   3    3.40    0.80
  -3   4  -3    3.30    0.70
  -3   4  -3    1.90    0.70
  -3   4  -3    5.80    1.30
  -3   4  -3    3.30    0.50
  -3   4  -3    3.00    0.70
   4  -4   3   40.20    3.10
   4  -4   3   37.50    2.90
   4  -4   3   38.60    2.80
  -4   4  -3   38.20    3.00
  -4   4  -3   39.80    2.80
  -4   4  -3   39.30    3.00
  -4   4  -3   40.30    2.60
   5  -4   3   23.30    1.60
   5  -4   3   22.80    1.80
   5  -4   3   24.00    1.60
   5  -4   3   24.30    1.70
   5  -4   3   19.20    2.50
  -5   4  -3   19.90    1.70
  -5   4  -3   16.20    2.50
  -5   4  -3   19.30    1.80
  -5   4  -3   22.60    1.80
  -5   4  -3   19.40    2.30
   6  -4   3  620.94   42.40
   6  -4   3  728.63   42.50
   6  -4   3  656.83   42.40
   6  -4   3  712.43   42.80
   6  -4   3  660.53   42.50
   6  -4   3  686.33   42.70
  -6   4  -3  647.74   42.50
  -6   4  -3  678.93   42.80
  -6   4  -3  665.73   42.50
  -6   4  -3  664.73   42.80
   7  -4   3   58.69    4.50
   7  -4   3   58.39    4.90
   7  -4   3   58.19    3.90
   7  -4   3   59.19    4.10
   7  -4   3   63.59    4.10
  -7   4  -3   46.40    4.70
  -7   4  -3   59.79    3.90
  -7   4  -3   51.99    4.60
   8  -4   3   52.69    4.00
   8  -4   3   46.10    4.90
   8  -4   3   52.99    3.80
   8  -4   3   61.69    4.60
   8  -4   3   53.79    3.60
  -8   4  -3   58.69    3.80
  -8   4  -3   43.70    4.70
   9  -4   3    2.80    2.10
   9  -4   3    4.80    1.70
   9  -4   3    3.20    1.10
   9  -4   3    0.80    0.60
   9  -4   3   -0.30    1.50
  -9   4  -3    0.20    2.30
  -9   4  -3   -1.00    1.50
  -9   4  -3    1.70    0.90
  10  -4   3   70.09    5.50
  10  -4   3   67.69    5.50
  10  -4   3   70.69    5.30
  10  -4   3   58.29    4.80
 -10   4  -3   61.49    4.30
 -10   4  -3   62.89    5.60
 -10   4  -3   60.39    4.40
 -10   4  -3   58.89    7.00
  11  -4   3    6.60    2.20
  11  -4   3    7.40    2.00
  11  -4   3    4.80    2.20
  11  -4   3    7.40    2.00
  12  -4   3    0.50    2.30
  -9  -5   3    9.90    3.00
  -8  -5   3   52.49    4.30
  -8  -5   3   55.19    5.60
  -8  -5   3   43.50    4.10
   8   5  -3   43.10    5.30
   8   5  -3   47.90    4.60
   8   5  -3   60.99    6.20
  -7  -5   3   41.40    3.80
  -7  -5   3   55.39    4.80
   7   5  -3   45.00    3.70
   7   5  -3   37.20    5.50
   7   5  -3   52.69    3.90
  -6  -5   3   41.80    3.60
  -6  -5   3   33.50    3.10
  -6  -5   3   39.30    3.80
   6   5  -3   34.60    4.00
   6   5  -3   41.90    3.70
   6   5  -3   30.50    4.50
   6   5  -3   41.40    3.40
  -5  -5   3   -1.40    1.60
  -5  -5   3   -0.70    0.70
   5   5  -3   -0.90    1.60
   5   5  -3    1.90    1.70
   5   5  -3   -0.10    1.70
  -4  -5   3  207.58   13.30
  -4  -5   3  195.88   13.20
  -4  -5   3  202.38   13.30
  -4  -5   3  205.28   12.90
   4   5  -3  212.88   13.20
   4   5  -3  213.38   13.20
   4   5  -3  180.78   13.70
  -3  -5   3  560.34   36.60
  -3  -5   3  617.54   36.70
  -3  -5   3  587.54   36.60
  -3  -5   3  563.34   36.40
   3   5  -3  604.54   36.60
   3   5  -3  500.05   36.80
   3   5  -3  599.24   36.60
  -2  -5   3  535.35   33.90
  -2  -5   3  536.45   34.10
  -2  -5   3  577.74   34.10
   2   5  -3  548.75   34.10
   2   5  -3  567.14   34.10
   2   5  -3  452.95   34.10
  -1  -5   3   16.90    1.70
  -1  -5   3   17.70    2.10
  -1  -5   3   18.20    1.90
   1   5  -3   20.70    1.70
   1   5  -3   22.90    2.10
   0  -5   3  246.98   16.80
   0  -5   3  269.77   16.80
   0  -5   3  270.47   16.60
   0   5  -3  259.17   16.50
   0   5  -3  263.97   16.70
   0   5  -3  253.17   16.70
   1  -5   3   94.79    6.00
   1  -5   3   86.79    6.20
   1  -5   3   97.29    6.30
  -1   5  -3   87.59    6.30
  -1   5  -3   93.49    5.90
  -1   5  -3   94.89    6.20
  -1   5  -3   88.39    6.00
   2  -5   3    6.50    1.30
   2  -5   3    6.90    1.40
  -2   5  -3    8.10    1.10
  -2   5  -3    7.70    1.20
   3  -5   3    3.50    1.10
   3  -5   3    3.60    0.80
  -3   5  -3    2.60    0.70
  -3   5  -3    1.90    0.80
  -3   5  -3    2.60    0.80
  -3   5  -3    3.00    1.20
   4  -5   3   -0.90    0.70
   4  -5   3    0.90    1.00
   4  -5   3   -0.50    0.90
  -4   5  -3   -0.10    0.80
  -4   5  -3   -0.50    0.80
  -4   5  -3   -0.10    0.60
   5  -5   3    8.60    2.00
   5  -5   3   11.30    1.50
   5  -5   3    9.90    1.60
  -5   5  -3   10.70    1.60
  -5   5  -3   11.80    1.50
  -5   5  -3    9.30    1.20
  -5   5  -3   10.80    0.90
   6  -5   3    7.30    1.90
  -6   5  -3    6.60    1.80
  -6   5  -3    8.30    1.50
  -6   5  -3    6.80    1.00
  -6   5  -3    5.40    1.00
  -6   5  -3    4.50    1.20
   7  -5   3  491.05   31.80
   7  -5   3  502.45   31.70
   7  -5   3  520.95   32.10
   7  -5   3  506.65   32.20
   7  -5   3  528.15   31.70
   7  -5   3  497.45   31.70
  -7   5  -3  474.75   32.30
  -7   5  -3  488.45   32.20
  -7   5  -3  503.15   31.80
   8  -5   3    7.90    1.70
   8  -5   3    7.60    1.20
   8  -5   3    6.20    1.20
  -8   5  -3   10.10    1.60
   9  -5   3  135.69    9.80
   9  -5   3  148.89   10.00
   9  -5   3  171.88   10.80
   9  -5   3  131.09    9.70
   9  -5   3  171.78   10.60
   9  -5   3  171.08   10.00
  -9   5  -3  143.79   10.80
  -9   5  -3  166.18   11.00
  -9   5  -3  138.99   10.00
  -9   5  -3  152.28    9.90
  10  -5   3    5.40    1.90
  10  -5   3    5.70    2.50
  10  -5   3    3.50    1.80
  10  -5   3    3.50    1.10
 -10   5  -3    3.30    1.20
 -10   5  -3    4.30    1.00
 -10   5  -3    2.90    3.80
 -10   5  -3    0.80    1.50
  11  -5   3    2.90    1.30
  11  -5   3    4.20    1.90
  11  -5   3    5.70    2.40
  11  -5   3    6.10    2.30
  11  -5   3    4.00    1.90
 -11   5  -3    2.40    1.90
  -8  -6   3   33.80    5.30
  -8  -6   3   20.50    3.20
   8   6  -3   31.10    5.70
  -7  -6   3   21.30    4.30
  -7  -6   3   12.40    2.60
   7   6  -3   18.80    4.00
   7   6  -3   15.40    3.40
   7   6  -3   16.90    2.70
  -6  -6   3    3.10    1.90
  -6  -6   3    0.70    1.50
  -5  -6   3  146.09    9.50
  -5  -6   3  139.29   10.10
  -5  -6   3  157.48   10.10
  -5  -6   3  146.19   10.20
   5   6  -3  169.08   10.30
   5   6  -3  155.08   10.00
   5   6  -3  129.99   10.40
  -4  -6   3    1.90    0.70
  -4  -6   3    3.10    2.00
  -4  -6   3    2.20    1.60
   4   6  -3    1.00    1.60
   4   6  -3    2.60    1.50
  -3  -6   3   43.60    3.40
  -3  -6   3   38.50    3.80
  -3  -6   3   39.80    2.90
   3   6  -3   34.30    4.00
   3   6  -3   39.30    3.50
  -2  -6   3    3.30    1.80
  -2  -6   3    7.90    1.50
   2   6  -3    9.40    2.00
   2   6  -3    6.90    1.50
  -1  -6   3  167.18   10.70
  -1  -6   3  168.28   10.40
  -1  -6   3  158.88   10.60
   1   6  -3  138.99   10.60
   1   6  -3  176.28   10.50
   1   6  -3  154.38   10.60
   1   6  -3  163.88   10.60
   0  -6   3   52.19    3.30
   0  -6   3   48.80    3.80
   0  -6   3   53.79    3.90
   0   6  -3   50.29    3.80
   0   6  -3   53.19    3.80
   0   6  -3   42.50    3.70
   1  -6   3 4379.26  259.77
   1  -6   3 4085.49  259.17
   1  -6   3 4130.89  259.17
  -1   6  -3 4314.77  259.47
  -1   6  -3 3571.84  259.87
  -1   6  -3 4179.88  259.27
  -1   6  -3 4142.39  259.17
   2  -6   3   70.49    4.80
   2  -6   3   68.09    4.90
   2  -6   3   70.19    4.80
  -2   6  -3   67.39    4.80
  -2   6  -3   69.49    4.60
  -2   6  -3   66.79    4.90
  -2   6  -3   66.79    4.70
   3  -6   3    0.70    0.80
   3  -6   3   -0.20    1.10
  -3   6  -3   -0.70    0.90
  -3   6  -3   -0.50    1.10
  -3   6  -3   -1.10    1.30
   4  -6   3    0.60    0.90
   4  -6   3    0.10    0.70
   4  -6   3   -0.70    0.90
  -4   6  -3    0.20    0.90
  -4   6  -3    0.70    0.60
   5  -6   3   23.50    2.00
   5  -6   3   24.20    3.00
  -5   6  -3   21.80    2.50
  -5   6  -3   22.80    2.40
  -5   6  -3   17.80    2.30
  -5   6  -3   19.50    1.50
   6  -6   3   15.60    2.00
   6  -6   3   16.40    2.00
   6  -6   3   15.40    3.10
  -6   6  -3   17.30    1.90
  -6   6  -3   18.00    2.30
   7  -6   3   49.50    3.30
   7  -6   3   45.40    3.60
  -7   6  -3   49.50    3.60
  -7   6  -3   40.00    4.90
  -7   6  -3   40.30    3.50
   8  -6   3  111.69    7.50
   8  -6   3  115.79    8.20
   8  -6   3  122.49    7.90
   8  -6   3  115.49    7.30
  -8   6  -3  107.29    8.20
  -8   6  -3  102.09    8.00
  -8   6  -3  107.89    7.40
  -8   6  -3  107.69    7.50
   9  -6   3   46.90    4.10
   9  -6   3   54.29    3.60
   9  -6   3   49.90    4.00
   9  -6   3   64.89    4.00
  -9   6  -3   64.49    5.10
  -9   6  -3   58.89    5.30
  -9   6  -3   48.80    5.00
  -9   6  -3   50.89    3.90
  10  -6   3   19.40    4.00
  10  -6   3   16.30    1.70
  10  -6   3   17.30    2.30
  10  -6   3   16.80    1.80
 -10   6  -3   20.20    2.10
 -10   6  -3   16.30    1.80
  11  -6   3    2.20    2.30
  11  -6   3   -0.90    1.80
  11  -6   3    2.20    1.80
  11  -6   3    2.50    1.40
 -11   6  -3    2.40    1.10
 -11   6  -3    0.40    2.10
 -11   6  -3    1.40    0.80
  12  -6   3  180.48   13.80
  12  -6   3  197.18   13.10
 -12   6  -3  210.88   14.30
  -7  -7   3    0.50    1.50
  -7  -7   3    4.30    2.60
  -7  -7   3    3.00    2.40
   7   7  -3    7.80    3.90
  -6  -7   3   43.90    5.00
  -6  -7   3   48.60    4.40
  -6  -7   3   44.70    4.20
   6   7  -3   40.20    5.60
   6   7  -3   46.90    4.80
  -5  -7   3    1.30    1.50
  -5  -7   3    0.50    1.80
  -5  -7   3   -1.00    1.60
   5   7  -3    0.90    1.90
   5   7  -3   -1.50    2.10
  -4  -7   3  147.69    9.90
  -4  -7   3  136.09    9.80
  -4  -7   3  135.69    9.20
  -4  -7   3  147.69    9.90
   4   7  -3  162.78    9.90
   4   7  -3  151.88    9.90
   4   7  -3  126.39   10.10
  -3  -7   3  114.89    8.00
  -3  -7   3  116.29    8.10
  -3  -7   3  107.79    7.90
  -3  -7   3  115.79    7.40
   3   7  -3  119.99    8.00
   3   7  -3   97.19    8.30
   3   7  -3  122.29    8.00
  -2  -7   3  239.78   15.80
  -2  -7   3  245.78   15.90
  -2  -7   3  240.08   15.50
   2   7  -3  237.08   15.90
   2   7  -3  247.28   15.90
  -1  -7   3    8.20    1.70
  -1  -7   3    7.60    1.40
  -1  -7   3    7.30    1.20
   1   7  -3    7.20    1.80
   1   7  -3    5.40    1.70
   0  -7   3  481.35   30.80
   0  -7   3  474.65   30.50
   0  -7   3  514.55   30.90
   0   7  -3  415.16   30.70
   0   7  -3  495.45   30.80
   0   7  -3  513.15   30.90
   1  -7   3  279.47   17.30
   1  -7   3  272.47   17.00
   1  -7   3  260.47   17.20
  -1   7  -3  286.37   16.90
  -1   7  -3  224.98   17.10
  -1   7  -3  270.57   17.30
  -1   7  -3  267.27   17.30
   2  -7   3  149.88   10.10
   2  -7   3  134.79   10.00
   2  -7   3  164.48    9.90
  -2   7  -3  148.09   10.10
  -2   7  -3  149.29   10.20
  -2   7  -3  161.38    9.80
   3  -7   3   -1.20    1.20
   3  -7   3    2.40    1.20
  -3   7  -3    0.20    1.20
  -3   7  -3    0.90    0.80
  -3   7  -3    0.60    1.70
   4  -7   3  221.68   14.00
   4  -7   3  204.78   14.00
   4  -7   3  228.48   14.10
  -4   7  -3  226.38   14.10
  -4   7  -3  185.28   13.70
  -4   7  -3  218.88   13.90
  -4   7  -3  221.38   14.10
   5  -7   3   -0.30    1.40
   5  -7   3    3.40    2.00
  -5   7  -3    1.50    0.40
  -5   7  -3    1.10    0.80
  -5   7  -3   -0.40    1.50
  -5   7  -3    0.20    1.50
   6  -7   3  551.24   33.20
   6  -7   3  534.05   33.50
   6  -7   3  526.15   33.20
  -6   7  -3  528.35   33.20
  -6   7  -3  508.25   33.20
  -6   7  -3  551.04   33.50
  -6   7  -3  453.95   32.90
   7  -7   3   55.49    5.10
   7  -7   3   47.30    4.40
   7  -7   3   61.49    4.30
  -7   7  -3   62.19    4.20
  -7   7  -3   52.49    4.30
   8  -7   3   58.89    5.20
   8  -7   3   61.79    4.00
   8  -7   3   56.19    4.80
  -8   7  -3   58.19    4.30
  -8   7  -3   51.19    4.20
  -8   7  -3   50.29    4.80
   9  -7   3  136.19    9.40
   9  -7   3  142.69    9.60
   9  -7   3  153.68   10.10
   9  -7   3  159.88   10.40
  -9   7  -3  140.29    9.40
  -9   7  -3  139.29   10.30
  -9   7  -3  132.79    9.60
  10  -7   3   93.29    7.30
  10  -7   3   90.39    6.40
  10  -7   3   82.69    6.00
  10  -7   3   91.79    6.80
 -10   7  -3   93.89    6.10
 -10   7  -3   88.89    7.50
  11  -7   3    9.30    2.90
 -11   7  -3   12.00    2.20
 -11   7  -3    7.90    1.20
 -12   7  -3    3.90    0.90
 -12   7  -3    3.20    2.20
  -6  -8   3   31.30    5.00
   6   8  -3   22.20    6.10
   6   8  -3   31.30    4.30
   6   8  -3   33.60    6.00
  -5  -8   3   -0.90    2.20
  -5  -8   3    1.00    1.70
   5   8  -3   -2.30    2.60
   5   8  -3    2.50    2.70
  -4  -8   3   90.09    6.80
  -4  -8   3   88.59    6.60
  -4  -8   3   86.79    6.70
  -4  -8   3   81.29    5.70
   4   8  -3   90.09    7.50
   4   8  -3   81.69    7.40
   4   8  -3   91.79    6.90
  -3  -8   3   88.99    6.30
  -3  -8   3   81.99    6.50
  -3  -8   3   84.59    5.70
  -3  -8   3   82.29    6.40
   3   8  -3   95.79    6.40
   3   8  -3   83.59    6.90
   3   8  -3   74.59    6.80
  -2  -8   3   50.39    4.20
  -2  -8   3   46.90    3.50
  -2  -8   3   41.40    4.70
   2   8  -3   56.29    4.50
   2   8  -3   46.40    5.30
  -1  -8   3  170.98   11.90
  -1  -8   3  174.88   11.60
  -1  -8   3  180.38   12.00
   1   8  -3  171.28   11.80
   1   8  -3  191.98   12.20
   0  -8   3  283.37   18.20
   0  -8   3  277.07   17.70
   0  -8   3  286.47   18.30
   0   8  -3  297.27   18.30
   0   8  -3  292.77   18.40
   0   8  -3  240.18   18.20
   1  -8   3    9.20    1.20
   1  -8   3   11.90    2.50
   1  -8   3    5.70    2.10
  -1   8  -3   12.30    2.20
  -1   8  -3   13.90    2.80
   2  -8   3   93.29    6.70
   2  -8   3  102.29    6.50
   2  -8   3  101.39    7.10
  -2   8  -3   94.69    6.90
  -2   8  -3   94.89    6.80
  -2   8  -3   91.39    6.50
  -2   8  -3   87.19    6.40
   3  -8   3   42.70    4.00
   3  -8   3   43.10    3.40
  -3   8  -3   45.00    3.40
  -3   8  -3   34.80    3.90
  -3   8  -3   43.70    3.20
   4  -8   3   28.40    2.70
  -4   8  -3   21.30    2.90
  -4   8  -3   23.40    2.60
  -4   8  -3   23.40    1.90
   5  -8   3  165.08   10.60
   5  -8   3  156.78   10.80
   5  -8   3  171.08   10.80
  -5   8  -3  151.58   10.60
  -5   8  -3  151.88   10.60
  -5   8  -3  156.98   10.00
  -5   8  -3  163.88   10.60
  -5   8  -3  167.88   10.20
  -5   8  -3  143.99   10.10
   6  -8   3   64.29    5.10
   6  -8   3   72.89    5.40
   6  -8   3   66.29    5.30
  -6   8  -3   62.49    4.40
  -6   8  -3   69.69    5.90
  -6   8  -3   67.99    5.20
  -6   8  -3   63.79    5.40
   7  -8   3  298.87   18.70
   7  -8   3  272.47   18.60
   7  -8   3  307.07   19.10
  -7   8  -3  285.47   18.90
  -7   8  -3  310.27   18.70
  -7   8  -3  242.98   18.30
  -7   8  -3  301.67   18.70
   8  -8   3   -0.30    1.40
   8  -8   3    0.40    1.70
  -8   8  -3    0.70    1.30
  -8   8  -3    1.50    1.40
   9  -8   3   29.30    3.30
   9  -8   3   38.70    2.90
   9  -8   3   33.90    4.40
  -9   8  -3   32.50    3.30
  -9   8  -3   28.20    4.90
  -9   8  -3   30.80    3.20
  10  -8   3    0.70    2.40
  10  -8   3   -1.90    1.60
  10  -8   3   -0.60    1.30
  10  -8   3   -0.10    1.50
 -10   8  -3   -1.60    1.90
  11  -8   3    7.20    1.40
 -11   8  -3    2.60    2.10
  12  -8   3   10.80    3.70
  -5  -9   3   37.20    5.50
   5   9  -3   48.20    5.70
   5   9  -3   41.30    6.70
   5   9  -3   49.10    7.20
  -4  -9   3    1.90    0.90
  -4  -9   3    9.50    3.80
  -4  -9   3   -0.50    2.10
  -4  -9   3   -0.90    1.70
   4   9  -3    5.60    2.50
   4   9  -3    4.70    2.90
   4   9  -3    3.10    3.10
  -3  -9   3   24.10    2.20
  -3  -9   3   20.00    3.50
  -3  -9   3   25.50    3.90
  -3  -9   3   27.80    5.60
   3   9  -3   26.30    4.40
   3   9  -3   20.70    4.80
  -2  -9   3   12.10    2.30
  -2  -9   3   11.40    1.80
  -2  -9   3   15.30    3.20
   2   9  -3   13.10    2.40
   2   9  -3   11.60    3.20
   2   9  -3    8.80    2.30
  -1  -9   3   13.40    2.50
  -1  -9   3   12.40    3.10
  -1  -9   3   17.00    3.20
   1   9  -3   11.90    2.10
   1   9  -3    9.30    2.20
   0  -9   3    0.90    2.40
   0  -9   3   -1.30    1.80
   0   9  -3    2.70    2.20
   0   9  -3    1.40    1.90
   0   9  -3    2.10    1.70
   1  -9   3   49.80    4.90
   1  -9   3   54.79    4.80
  -1   9  -3   43.90    4.50
  -1   9  -3   56.29    4.50
  -1   9  -3   54.89    4.70
   2  -9   3    8.00    1.80
   2  -9   3   11.10    1.50
   2  -9   3   12.00    2.10
  -2   9  -3    7.20    1.40
  -2   9  -3   12.30    2.60
   3  -9   3  105.49    6.90
   3  -9   3   89.69    7.00
   3  -9   3   97.69    7.20
  -3   9  -3   91.19    6.70
  -3   9  -3   93.69    7.10
  -3   9  -3  102.99    7.10
  -3   9  -3  103.89    6.70
   4  -9   3   -2.10    1.50
   4  -9   3    0.10    2.30
   4  -9   3   -0.20    2.20
  -4   9  -3   -1.60    1.70
  -4   9  -3    0.00    0.70
  -4   9  -3   -2.00    1.80
  -4   9  -3   -0.50    0.90
   5  -9   3   10.50    2.40
   5  -9   3   11.50    2.50
   5  -9   3   16.10    2.60
  -5   9  -3   15.90    2.30
  -5   9  -3   12.80    1.20
  -5   9  -3   12.90    2.50
   6  -9   3   -1.00    1.60
   6  -9   3   -0.40    1.80
  -6   9  -3    0.10    0.70
  -6   9  -3   -1.70    2.30
  -6   9  -3   -0.10    1.60
  -6   9  -3    1.80    1.40
   7  -9   3    4.90    2.30
   7  -9   3    4.30    1.60
   7  -9   3    4.80    1.80
  -7   9  -3    4.80    1.70
  -7   9  -3    5.30    1.60
   8  -9   3   80.49    5.70
   8  -9   3   73.39    5.60
   8  -9   3   72.49    6.30
  -8   9  -3   68.79    5.40
  -8   9  -3   56.89    5.80
   9  -9   3  173.08   11.40
   9  -9   3  153.98   10.60
   9  -9   3  151.48   10.70
  -9   9  -3  159.78   11.70
  -9   9  -3  168.58   10.70
  -9   9  -3  142.59   10.60
  10  -9   3    8.00    2.60
 -10   9  -3    3.10    1.90
 -10   9  -3    4.70    1.40
 -10   9  -3    3.50    1.60
 -11   9  -3   20.40    4.00
 -11   9  -3   23.40    2.70
  -4 -10   3   51.19    6.10
  -4 -10   3   47.10    6.00
   4  10  -3   49.40    6.80
   4  10  -3   42.80    6.40
   4  10  -3   46.40    5.90
  -3 -10   3   12.80    2.80
  -3 -10   3   12.70    1.90
  -3 -10   3   16.30    3.80
   3  10  -3    8.30    3.20
   3  10  -3   16.20    3.40
  -2 -10   3  154.48   10.00
  -2 -10   3  129.99    9.20
  -2 -10   3  133.59   10.20
  -2 -10   3  145.79    9.90
   2  10  -3  137.79   10.50
   2  10  -3  122.09    9.90
   2  10  -3  152.68   10.30
  -1 -10   3    1.90    1.90
  -1 -10   3    3.80    1.80
  -1 -10   3    3.60    2.20
   1  10  -3    3.80    2.70
   1  10  -3    2.50    2.10
   0 -10   3   40.60    4.20
   0 -10   3   44.30    4.60
   0 -10   3   43.40    4.70
   0  10  -3   48.40    5.50
   0  10  -3   35.10    4.40
   0  10  -3   44.20    4.80
   1 -10   3   -0.30    1.90
   1 -10   3   -0.20    1.40
   1 -10   3    1.80    2.10
  -1  10  -3    2.80    2.20
  -1  10  -3    0.40    2.00
  -1  10  -3    3.90    2.00
   2 -10   3    1.30    1.90
  -2  10  -3   -0.10    0.90
  -2  10  -3   -1.70    1.50
  -2  10  -3    0.80    2.00
  -2  10  -3   -0.60    1.80
   3 -10   3   -0.40    1.90
   3 -10   3    6.30    2.10
  -3  10  -3   -1.40    2.20
  -3  10  -3    2.10    0.80
  -3  10  -3    2.30    1.80
   4 -10   3  153.88   10.10
   4 -10   3  150.08   10.10
   4 -10   3  143.49   10.10
  -4  10  -3  138.59   10.30
  -4  10  -3  127.19    9.60
  -4  10  -3  157.68   10.00
  -4  10  -3  140.99    9.70
   5 -10   3    6.70    1.80
   5 -10   3    3.90    2.70
   5 -10   3    5.30    1.90
  -5  10  -3    4.10    2.60
  -5  10  -3    3.10    1.40
   6 -10   3  255.17   17.00
   6 -10   3  255.37   16.80
   6 -10   3  259.97   17.00
  -6  10  -3  245.28   17.00
  -6  10  -3  248.58   16.80
  -6  10  -3  265.47   16.80
  -6  10  -3  257.27   16.40
   7 -10   3   10.40    2.40
   7 -10   3    6.10    2.30
  -7  10  -3    7.60    1.80
   8 -10   3   32.30    4.00
   8 -10   3   26.40    3.70
  -8  10  -3   26.70    3.90
  -8  10  -3   21.90    4.20
  -8  10  -3   32.10    3.30
  -8  10  -3   31.80    2.60
   9 -10   3  110.19    8.30
   9 -10   3  120.79    8.70
  -9  10  -3  118.89    9.90
  -9  10  -3  102.49    8.20
  -9  10  -3  113.49    8.00
  10 -10   3  261.57   16.70
  10 -10   3  243.68   16.70
 -10  10  -3  235.78   16.50
 -10  10  -3  254.77   16.70
 -10  10  -3  266.67   17.70
 -11  10  -3   12.30    1.80
 -11  10  -3    9.20    2.40
  -2 -11   3   22.60    4.40
  -2 -11   3   28.30    6.00
  -2 -11   3   25.10    3.60
   2  11  -3   36.20    6.20
  -1 -11   3   83.19    6.80
  -1 -11   3   89.49    7.40
  -1 -11   3  101.99    8.80
   1  11  -3   99.39    7.70
   0 -11   3   24.00    3.40
   0 -11   3   21.80    3.90
   0 -11   3   34.30    5.20
   1 -11   3    8.90    3.60
   1 -11   3   10.40    2.30
   1 -11   3    9.00    1.50
  -1  11  -3    8.00    2.50
  -1  11  -3   11.80    2.90
  -1  11  -3   15.30    2.70
   2 -11   3   -1.90    2.30
   2 -11   3   -3.00    3.10
   2 -11   3   -0.60    1.50
  -2  11  -3   -1.40    1.90
  -2  11  -3    0.50    2.40
  -2  11  -3   -1.40    2.90
   3 -11   3   24.50    4.60
   3 -11   3   26.90    4.20
  -3  11  -3   22.60    3.50
  -3  11  -3   27.90    3.30
  -3  11  -3   26.50    3.40
   4 -11   3   -4.90    2.90
   4 -11   3   -0.80    2.30
   4 -11   3   -0.80    2.40
  -4  11  -3   -0.80    2.20
  -4  11  -3   -0.80    1.10
  -4  11  -3   -1.90    1.80
  -4  11  -3   -1.10    1.00
   5 -11   3   54.29    5.40
   5 -11   3   46.90    5.30
   5 -11   3   45.50    5.10
  -5  11  -3   60.49    5.60
  -5  11  -3   53.59    4.80
  -5  11  -3   54.29    3.80
  -5  11  -3   54.19    5.50
   6 -11   3   -0.20    2.30
   6 -11   3   -1.50    2.40
  -6  11  -3   -2.90    3.30
  -6  11  -3   -1.00    1.00
  -6  11  -3    0.40    1.10
  -6  11  -3   -1.80    1.80
   7 -11   3   19.90    3.60
  -7  11  -3   20.90    3.40
  -7  11  -3   16.90    2.60
  -7  11  -3   20.10    2.10
   8 -11   3    1.30    3.30
   8 -11   3    1.20    2.30
  -8  11  -3    0.30    2.90
  -8  11  -3   -0.10    1.40
  -8  11  -3   -2.00    1.60
  -8  11  -3    1.50    1.60
   9 -11   3    2.90    2.40
   9 -11   3    2.50    2.40
  -9  11  -3    1.30    3.00
  -9  11  -3    1.40    1.60
  -9  11  -3    5.30    2.50
 -10  11  -3   22.80    4.10
   0  12  -3   14.50    4.40
   0  12  -3    1.70    1.80
   1 -12   3   21.60    3.20
  -1  12  -3   24.90    4.10
  -1  12  -3   26.90    4.30
  -1  12  -3   28.90    4.00
   2 -12   3    9.70    2.70
   2 -12   3   12.90    2.80
  -2  12  -3   18.10    3.80
  -2  12  -3   16.90    2.80
  -2  12  -3   13.30    2.70
   3 -12   3   11.90    2.90
   3 -12   3   10.30    2.40
  -3  12  -3    7.20    1.40
  -3  12  -3    3.00    2.80
  -3  12  -3   10.80    2.30
   4 -12   3    3.50    2.50
   4 -12   3   -0.50    2.10
  -4  12  -3   -1.80    2.00
  -4  12  -3   -0.30    1.80
  -4  12  -3   -4.30    3.70
   5 -12   3   25.60    4.70
   5 -12   3   31.60    4.70
  -5  12  -3   26.90    3.00
  -5  12  -3   36.30    4.70
   6 -12   3   57.69    5.20
   6 -12   3   47.60    5.60
  -6  12  -3   63.19    5.70
  -6  12  -3   47.10    4.60
   7 -12   3    8.10    2.60
   7 -12   3    5.60    3.00
   7 -12   3   10.70    2.90
  -7  12  -3   11.70    2.00
  -7  12  -3    8.40    3.20
   8 -12   3   -3.40    2.60
   8 -12   3    2.80    2.60
  -8  12  -3    1.70    3.30
  -8  12  -3    1.60    1.30
   9 -12   3   14.70    3.70
   2 -13   3   16.20    4.50
  -2  13  -3   14.60    4.70
  -2  13  -3   21.10    5.10
   3 -13   3    3.80    3.00
   3 -13   3    8.50    4.00
   3 -13   3   -0.10    2.30
  -3  13  -3    0.60    2.00
   4 -13   3  118.69    8.30
   4 -13   3  119.69    9.30
   4 -13   3  106.79    8.60
  -4  13  -3   88.49    9.00
   5 -13   3    6.70    3.10
   5 -13   3   10.90    3.80
   6 -13   3   10.40    3.60
   6 -13   3   20.00    4.60
   6 -13   3   13.20    2.60
  -6  13  -3   11.60    4.30
  -6  13  -3    9.60    1.80
   7 -13   3   -0.20    2.60
   7 -13   3   -0.20    2.90
  -7  13  -3    1.00    1.70
   7 -11  -4    5.70    3.70
   7 -11  -4    4.60    3.30
  -6  11   4  198.78   13.90
  -6  11   4  191.98   13.90
  -6  11   4  199.08   13.30
   6 -11  -4  164.28   13.50
   6 -11  -4  214.38   14.10
  -5  11   4   37.20    4.50
   5 -11  -4   50.09    5.00
   5 -11  -4   38.20    4.90
  -4  11   4   64.99    6.70
  -4  11   4   78.49    5.80
   4 -11  -4   66.19    6.70
   4 -11  -4   85.49    7.20
   4 -11  -4   63.29    6.20
   4 -11  -4   76.29    6.40
  -3  11   4    8.20    3.50
   3 -11  -4    2.50    2.80
   3 -11  -4    0.20    2.00
   3 -11  -4    2.30    3.60
  -2  11   4   15.00    4.40
  -9  10   4    1.10    2.20
  -9  10   4    3.30    2.20
   9 -10  -4    1.10    4.00
   9 -10  -4    1.20    2.20
  -8  10   4   15.70    3.10
  -8  10   4   14.60    2.40
   8 -10  -4   13.30    2.70
  -7  10   4    3.10    2.90
  -7  10   4    2.30    1.90
  -7  10   4    0.60    2.40
   7 -10  -4    3.60    2.10
   7 -10  -4    2.00    1.20
   7 -10  -4   -0.20    2.30
   7 -10  -4    1.40    2.40
  -6  10   4   -0.50    2.00
  -6  10   4   -0.70    1.70
  -6  10   4   -1.60    2.60
   6 -10  -4    0.70    1.80
   6 -10  -4   -3.30    2.60
  -5  10   4   21.90    3.00
  -5  10   4   24.40    3.20
   5 -10  -4   30.50    4.00
   5 -10  -4   24.50    4.00
   5 -10  -4   20.40    4.10
  -4  10   4    0.50    1.80
  -4  10   4    3.90    1.90
   4 -10  -4    1.00    2.20
   4 -10  -4    2.90    2.40
   4 -10  -4   -0.50    2.90
  -3  10   4   88.09    7.70
  -3  10   4   92.79    6.90
  -3  10   4   92.69    7.20
   3 -10  -4   92.79    7.50
   3 -10  -4   98.69    7.60
   3 -10  -4   96.29    7.30
  -2  10   4   62.69    6.60
  -2  10   4   74.79    6.00
   2 -10  -4   70.39    6.40
   2 -10  -4   83.69    6.00
   2 -10  -4   67.59    6.00
   2 -10  -4   69.09    6.50
  -1  10   4   46.70    4.40
  -1  10   4   53.59    5.60
  -1  10   4   41.40    5.40
   1 -10  -4   42.60    4.30
   1 -10  -4   40.80    4.30
   1 -10  -4   35.80    4.10
   1 -10  -4   44.30    5.00
   0  10   4    6.50    3.40
   0  10   4    5.30    2.10
   0 -10  -4    7.10    2.70
   0 -10  -4    8.40    2.30
   0 -10  -4    7.80    3.40
 -10   9   4   41.20    3.80
 -10   9   4   40.60    6.30
  10  -9  -4   37.90    5.80
  -9   9   4    7.10    2.10
  -9   9   4   10.20    2.80
  -9   9   4    9.20    2.00
   9  -9  -4    6.70    3.10
  -8   9   4    2.80    2.20
  -8   9   4    1.40    1.60
  -8   9   4    0.20    1.90
   8  -9  -4    1.60    2.30
   8  -9  -4   -1.00    2.30
   8  -9  -4   -0.30    1.10
   8  -9  -4    6.20    2.60
  -7   9   4   88.69    6.10
  -7   9   4   81.39    7.10
  -7   9   4   79.19    6.20
  -7   9   4   76.09    5.90
   7  -9  -4   64.99    6.40
   7  -9  -4   70.69    5.40
   7  -9  -4   71.29    7.30
  -6   9   4    0.80    2.10
  -6   9   4    0.60    1.80
  -6   9   4    2.60    1.60
   6  -9  -4   -0.30    3.00
   6  -9  -4   -0.50    1.10
   6  -9  -4    1.50    2.30
  -5   9   4  135.09    9.00
  -5   9   4  124.69    8.30
  -5   9   4  126.39    9.10
   5  -9  -4  107.99    8.90
   5  -9  -4  130.69    9.00
   5  -9  -4  137.29    9.30
   5  -9  -4  121.59    9.10
  -4   9   4    1.40    2.10
  -4   9   4    3.50    1.40
  -4   9   4    5.90    2.10
   4  -9  -4    3.10    1.90
   4  -9  -4    4.80    1.90
   4  -9  -4    4.20    1.90
   4  -9  -4    3.70    2.30
  -3   9   4  175.48   11.00
  -3   9   4  168.48   11.10
  -3   9   4  160.78   11.20
   3  -9  -4  148.69   10.90
   3  -9  -4  146.89   11.00
   3  -9  -4  165.68   11.20
  -2   9   4   19.70    3.10
  -2   9   4   16.10    3.10
   2  -9  -4   15.10    2.70
   2  -9  -4   12.00    2.30
   2  -9  -4   15.00    2.20
  -1   9   4   11.70    2.50
  -1   9   4    8.70    2.50
  -1   9   4   15.60    3.30
   1  -9  -4    8.20    2.70
   1  -9  -4   10.10    2.30
   0   9   4   26.20    4.90
   0  -9  -4   31.20    3.60
   0  -9  -4   27.60    3.20
   0  -9  -4   29.50    4.70
   0  -9  -4   30.50    3.80
   1   9   4   19.70    3.50
  -1  -9  -4   18.70    2.40
  -1  -9  -4   27.20    3.90
  -1  -9  -4   16.20    4.00
  -1  -9  -4   18.20    3.30
   2   9   4   41.10    5.70
  -2  -9  -4   45.30    5.70
  11  -8  -4   13.30    2.30
 -10   8   4   29.20    2.80
 -10   8   4   30.90    5.40
 -10   8   4   34.20    5.50
  10  -8  -4   28.90    3.60
  10  -8  -4   25.90    5.00
  -9   8   4   68.79    5.00
  -9   8   4   69.29    5.30
  -9   8   4   70.79    7.30
  -9   8   4   72.09    5.90
   9  -8  -4   67.19    6.20
   9  -8  -4   73.39    6.30
   9  -8  -4   55.09    5.40
  -8   8   4   76.69    5.80
  -8   8   4   76.89    5.60
  -8   8   4   75.49    5.70
  -8   8   4   76.29    6.50
   8  -8  -4   74.09    5.70
   8  -8  -4   62.99    5.00
   8  -8  -4   70.29    6.40
  -7   8   4   25.70    3.40
  -7   8   4   22.20    3.20
  -7   8   4   23.40    3.10
  -7   8   4   26.00    5.60
   7  -8  -4   25.50    3.50
   7  -8  -4   25.70    4.40
   7  -8  -4   32.00    3.20
  -6   8   4   75.49    5.40
  -6   8   4   59.39    5.40
  -6   8   4   74.39    5.80
  -6   8   4   81.09    6.50
   6  -8  -4   68.79    6.10
   6  -8  -4   77.49    5.70
   6  -8  -4   62.09    5.10
   6  -8  -4   76.09    5.40
  -5   8   4   58.69    5.10
  -5   8   4   51.89    4.80
   5  -8  -4   51.49    4.10
   5  -8  -4   51.79    5.20
   5  -8  -4   51.39    4.30
  -4   8   4  147.99   11.20
  -4   8   4  177.88   11.20
  -4   8   4  173.98   10.60
   4  -8  -4  163.78   11.00
   4  -8  -4  141.59   11.00
   4  -8  -4  168.08   10.90
   4  -8  -4  165.08   11.20
  -3   8   4    7.20    1.50
  -3   8   4    6.80    2.00
   3  -8  -4    5.90    2.30
   3  -8  -4    5.70    1.80
   3  -8  -4    5.50    1.90
  -2   8   4    5.80    1.80
  -2   8   4    1.70    1.80
  -2   8   4   -2.00    1.70
   2  -8  -4    4.30    1.90
   2  -8  -4    0.40    1.10
   2  -8  -4    2.90    2.00
   2  -8  -4    0.10    1.90
  -1   8   4    8.60    1.80
   1  -8  -4    7.50    1.90
   1  -8  -4   10.30    1.80
   0   8   4   31.80    3.80
   0   8   4   27.90    3.50
   0   8   4   22.20    4.20
   0  -8  -4   19.80    3.20
   0  -8  -4   21.20    2.70
   0  -8  -4   27.00    3.40
   0  -8  -4   27.30    3.40
   1   8   4    8.70    2.10
  -1  -8  -4    3.70    2.10
  -1  -8  -4    1.30    1.50
  -1  -8  -4    1.20    2.00
   2   8   4  543.85   32.00
  -2  -8  -4  436.36   32.10
  -2  -8  -4  479.45   31.40
  -2  -8  -4  527.55   31.90
  -2  -8  -4  491.75   32.00
   3   8   4  127.49    9.60
   3   8   4  119.59    9.10
  -3  -8  -4  123.19    8.80
  -3  -8  -4  112.19    9.20
   4   8   4   61.29    6.60
  -4  -8  -4   50.49    5.00
 -11   7   4    1.30    2.20
  11  -7  -4    2.40    2.90
  11  -7  -4    0.50    1.40
 -10   7   4   40.90    5.30
 -10   7   4   36.90    3.80
  10  -7  -4   40.10    4.60
  10  -7  -4   37.50    4.40
  10  -7  -4   35.10    4.40
  10  -7  -4   36.40    2.90
  10  -7  -4   38.90    3.10
  -9   7   4    7.70    2.20
  -8   7   4  113.89    8.90
  -8   7   4   91.89    7.30
  -8   7   4   95.39    7.00
  -8   7   4  114.89    7.30
   8  -7  -4  103.99    7.80
   8  -7  -4   98.09    6.90
   8  -7  -4  100.59    8.00
   8  -7  -4  100.49    7.50
   8  -7  -4  113.49    7.00
  -7   7   4   16.70    3.80
  -7   7   4   15.20    2.50
  -7   7   4   11.70    2.20
  -7   7   4   11.60    2.40
   7  -7  -4   12.80    2.80
   7  -7  -4   11.90    2.10
  -6   7   4   19.80    2.60
  -6   7   4   14.60    2.60
  -6   7   4   14.40    2.00
  -6   7   4   22.20    2.90
   6  -7  -4   16.10    2.40
   6  -7  -4   21.50    2.10
   6  -7  -4   24.00    2.80
  -5   7   4    1.50    1.30
   5  -7  -4   -0.40    1.60
   5  -7  -4    1.80    1.00
  -4   7   4   52.69    4.20
  -4   7   4   58.69    4.40
   4  -7  -4   52.49    4.10
   4  -7  -4   53.89    4.90
   4  -7  -4   54.79    4.30
   4  -7  -4   50.99    4.50
  -3   7   4  110.59    7.00
  -3   7   4  108.29    7.40
  -3   7   4  105.09    7.30
   3  -7  -4  103.39    7.20
   3  -7  -4   91.79    7.30
   3  -7  -4  106.89    7.70
  -2   7   4    4.10    1.40
  -2   7   4    4.10    1.70
  -2   7   4    5.30    2.00
   2  -7  -4    2.70    1.40
   2  -7  -4    2.40    1.70
   2  -7  -4    2.40    1.40
   2  -7  -4    3.60    1.60
  -1   7   4   52.69    4.40
  -1   7   4   50.69    4.10
  -1   7   4   46.20    4.40
   1  -7  -4   52.19    4.60
   1  -7  -4   48.80    4.10
   1  -7  -4   51.79    3.90
   1  -7  -4   46.60    4.10
   0   7   4   12.00    2.40
   0   7   4   15.70    2.70
   0   7   4   14.90    2.90
   0  -7  -4   12.30    2.00
   0  -7  -4   15.60    2.30
   0  -7  -4   13.80    2.90
   1   7   4   74.89    6.00
   1   7   4   70.79    5.40
  -1  -7  -4   71.69    5.50
  -1  -7  -4   75.79    6.10
  -1  -7  -4   71.79    5.00
  -1  -7  -4   66.89    5.80
  -1  -7  -4   71.19    5.50
   2   7   4   13.50    2.60
   2   7   4   19.40    4.10
   2   7   4   12.80    2.80
  -2  -7  -4   14.70    2.00
  -2  -7  -4   12.10    2.30
  -2  -7  -4   15.40    2.80
  -2  -7  -4    9.20    2.20
  -2  -7  -4   12.50    2.60
   3   7   4   10.50    2.70
   3   7   4   15.10    3.00
   4   7   4    6.50    2.80
   4   7   4    0.90    2.80
  -4  -7  -4    1.10    1.60
  -4  -7  -4   -1.10    1.80
  -4  -7  -4    1.60    2.40
  -4  -7  -4    1.80    2.30
  -4  -7  -4   -0.30    1.70
   5   7   4   27.80    5.50
   5   7   4   25.00    5.60
  -5  -7  -4   18.10    3.00
  -5  -7  -4   21.00    4.40
 -11   6   4   10.40    2.00
 -11   6   4    8.40    2.20
  11  -6  -4   11.10    2.10
  11  -6  -4    8.30    2.00
 -10   6   4    9.50    2.40
  10  -6  -4    8.00    1.70
  10  -6  -4   10.70    2.50
  -9   6   4   -0.60    1.40
  -9   6   4    0.60    1.30
  -9   6   4   -0.50    1.30
  -9   6   4    0.30    1.70
   9  -6  -4   -2.10    2.70
   9  -6  -4    1.70    2.60
   9  -6  -4    1.00    1.10
  -8   6   4    0.10    1.60
  -8   6   4    0.50    1.40
  -8   6   4    2.00    1.30
   8  -6  -4    6.70    2.60
   8  -6  -4    2.40    1.50
   8  -6  -4    2.80    1.20
   8  -6  -4    2.30    1.00
  -7   6   4   29.60    2.90
  -7   6   4   30.10    3.30
  -7   6   4   29.90    3.50
  -7   6   4   23.60    2.60
   7  -6  -4   27.10    3.30
   7  -6  -4   28.40    2.70
   7  -6  -4   29.80    3.10
  -6   6   4   12.20    2.40
  -6   6   4   17.90    2.10
  -6   6   4   17.00    2.40
  -6   6   4   10.10    1.70
   6  -6  -4   14.90    2.20
   6  -6  -4   14.20    2.00
   6  -6  -4   11.30    2.50
  -5   6   4  147.79    9.60
  -5   6   4  145.39    9.60
  -5   6   4  144.19    9.70
   5  -6  -4  141.39    9.40
   5  -6  -4  142.89    9.70
   5  -6  -4  144.19    9.80
   5  -6  -4  144.79    9.60
  -4   6   4    0.40    0.70
  -4   6   4    2.60    1.20
  -4   6   4    0.50    1.10
   4  -6  -4    1.30    0.90
   4  -6  -4    2.40    1.40
   4  -6  -4    3.80    1.40
  -3   6   4  525.75   30.60
  -3   6   4  494.45   30.70
  -3   6   4  513.75   30.90
   3  -6  -4  439.06   30.70
   3  -6  -4  464.85   30.80
   3  -6  -4  472.35   30.80
   3  -6  -4  465.55   30.70
  -2   6   4   29.00    2.90
  -2   6   4   29.30    2.40
  -2   6   4   29.60    2.70
   2  -6  -4   28.90    3.20
   2  -6  -4   26.60    2.90
   2  -6  -4   22.30    2.60
  -1   6   4   -0.30    1.20
   1  -6  -4   -2.10    1.50
   1  -6  -4    1.50    0.80
   1  -6  -4   -0.60    1.30
   0   6   4   16.20    3.00
   0   6   4   16.30    2.60
   0   6   4   12.60    2.00
   0  -6  -4    9.90    1.90
   0  -6  -4   17.40    2.50
   0  -6  -4   13.50    2.60
   1   6   4   13.80    2.80
   1   6   4   11.30    2.70
  -1  -6  -4   15.80    2.50
  -1  -6  -4   11.60    2.70
  -1  -6  -4   12.50    1.90
  -1  -6  -4   15.20    1.70
  -1  -6  -4    8.40    2.00
   2   6   4   41.60    4.70
   2   6   4   53.19    4.60
  -2  -6  -4   58.29    4.60
  -2  -6  -4   53.29    3.60
  -2  -6  -4   51.29    4.50
   3   6   4  136.89    8.40
   3   6   4  136.79    8.70
   3   6   4  110.89    8.70
  -3  -6  -4  101.09    7.50
  -3  -6  -4  102.09    8.70
  -3  -6  -4  127.59    8.50
  -3  -6  -4  126.99    8.40
  -3  -6  -4   96.99    8.30
   4   6   4   -0.60    2.70
  -4  -6  -4   -0.10    1.60
   5   6   4    5.50    3.20
   5   6   4    5.50    2.00
  -5  -6  -4    4.70    1.90
  -5  -6  -4    6.50    1.80
  -5  -6  -4    3.90    2.20
  -5  -6  -4    7.60    2.40
   6   6   4    2.70    3.20
   6   6   4   13.50    4.30
   6   6   4    7.40    2.60
  -6  -6  -4    4.10    2.60
  -6  -6  -4    2.30    3.10
 -12   5   4    6.90    3.00
  12  -5  -4    8.10    1.90
  12  -5  -4    9.00    2.10
 -11   5   4    4.10    2.30
  11  -5  -4    7.40    2.00
  11  -5  -4    7.80    1.50
  11  -5  -4    9.40    2.70
 -10   5   4   32.30    2.70
 -10   5   4   37.90    4.20
 -10   5   4   34.10    3.10
 -10   5   4   37.60    5.50
  10  -5  -4   34.00    3.30
  10  -5  -4   39.30    4.90
  10  -5  -4   38.40    4.40
  10  -5  -4   34.60    3.80
  10  -5  -4   38.70    2.90
  -9   5   4   51.99    3.90
  -9   5   4   48.90    3.80
  -9   5   4   58.69    6.30
  -9   5   4   47.50    4.70
   9  -5  -4   62.79    5.40
   9  -5  -4   47.40    3.60
   9  -5  -4   46.40    4.10
   9  -5  -4   55.09    4.50
   9  -5  -4   60.59    4.60
   9  -5  -4   50.09    3.60
  -8   5   4   35.10    2.90
  -8   5   4   33.00    4.30
  -8   5   4   32.90    3.00
   8  -5  -4   34.30    2.80
   8  -5  -4   34.60    3.20
   8  -5  -4   36.40    3.40
   8  -5  -4   40.30    4.30
   8  -5  -4   39.70    2.70
  -7   5   4    6.20    1.40
  -7   5   4    5.00    1.00
  -7   5   4    6.00    2.20
   7  -5  -4    5.70    1.10
   7  -5  -4    4.60    1.10
   7  -5  -4    8.00    1.70
  -6   5   4  507.95   33.30
  -6   5   4  521.25   33.10
  -6   5   4  535.35   33.60
  -6   5   4  459.85   33.20
   6  -5  -4  523.75   33.40
   6  -5  -4  519.95   33.20
   6  -5  -4  578.44   33.10
   6  -5  -4  531.15   33.10
  -5   5   4   26.00    2.50
  -5   5   4   20.10    2.10
  -5   5   4   26.10    2.60
   5  -5  -4   25.20    2.70
   5  -5  -4   26.30    2.20
   5  -5  -4   20.20    2.60
  -4   5   4    7.90    1.50
  -4   5   4    6.10    1.40
   4  -5  -4    4.50    1.50
   4  -5  -4    6.40    1.00
   4  -5  -4    8.90    1.60
  -3   5   4   26.70    2.20
  -3   5   4   27.40    2.60
  -3   5   4   26.60    2.10
   3  -5  -4   25.20    2.30
   3  -5  -4   27.30    2.60
   3  -5  -4   23.00    2.20
  -2   5   4  652.33   40.80
  -2   5   4  706.93   40.80
  -2   5   4  649.43   40.90
   2  -5  -4  629.54   40.80
   2  -5  -4  621.64   40.80
   2  -5  -4  593.94   40.80
   2  -5  -4  647.94   40.90
  -1   5   4    2.30    1.60
   1  -5  -4    3.80    1.70
   1  -5  -4    2.20    1.00
   1  -5  -4    2.70    1.20
   1  -5  -4    1.90    1.10
   0   5   4  384.66   22.20
   0   5   4  352.96   22.30
   0   5   4  344.57   22.10
   0  -5  -4  339.77   22.10
   0  -5  -4  352.26   22.20
   0  -5  -4  334.77   22.00
   0  -5  -4  307.17   22.20
   1   5   4   39.60    3.90
   1   5   4   49.10    4.00
   1   5   4   37.80    3.80
  -1  -5  -4   45.90    3.60
  -1  -5  -4   47.00    3.60
  -1  -5  -4   39.70    3.90
  -1  -5  -4   40.50    3.60
  -1  -5  -4   45.90    3.30
   2   5   4  642.44   39.30
   2   5   4  647.34   39.30
   2   5   4  624.44   39.20
  -2  -5  -4  574.34   39.40
  -2  -5  -4  568.44   39.20
  -2  -5  -4  632.14   39.30
  -2  -5  -4  603.54   38.90
  -2  -5  -4  631.24   39.10
   3   5   4   55.19    5.80
   3   5   4   57.19    4.80
  -3  -5  -4   53.39    4.70
  -3  -5  -4   69.59    5.40
  -3  -5  -4   59.29    5.00
  -3  -5  -4   67.69    4.00
   4   5   4  205.08   12.60
   4   5   4  189.68   12.90
   4   5   4  213.68   13.00
  -4  -5  -4  183.08   12.60
  -4  -5  -4  170.48   13.10
  -4  -5  -4  184.58   12.80
  -4  -5  -4  190.28   12.90
   5   5   4    9.80    2.80
   5   5   4    8.60    2.10
  -5  -5  -4   13.00    2.60
  -5  -5  -4    6.50    1.80
  -5  -5  -4    6.10    2.00
  -5  -5  -4    6.50    1.90
  -5  -5  -4    9.20    1.90
   6   5   4   15.20    3.20
  -6  -5  -4   16.50    2.40
  -6  -5  -4   18.70    3.60
  -6  -5  -4   17.80    3.00
   7   5   4   11.70    2.40
  12  -4  -4    4.20    1.70
  12  -4  -4    5.70    3.10
 -11   4   4   24.90    4.30
  11  -4  -4   15.50    4.00
  11  -4  -4   26.10    4.20
  11  -4  -4   22.40    4.20
  11  -4  -4   24.60    3.50
 -10   4   4  116.39    9.30
 -10   4   4  107.59    8.70
  10  -4  -4  137.59    8.70
  10  -4  -4  111.29    8.60
  10  -4  -4  129.79    8.60
  10  -4  -4  122.69    9.10
  -9   4   4    5.10    2.00
  -9   4   4    7.00    1.90
  -9   4   4    6.90    1.20
  -9   4   4    7.60    1.40
   9  -4  -4    6.80    1.70
   9  -4  -4    6.30    1.40
   9  -4  -4   10.10    2.70
   9  -4  -4    8.40    1.80
   9  -4  -4    6.30    1.50
  -8   4   4  148.69   11.00
  -8   4   4  163.58   10.60
  -8   4   4  162.38   11.20
   8  -4  -4  158.48   10.40
   8  -4  -4  162.38   10.90
   8  -4  -4  176.48   11.40
   8  -4  -4  166.98   10.90
  -7   4   4    3.10    1.50
  -7   4   4    3.80    1.20
  -7   4   4    3.70    1.30
  -7   4   4    4.70    1.00
   7  -4  -4    4.10    1.20
   7  -4  -4    7.50    1.80
   7  -4  -4    6.40    1.20
  -6   4   4    0.50    0.60
  -6   4   4    0.30    1.10
  -6   4   4   -0.30    1.20
   6  -4  -4   -0.90    0.70
   6  -4  -4    0.20    1.20
  -5   4   4    9.00    1.10
  -5   4   4    9.10    1.90
  -5   4   4    6.70    1.20
   5  -4  -4    8.40    1.90
   5  -4  -4    9.40    1.60
   5  -4  -4    5.70    1.10
  -4   4   4   52.79    3.50
  -4   4   4   49.20    3.70
  -4   4   4   46.30    3.40
   4  -4  -4   47.70    3.50
   4  -4  -4   48.20    3.40
  -3   4   4  111.69    7.30
  -3   4   4  115.09    7.40
  -3   4   4  109.29    7.30
   3  -4  -4  119.79    7.50
   3  -4  -4   98.99    7.40
   3  -4  -4  106.49    7.20
   3  -4  -4  115.79    7.30
  -2   4   4    0.60    0.80
  -2   4   4    1.80    0.80
  -2   4   4    1.90    1.10
  -2   4   4    2.00    0.70
   2  -4  -4    1.00    0.80
   2  -4  -4    1.10    0.80
   2  -4  -4    1.80    0.60
   2  -4  -4    2.40    0.70
  -1   4   4  246.68   15.50
  -1   4   4  275.37   15.50
  -1   4   4  241.48   15.60
  -1   4   4  236.08   15.50
   1  -4  -4  231.38   15.40
   1  -4  -4  232.58   15.50
   1  -4  -4  237.78   15.50
   1  -4  -4  226.48   15.50
   0   4   4   25.90    2.00
   0   4   4   20.30    2.30
   0   4   4   25.30    2.20
   0  -4  -4   21.00    2.10
   0  -4  -4   19.70    2.10
   0  -4  -4   22.40    2.60
   1   4   4 1561.84   94.89
   1   4   4 1603.04   94.89
   1   4   4 1517.85   94.89
  -1  -4  -4 1540.25   94.89
  -1  -4  -4 1513.75   94.89
  -1  -4  -4 1462.35   94.69
  -1  -4  -4 1370.76   94.99
  -1  -4  -4 1452.35   94.89
   2   4   4  124.99    8.20
   2   4   4  126.69    8.20
   2   4   4  118.29    8.10
  -2  -4  -4  118.69    8.00
  -2  -4  -4  119.79    8.20
  -2  -4  -4  115.59    7.80
  -2  -4  -4  117.89    8.20
   3   4   4    2.20    1.30
   3   4   4    5.80    1.70
   3   4   4    2.30    1.50
  -3  -4  -4    3.40    1.40
  -3  -4  -4    3.00    1.60
  -3  -4  -4    4.10    1.70
  -3  -4  -4    3.00    1.70
  -3  -4  -4    3.30    0.50
   4   4   4   62.39    4.70
   4   4   4   62.19    5.00
   4   4   4   65.49    5.00
  -4  -4  -4   53.19    5.10
  -4  -4  -4   59.29    4.90
  -4  -4  -4   67.19    4.60
  -4  -4  -4   58.59    4.80
  -4  -4  -4   70.79    5.10
   5   4   4  109.89    6.90
   5   4   4  106.89    7.40
   5   4   4   97.49    7.10
  -5  -4  -4   99.19    6.90
  -5  -4  -4   97.29    7.30
  -5  -4  -4   82.29    6.90
  -5  -4  -4  101.99    7.00
  -5  -4  -4   91.49    7.40
   6   4   4    0.50    2.00
   6   4   4    2.50    1.90
   6   4   4    3.40    2.20
  -6  -4  -4    3.50    1.60
  -6  -4  -4    3.00    1.90
  -6  -4  -4    3.90    1.60
  -6  -4  -4    1.40    1.80
   7   4   4    4.30    2.40
   7   4   4    2.40    2.30
  -7  -4  -4    6.40    3.40
  -7  -4  -4    8.10    2.50
   8   4   4   -1.50    3.00
   8   4   4    4.70    2.10
  -8  -4  -4    1.60    2.80
  -8  -4  -4   -1.60    1.80
  -8  -4  -4   -3.00    2.60
 -12   3   4   36.10    6.40
  12  -3  -4   28.30    6.00
  12  -3  -4   33.20    3.70
 -11   3   4   28.20    4.90
  11  -3  -4   23.30    3.40
  11  -3  -4   26.60    4.60
  11  -3  -4   24.80    4.30
 -10   3   4    2.80    1.70
  10  -3  -4    6.70    2.50
  10  -3  -4    3.70    1.90
  10  -3  -4    1.40    1.80
  10  -3  -4    2.20    1.70
  -9   3   4   52.89    5.20
  -9   3   4   64.09    6.10
   9  -3  -4   61.49    5.20
   9  -3  -4   72.79    5.10
   9  -3  -4   64.19    5.00
   9  -3  -4   73.59    5.70
  -8   3   4    3.00    0.80
  -8   3   4    2.10    1.80
   8  -3  -4    4.90    1.80
   8  -3  -4    1.00    1.60
   8  -3  -4    1.70    1.40
   8  -3  -4    2.50    2.20
  -7   3   4   91.29    6.50
  -7   3   4   87.99    5.80
  -7   3   4   82.59    6.20
   7  -3  -4   88.39    6.10
   7  -3  -4   90.59    6.00
   7  -3  -4   87.79    5.60
   7  -3  -4   78.09    5.80
  -6   3   4   46.70    3.30
  -6   3   4   45.80    3.80
  -6   3   4   46.40    3.30
  -6   3   4   43.70    3.70
   6  -3  -4   46.10    3.20
   6  -3  -4   43.80    3.30
   6  -3  -4   47.60    3.80
   6  -3  -4   49.99    3.70
  -5   3   4  155.08   10.20
  -5   3   4  164.58   10.30
  -5   3   4  160.58   10.80
  -5   3   4  153.18   10.40
   5  -3  -4  156.28   10.30
   5  -3  -4  150.38   10.40
   5  -3  -4  175.38   10.30
   5  -3  -4  160.08   10.20
  -4   3   4   11.60    1.40
  -4   3   4   14.40    1.90
  -4   3   4   12.90    1.60
  -4   3   4   13.70    1.20
   4  -3  -4   12.70    1.20
   4  -3  -4   14.20    1.60
  -3   3   4   25.00    2.00
  -3   3   4   22.00    1.90
  -3   3   4   24.70    2.20
  -3   3   4   25.70    1.90
   3  -3  -4   28.90    2.00
   3  -3  -4   24.40    1.90
   3  -3  -4   19.70    2.00
   3  -3  -4   23.70    1.90
  -2   3   4   13.60    1.50
  -2   3   4   12.20    1.30
  -2   3   4   14.00    1.30
  -2   3   4   12.00    1.50
   2  -3  -4   11.40    1.20
   2  -3  -4   13.00    1.60
   2  -3  -4   10.60    1.30
   2  -3  -4   14.90    1.40
  -1   3   4   -0.60    0.80
  -1   3   4   -0.80    0.90
  -1   3   4    0.10    0.70
   1  -3  -4    0.20    0.60
   1  -3  -4    0.60    0.60
   1  -3  -4   -0.10    0.80
   1  -3  -4   -0.70    0.70
   0   3   4   16.80    1.80
   0   3   4   13.10    1.60
   0   3   4   16.50    1.50
   0  -3  -4   16.30    1.70
   0  -3  -4   16.90    1.60
   1   3   4  118.39    7.90
   1   3   4  125.69    8.00
   1   3   4  126.79    8.00
   1   3   4  125.19    7.90
  -1  -3  -4  115.19    7.80
  -1  -3  -4  108.79    8.00
  -1  -3  -4  122.09    7.90
  -1  -3  -4  116.99    7.90
  -1  -3  -4  125.79    8.00
   2   3   4   49.40    3.60
   2   3   4   47.50    3.60
   2   3   4   46.80    3.40
   2   3   4   50.09    3.30
  -2  -3  -4   49.99    4.10
  -2  -3  -4   44.40    3.20
  -2  -3  -4   43.80    3.50
  -2  -3  -4   50.19    3.80
  -2  -3  -4   48.90    3.50
   3   3   4    3.60    1.10
   3   3   4    5.10    1.00
   3   3   4    3.10    1.20
   3   3   4    2.50    1.00
  -3  -3  -4    3.40    1.20
  -3  -3  -4    2.60    1.30
  -3  -3  -4    4.10    1.40
  -3  -3  -4    4.30    0.60
  -3  -3  -4    2.80    1.20
   4   3   4  234.38   14.40
   4   3   4  225.58   14.40
   4   3   4  230.88   14.60
  -4  -3  -4  220.08   14.40
  -4  -3  -4  212.38   14.30
  -4  -3  -4  220.98   14.60
  -4  -3  -4  202.38   14.70
  -4  -3  -4  220.98   14.30
   5   3   4   32.10    2.70
   5   3   4   35.30    3.20
   5   3   4   30.20    3.40
  -5  -3  -4   30.10    3.10
  -5  -3  -4   31.10    3.00
  -5  -3  -4   25.10    3.30
  -5  -3  -4   24.20    3.20
   6   3   4   22.90    3.10
  -6  -3  -4   17.10    3.10
  -6  -3  -4   18.00    4.00
  -6  -3  -4   26.00    3.50
  -6  -3  -4   23.80    2.70
   7   3   4   23.60    4.20
   7   3   4   23.40    2.90
  -7  -3  -4   21.10    3.70
  -7  -3  -4   15.00    3.10
   8   3   4   33.70    4.70
   8   3   4   32.20    3.50
  -8  -3  -4   31.40    4.70
  -8  -3  -4   28.90    3.20
  -8  -3  -4   34.90    4.80
  -8  -3  -4   23.90    3.50
 -11   2   4   55.09    6.40
  11  -2  -4   53.49    5.30
  11  -2  -4   70.39    5.70
  11  -2  -4   69.39    6.00
  11  -2  -4   69.99    5.70
 -10   2   4   48.50    5.30
  10  -2  -4   49.20    4.40
  10  -2  -4   51.09    4.40
  10  -2  -4   45.30    4.30
  10  -2  -4   37.60    5.30
   9  -2  -4   13.70    2.10
   9  -2  -4   13.30    3.10
   9  -2  -4   15.80    3.50
   9  -2  -4   16.90    2.80
  -8   2   4    3.60    1.50
  -8   2   4    4.10    1.30
   8  -2  -4    5.10    2.50
   8  -2  -4    0.90    1.40
   8  -2  -4    6.00    1.70
  -7   2   4   80.79    6.30
  -7   2   4   86.29    5.70
  -7   2   4   83.89    5.70
  -7   2   4   96.69    6.80
   7  -2  -4   78.39    5.60
   7  -2  -4   89.39    6.10
   7  -2  -4   73.99    5.60
   7  -2  -4   95.79    6.20
   7  -2  -4  101.39    6.80
   7  -2  -4   98.19    6.30
  -6   2   4 1052.69   64.49
  -6   2   4  918.11   64.69
  -6   2   4 1056.89   64.89
   6  -2  -4 1040.70   64.69
   6  -2  -4  914.51   64.39
   6  -2  -4 1019.90   64.59
   6  -2  -4 1179.28   64.69
   6  -2  -4  998.10   64.39
  -5   2   4    8.60    1.90
  -5   2   4    8.20    1.10
  -5   2   4    8.40    1.50
  -5   2   4    7.90    1.20
  -5   2   4    9.10    1.80
   5  -2  -4    6.50    1.60
   5  -2  -4    9.70    1.40
   5  -2  -4    7.60    0.90
   5  -2  -4    7.40    1.20
  -4   2   4  146.69    9.50
  -4   2   4  148.99    9.60
  -4   2   4  151.58    9.80
  -4   2   4  139.69    9.60
  -4   2   4  155.18    9.50
   4  -2  -4  143.39    9.60
   4  -2  -4  148.89    9.50
   4  -2  -4  146.29    9.50
  -3   2   4    1.40    0.50
  -3   2   4    1.70    0.50
  -3   2   4    2.20    0.70
  -3   2   4    2.90    0.70
   3  -2  -4    1.90    0.70
   3  -2  -4    2.00    0.70
   3  -2  -4    1.80    0.60
   3  -2  -4    1.90    0.50
  -2   2   4  298.67   21.20
  -2   2   4  337.27   21.30
  -2   2   4  342.87   21.30
  -2   2   4  333.37   21.30
  -2   2   4  365.96   21.30
   2  -2  -4  338.17   21.30
   2  -2  -4  351.16   21.30
   2  -2  -4  320.07   21.30
   2  -2  -4  326.87   21.30
  -1   2   4    0.50    0.60
  -1   2   4    1.60    0.50
   1  -2  -4    0.50    0.80
   1  -2  -4    2.30    0.70
   1  -2  -4    0.70    0.70
   0   2   4  569.24   32.40
   0   2   4  513.15   32.30
   0   2   4  515.55   32.30
   0   2   4  527.45   32.40
   0  -2  -4  464.95   32.30
   0  -2  -4  506.15   32.40
   0  -2  -4  509.95   32.40
   0  -2  -4  500.95   32.30
   0  -2  -4  486.75   32.30
   1   2   4    8.00    1.20
  -1  -2  -4    6.10    1.00
  -1  -2  -4    7.20    1.40
  -1  -2  -4    7.40    1.30
  -1  -2  -4    9.80    1.20
  -1  -2  -4    9.00    1.30
   2   2   4  219.78   14.10
   2   2   4  236.78   14.30
   2   2   4  227.38   14.20
   2   2   4  237.28   14.40
  -2  -2  -4  221.88   14.20
  -2  -2  -4  208.58   14.10
  -2  -2  -4  210.48   14.40
  -2  -2  -4  220.58   14.30
  -2  -2  -4  215.18   14.30
   3   2   4    2.20    1.10
   3   2   4    5.70    0.90
   3   2   4    3.50    1.00
  -3  -2  -4    5.10    1.50
  -3  -2  -4    6.00    1.20
  -3  -2  -4    2.30    1.10
  -3  -2  -4    4.60    0.60
  -3  -2  -4    3.00    1.00
   4   2   4    0.10    1.20
   4   2   4    2.40    1.10
   4   2   4    1.30    1.00
   4   2   4    1.30    1.20
  -4  -2  -4    0.40    1.10
  -4  -2  -4    1.90    1.50
  -4  -2  -4    0.90    1.10
  -4  -2  -4    0.90    1.10
   5   2   4   25.40    2.70
   5   2   4   24.20    2.80
   5   2   4   18.40    2.70
   5   2   4   25.20    3.20
  -5  -2  -4   24.70    3.00
  -5  -2  -4   21.90    3.00
  -5  -2  -4   23.20    2.10
  -5  -2  -4   19.50    2.40
  -5  -2  -4   24.30    2.30
   6   2   4  217.18   14.40
   6   2   4  235.18   14.80
   6   2   4  227.58   14.50
   6   2   4  234.38   14.80
  -6  -2  -4  200.78   14.90
  -6  -2  -4  231.28   14.80
  -6  -2  -4  226.98   14.60
  -6  -2  -4  222.38   14.40
  -6  -2  -4  216.08   14.70
   7   2   4  106.49    7.20
   7   2   4   96.09    7.20
   7   2   4   94.89    6.70
  -7  -2  -4  111.79    7.80
  -7  -2  -4  104.59    7.80
  -7  -2  -4   85.69    7.80
  -7  -2  -4   86.89    6.80
  -7  -2  -4   99.99    6.90
   8   2   4    3.90    1.80
  -8  -2  -4    0.90    2.30
  -8  -2  -4    1.00    1.50
   9   2   4    5.10    2.60
  -9  -2  -4    5.00    3.20
  -9  -2  -4    2.30    1.20
  11  -1  -4    3.80    2.20
  11  -1  -4   -0.90    2.00
  10  -1  -4   15.10    2.60
  10  -1  -4   12.90    2.80
  10  -1  -4   15.70    3.20
  -9   1   4   47.90    5.20
   9  -1  -4   46.00    4.10
   9  -1  -4   37.40    4.30
   9  -1  -4   54.09    4.40
   9  -1  -4   51.59    4.90
   9  -1  -4   46.10    5.20
  -8   1   4   22.00    3.40
   8  -1  -4   20.80    3.30
   8  -1  -4   28.50    3.50
   8  -1  -4   29.20    3.00
   8  -1  -4   23.80    3.40
   8  -1  -4   31.70    3.20
  -7   1   4   25.90    1.90
  -7   1   4   27.00    2.00
  -7   1   4   25.40    3.30
   7  -1  -4   24.20    3.10
   7  -1  -4   28.80    2.60
  -6   1   4   29.10    2.80
  -6   1   4   31.50    2.10
  -6   1   4   27.70    2.10
  -6   1   4   26.50    2.80
  -6   1   4   33.60    3.60
   6  -1  -4   29.00    2.50
   6  -1  -4   28.90    3.00
   6  -1  -4   27.40    2.10
   6  -1  -4   26.90    2.10
  -5   1   4  520.25   31.10
  -5   1   4  523.55   31.30
  -5   1   4  501.15   31.50
  -5   1   4  434.16   31.30
   5  -1  -4  467.15   31.20
   5  -1  -4  508.95   31.30
   5  -1  -4  474.25   31.10
   5  -1  -4  518.55   31.30
   5  -1  -4  485.65   31.10
  -4   1   4   -0.50    0.50
  -4   1   4   -0.20    0.70
  -4   1   4   -0.50    0.50
   4  -1  -4   -0.70    0.50
   4  -1  -4   -0.50    0.70
   4  -1  -4    0.80    0.50
  -3   1   4   17.40    1.30
  -3   1   4   17.00    1.50
  -3   1   4   16.80    1.70
  -3   1   4   14.90    1.20
   3  -1  -4   15.60    1.30
   3  -1  -4   19.30    1.50
   3  -1  -4   14.50    1.30
   3  -1  -4   12.80    1.60
  -2   1   4    5.40    0.80
  -2   1   4    5.70    0.90
   2  -1  -4    4.50    0.70
   2  -1  -4    3.30    0.70
   2  -1  -4    6.30    0.80
   2  -1  -4    3.70    0.90
  -1   1   4  135.19    8.70
  -1   1   4  134.79    8.70
  -1   1   4  131.59    8.60
  -1   1   4  134.89    8.70
   1  -1  -4  145.99    8.70
   1  -1  -4  128.19    8.70
   1  -1  -4  131.29    8.60
   1  -1  -4  136.59    8.70
   0   1   4   12.30    1.20
   0   1   4   15.00    1.20
   0   1   4   12.60    1.10
   0   1   4   14.40    1.30
   0  -1  -4   10.80    1.10
   0  -1  -4   14.60    1.30
   0  -1  -4   11.60    1.10
   0  -1  -4   12.00    1.00
   0  -1  -4   15.00    1.30
   1   1   4  687.73   45.10
   1   1   4  712.83   45.20
   1   1   4  728.73   45.20
   1   1   4  798.72   45.20
  -1  -1  -4  723.53   45.10
  -1  -1  -4  664.23   45.10
  -1  -1  -4  681.43   45.20
  -1  -1  -4  704.53   45.20
  -1  -1  -4  730.13   45.20
   2   1   4    2.40    0.70
   2   1   4    2.50    0.60
   2   1   4    2.10    0.60
   2   1   4    2.20    0.70
   2   1   4    3.10    0.80
  -2  -1  -4    1.80    0.60
  -2  -1  -4    2.10    0.40
  -2  -1  -4    1.90    0.80
  -2  -1  -4    2.10    0.50
  -2  -1  -4    1.90    0.80
   3   1   4   -0.30    0.70
   3   1   4   -0.40    0.70
   3   1   4    0.90    0.50
   3   1   4    1.10    0.60
   3   1   4    1.20    0.80
  -3  -1  -4    0.90    0.80
   4   1   4   38.60    2.80
   4   1   4   37.10    2.70
   4   1   4   35.00    2.90
   4   1   4   39.50    2.60
   4   1   4   39.30    3.30
  -4  -1  -4   37.70    3.00
  -4  -1  -4   39.40    2.90
  -4  -1  -4   34.80    2.80
  -4  -1  -4   32.80    3.50
  -4  -1  -4   33.40    2.90
   5   1   4  262.07   17.20
   5   1   4  274.67   17.20
   5   1   4  272.87   17.10
   5   1   4  267.47   16.80
   5   1   4  268.27   17.00
  -5  -1  -4  277.27   17.00
  -5  -1  -4  263.17   17.20
  -5  -1  -4  239.38   17.30
  -5  -1  -4  263.67   17.00
  -5  -1  -4  262.97   17.10
   6   1   4   12.30    2.60
   6   1   4   11.60    2.50
   6   1   4   10.40    1.00
   6   1   4   10.80    1.60
  -6  -1  -4   10.40    2.00
  -6  -1  -4    9.30    2.10
  -6  -1  -4    8.70    1.70
  -6  -1  -4   11.50    2.30
   7   1   4  204.98   12.50
   7   1   4  181.48   12.10
   7   1   4  191.68   12.50
   7   1   4  189.88   12.20
  -7  -1  -4  166.18   12.60
  -7  -1  -4  192.08   12.00
  -7  -1  -4  155.38   12.80
  -7  -1  -4  199.38   12.60
  -7  -1  -4  187.78   12.10
   8   1   4   28.20    3.70
  -8  -1  -4   27.70    4.00
  -8  -1  -4   27.80    4.00
  -8  -1  -4   26.40    4.30
   9   1   4   93.59    6.20
   9   1   4   84.19    6.40
   9   1   4   83.59    6.70
  -9  -1  -4  100.89    7.40
  -9  -1  -4   90.79    6.40
  -9  -1  -4   74.79    6.20
 -10  -1  -4    2.10    3.20
 -10  -1  -4    1.20    4.70
  11   0  -4    7.40    2.50
 -10   0   4    0.90    1.40
  10   0  -4    2.20    1.90
  10   0  -4    3.30    2.20
  10   0  -4    1.20    1.50
  -9   0   4   28.30    4.50
   9   0  -4   32.10    3.90
   9   0  -4   31.90    4.30
   9   0  -4   31.00    3.90
   9   0  -4   31.50    3.40
   9   0  -4   33.30    3.30
  -8   0   4    1.00    1.20
   8   0  -4    3.50    1.20
   8   0  -4   -3.20    2.40
   8   0  -4    4.30    2.40
   8   0  -4    0.50    1.50
   8   0  -4    2.30    1.90
  -7   0   4  424.56   28.30
  -7   0   4  455.65   28.30
  -7   0   4  458.45   28.90
   7   0  -4  449.06   28.60
   7   0  -4  463.05   28.50
   7   0  -4  452.05   28.80
   7   0  -4  434.56   28.70
  -6   0   4  250.37   16.90
  -6   0   4  277.07   16.90
  -6   0   4  276.87   17.20
  -6   0   4  265.37   17.50
   6   0  -4  272.17   17.30
   6   0  -4  271.67   17.10
   6   0  -4  265.97   17.30
   6   0  -4  269.77   17.10
   6   0  -4  251.37   16.80
  -5   0   4  649.74   39.70
  -5   0   4  548.55   39.90
  -5   0   4  646.64   40.10
  -5   0   4  666.83   39.90
   5   0  -4  662.83   40.00
   5   0  -4  662.23   39.90
   5   0  -4  594.94   39.70
   5   0  -4  614.14   39.80
   5   0  -4  620.44   39.70
  -4   0   4    0.50    0.60
  -4   0   4   -0.70    0.50
  -4   0   4    0.30    0.60
  -4   0   4   -0.90    0.70
  -4   0   4   -0.50    0.50
   4   0  -4   -0.60    0.50
   4   0  -4    0.40    0.70
   4   0  -4   -1.10    0.80
  -3   0   4   62.69    4.10
  -3   0   4   57.99    3.90
  -3   0   4   64.79    3.90
  -3   0   4   51.79    4.10
  -3   0   4   60.89    4.20
   3   0  -4   58.39    3.90
   3   0  -4   58.99    3.90
   3   0  -4   58.39    3.90
   3   0  -4   61.69    4.10
   3   0  -4   61.49    4.00
  -2   0   4 1165.78   74.29
  -2   0   4 1211.58   74.49
  -2   0   4 1174.38   74.19
  -2   0   4 1105.39   74.29
   2   0  -4 1131.69   74.19
   2   0  -4 1270.17   74.29
   2   0  -4 1179.98   74.19
   2   0  -4 1180.98   74.49
  -1   0   4 1907.91  117.89
  -1   0   4 1850.11  117.69
  -1   0   4 1789.02  117.79
  -1   0   4 1940.41  118.19
   1   0  -4 1795.42  117.99
   1   0  -4 1896.61  117.59
   1   0  -4 1759.52  117.59
   1   0  -4 1979.40  118.09
   0   0   4   48.20    3.10
   0   0   4   47.10    3.10
   0   0   4   45.50    3.00
   0   0   4   46.70    3.10
   0   0   4   49.10    3.10
   0   0  -4   49.70    3.10
   0   0  -4   44.80    3.00
   0   0  -4   47.10    3.10
   0   0  -4   42.40    3.10
   0   0  -4   43.00    3.10
   1   0   4  163.38   10.70
   1   0   4  167.18   10.80
   1   0   4  162.48   10.80
   1   0   4  173.78   10.80
   1   0   4  185.68   10.80
  -1   0  -4  178.68   10.80
  -1   0  -4  165.88   10.80
  -1   0  -4  172.38   10.80
  -1   0  -4  154.18   10.70
  -1   0  -4  160.38   10.70
   2   0   4    1.00    0.70
   2   0   4    1.80    0.50
   2   0   4    2.40    0.60
  -2   0  -4    2.10    0.60
  -2   0  -4    1.90    0.70
   3   0   4   63.29    4.30
   3   0   4   66.09    4.30
   3   0   4   59.89    4.20
   3   0   4   62.69    4.10
   3   0   4   66.69    4.30
  -3   0  -4   60.69    4.30
  -3   0  -4   61.49    4.30
  -3   0  -4   62.79    4.20
  -3   0  -4   57.89    4.30
  -3   0  -4   60.59    4.10
   4   0   4  549.54   34.30
   4   0   4  546.25   34.30
   4   0   4  549.85   34.20
   4   0   4  555.94   34.40
   4   0   4  561.94   34.50
  -4   0  -4  551.74   34.30
  -4   0  -4  557.74   34.30
  -4   0  -4  483.65   34.50
  -4   0  -4  526.25   34.50
  -4   0  -4  538.95   34.50
   5   0   4   14.70    1.80
   5   0   4   18.40    2.40
   5   0   4   14.20    1.80
   5   0   4   14.50    1.50
   5   0   4   16.20    1.30
  -5   0  -4   15.10    2.10
  -5   0  -4   17.40    2.00
  -5   0  -4   15.60    1.90
  -5   0  -4   13.80    2.60
  -5   0  -4   13.50    1.50
   6   0   4  432.76   25.90
   6   0   4  413.76   25.60
   6   0   4  410.16   25.40
   6   0   4  414.86   25.80
   6   0   4  397.56   25.50
  -6   0  -4  407.06   25.90
  -6   0  -4  393.16   25.80
  -6   0  -4  350.36   25.80
  -6   0  -4  406.16   25.60
  -6   0  -4  393.16   25.50
   7   0   4   10.40    1.80
   7   0   4   10.60    1.20
   7   0   4   12.70    1.60
   7   0   4   10.70    1.40
   7   0   4   14.10    2.80
  -7   0  -4    9.30    1.70
  -7   0  -4    7.50    1.40
  -7   0  -4   13.10    3.00
  -7   0  -4   11.10    1.40
   8   0   4   37.30    3.80
   8   0   4   32.40    2.70
   8   0   4   38.00    3.70
   8   0   4   36.20    3.40
   8   0   4   39.50    3.30
  -8   0  -4   36.70    3.10
  -8   0  -4   36.10    3.10
  -8   0  -4   38.90    4.50
   9   0   4    0.70    0.70
   9   0   4    1.70    1.20
   9   0   4    2.60    2.10
   9   0   4    1.70    1.70
  -9   0  -4    2.30    1.20
  -9   0  -4    0.20    2.00
  -9   0  -4    2.20    1.80
  10   0   4   66.49    4.70
 -10   0  -4   63.59    7.80
 -10   0  -4   62.19    5.70
 -10   0  -4   62.39    5.30
 -11  -1   4    6.20    1.60
  11   1  -4    5.90    1.60
  11   1  -4    8.00    3.20
  11   1  -4    8.90    2.50
 -10  -1   4   24.70    4.30
  10   1  -4   31.30    3.70
  10   1  -4   27.50    4.10
  10   1  -4   27.80    3.20
  10   1  -4   24.20    3.90
   9   1  -4   19.40    3.40
   9   1  -4   22.10    3.00
   9   1  -4   23.50    3.50
  -8  -1   4  279.77   16.80
  -8  -1   4  261.47   17.60
  -8  -1   4  262.47   16.90
   8   1  -4  269.27   17.10
   8   1  -4  286.37   17.60
   8   1  -4  279.97   17.60
   8   1  -4  266.57   17.30
   8   1  -4  225.58   17.60
  -7  -1   4  206.98   12.60
  -7  -1   4  210.18   13.20
  -7  -1   4  197.08   12.70
   7   1  -4  189.28   12.80
   7   1  -4  203.38   13.10
   7   1  -4  185.38   13.30
   7   1  -4  196.58   13.00
  -6  -1   4   20.60    2.10
  -6  -1   4   22.00    3.00
  -6  -1   4   22.70    1.60
  -6  -1   4   20.50    1.90
  -6  -1   4   21.70    1.90
   6   1  -4   20.00    1.50
   6   1  -4   16.70    2.40
   6   1  -4   20.50    1.70
   6   1  -4   18.30    2.00
   6   1  -4   17.60    1.90
   6   1  -4   22.00    2.40
  -5  -1   4   29.00    2.10
  -5  -1   4   30.00    2.80
  -5  -1   4   30.00    2.30
  -5  -1   4   26.90    2.30
   5   1  -4   28.90    2.40
   5   1  -4   26.90    3.00
   5   1  -4   28.40    2.00
   5   1  -4   33.00    2.40
  -4  -1   4 1091.69   69.39
  -4  -1   4 1119.89   69.59
  -4  -1   4 1067.29   69.39
  -4  -1   4  942.71   69.59
  -4  -1   4 1167.28   69.39
  -4  -1   4 1160.98   69.49
   4   1  -4 1120.59   69.49
   4   1  -4 1133.49   69.39
   4   1  -4 1160.18   69.39
   4   1  -4 1059.29   69.39
   4   1  -4 1090.79   69.59
  -3  -1   4   69.89    4.60
  -3  -1   4   57.19    4.60
  -3  -1   4   73.99    4.40
  -3  -1   4   62.09    4.40
  -3  -1   4   62.49    4.30
  -3  -1   4   70.89    4.50
   3   1  -4   68.09    4.30
   3   1  -4   63.39    4.40
   3   1  -4   66.89    4.50
   3   1  -4   66.79    4.30
   3   1  -4   67.49    4.40
  -2  -1   4   34.30    2.30
  -2  -1   4   35.40    2.40
  -2  -1   4   29.30    2.40
  -2  -1   4   35.90    2.40
   2   1  -4   37.30    2.30
   2   1  -4   32.50    2.50
   2   1  -4   34.70    2.40
   2   1  -4   32.30    2.30
  -1  -1   4   16.60    1.20
  -1  -1   4   16.20    1.20
  -1  -1   4   13.90    1.20
  -1  -1   4   14.70    1.30
   1   1  -4   14.40    1.20
   1   1  -4   16.10    1.20
   1   1  -4   16.80    1.20
   1   1  -4   12.90    1.20
   0  -1   4  455.95   29.30
   0  -1   4  454.75   29.40
   0  -1   4  469.75   29.40
   0  -1   4  491.05   29.40
   0  -1   4  457.65   29.40
   0   1  -4  483.25   29.40
   0   1  -4  472.95   29.40
   0   1  -4  442.16   29.40
   0   1  -4  454.15   29.40
   1  -1   4  210.08   13.60
   1  -1   4  220.08   13.60
   1  -1   4  220.08   13.60
   1  -1   4  210.08   13.60
   1  -1   4  210.98   13.60
  -1   1  -4  219.08   13.60
  -1   1  -4  224.88   13.60
  -1   1  -4  201.98   13.60
  -1   1  -4  208.18   13.60
  -1   1  -4  209.68   13.60
   2  -1   4 3151.78  194.98
   2  -1   4 3125.39  194.98
   2  -1   4 3126.99  194.98
   2  -1   4 3237.38  194.98
   2  -1   4 3163.78  195.08
  -2   1  -4 2847.42  195.18
  -2   1  -4 3087.69  194.98
  -2   1  -4 3031.00  195.28
  -2   1  -4 3019.60  195.08
  -2   1  -4 3072.19  194.98
   3  -1   4  316.27   20.40
   3  -1   4  326.27   20.30
   3  -1   4  361.46   20.40
   3  -1   4  325.97   20.30
   3  -1   4  316.17   20.30
  -3   1  -4  311.57   20.40
  -3   1  -4  307.97   20.40
  -3   1  -4  307.07   20.40
  -3   1  -4  312.97   20.30
  -3   1  -4  315.37   20.30
   4  -1   4   41.60    3.10
   4  -1   4   43.20    3.00
   4  -1   4   46.30    3.10
   4  -1   4   41.00    3.00
   4  -1   4   41.90    3.00
  -4   1  -4   42.00    2.90
  -4   1  -4   40.50    3.20
  -4   1  -4   43.80    3.00
  -4   1  -4   43.60    3.20
  -4   1  -4   41.20    3.10
   5  -1   4  238.98   14.90
   5  -1   4  232.18   14.80
   5  -1   4  237.68   14.80
   5  -1   4  241.38   15.00
   5  -1   4  244.18   15.10
  -5   1  -4  227.38   15.00
  -5   1  -4  233.48   14.80
  -5   1  -4  224.58   15.10
  -5   1  -4  206.58   15.00
  -5   1  -4  237.48   14.80
   6  -1   4  122.49    7.00
   6  -1   4  106.19    7.00
   6  -1   4  101.59    7.00
   6  -1   4  104.99    7.40
   6  -1   4  106.29    7.20
  -6   1  -4  106.09    6.90
  -6   1  -4   98.49    7.50
  -6   1  -4  105.59    7.40
  -6   1  -4  107.89    7.00
  -6   1  -4  101.89    7.40
   7  -1   4    2.50    1.30
   7  -1   4    2.60    1.00
  -7   1  -4    3.30    1.40
  -7   1  -4    2.20    1.60
   8  -1   4   17.10    2.10
   8  -1   4   16.20    2.00
   8  -1   4   16.60    2.00
  -8   1  -4   17.60    1.90
  -8   1  -4   18.40    2.40
  -8   1  -4   14.30    3.40
  -8   1  -4   16.30    3.70
   9  -1   4    7.90    1.70
   9  -1   4    6.60    1.20
   9  -1   4    9.20    1.90
   9  -1   4    9.80    1.70
   9  -1   4    5.30    1.90
  -9   1  -4    6.50    2.00
  -9   1  -4    8.40    1.30
  10  -1   4    6.80    1.80
  10  -1   4    4.40    1.20
  10  -1   4    9.60    1.70
  10  -1   4    3.30    1.40
  10  -1   4    7.20    2.60
  10  -1   4    4.60    1.80
 -10   1  -4    5.20    4.60
 -10   1  -4    7.00    1.40
 -10   1  -4    7.80    2.00
  11  -1   4   -0.30    1.70
 -11   1  -4    0.50    1.40
 -10  -2   4    3.70    1.90
  10   2  -4    5.40    2.30
  10   2  -4    5.50    1.80
  -9  -2   4   -0.60    0.80
  -9  -2   4    1.40    0.60
   9   2  -4   -0.80    1.20
   9   2  -4    0.30    2.00
   9   2  -4    0.30    2.20
  -8  -2   4    9.90    2.30
  -8  -2   4    8.10    1.20
  -8  -2   4    7.80    1.10
   8   2  -4    6.10    2.20
   8   2  -4   15.10    3.60
  -7  -2   4   13.40    1.80
  -7  -2   4   10.70    1.90
   7   2  -4   11.00    2.50
   7   2  -4   13.30    2.50
   7   2  -4   12.40    1.20
   7   2  -4   15.10    1.70
   7   2  -4    9.40    2.50
   7   2  -4   11.20    1.50
  -6  -2   4    0.60    1.10
  -6  -2   4    1.90    1.00
  -6  -2   4    2.60    0.80
  -6  -2   4    2.10    0.80
   6   2  -4    2.10    1.50
   6   2  -4    2.10    0.90
   6   2  -4    1.50    0.80
   6   2  -4    2.30    0.80
   6   2  -4    3.20    1.10
  -5  -2   4  190.48   12.70
  -5  -2   4  204.18   12.70
  -5  -2   4  193.38   12.70
  -5  -2   4  208.48   12.60
  -5  -2   4  198.58   12.90
   5   2  -4  192.38   12.60
   5   2  -4  201.78   12.60
   5   2  -4  207.58   12.80
   5   2  -4  188.78   12.70
   5   2  -4  183.18   12.90
  -4  -2   4   64.49    3.90
  -4  -2   4   51.49    3.80
  -4  -2   4   54.99    4.00
  -4  -2   4   58.09    3.80
  -4  -2   4   51.39    3.70
   4   2  -4   57.39    3.70
   4   2  -4   56.19    3.80
   4   2  -4   48.10    4.10
  -3  -2   4 2531.85  156.58
  -3  -2   4 2464.75  156.68
  -3  -2   4 2382.36  156.28
  -3  -2   4 2505.35  156.58
  -3  -2   4 2707.93  156.58
   3   2  -4 2469.65  156.48
   3   2  -4 2535.75  156.08
   3   2  -4 2304.47  156.18
   3   2  -4 2411.96  156.28
  -2  -2   4  915.01   57.09
  -2  -2   4  930.31   57.09
  -2  -2   4  950.40   57.09
  -2  -2   4  900.91   57.09
  -2  -2   4  862.91   57.09
   2   2  -4  955.80   57.09
   2   2  -4  885.41   57.09
   2   2  -4  845.32   57.09
   2   2  -4  895.61   57.09
  -1  -2   4   -0.30    0.40
  -1  -2   4    0.40    0.50
  -1  -2   4    0.70    0.40
  -1  -2   4   -0.40    0.50
   1   2  -4   -0.40    0.30
   1   2  -4   -0.20    0.40
   1   2  -4    0.10    0.30
   1   2  -4    0.20    0.50
   0  -2   4    7.60    0.80
   0  -2   4    7.40    0.80
   0  -2   4    7.20    0.70
   0   2  -4    8.60    0.80
   0   2  -4    5.60    0.80
   0   2  -4    7.10    0.90
   1  -2   4   84.69    5.40
   1  -2   4   79.29    5.40
   1  -2   4   84.99    5.40
  -1   2  -4   91.59    5.40
  -1   2  -4   79.39    5.40
  -1   2  -4   81.29    5.40
  -1   2  -4   82.99    5.40
   2  -2   4  272.17   17.90
   2  -2   4  281.87   17.80
   2  -2   4  288.27   17.80
   2  -2   4  282.17   17.90
   2  -2   4  291.67   17.90
  -2   2  -4  280.37   17.80
  -2   2  -4  272.37   17.80
  -2   2  -4  277.47   17.90
  -2   2  -4  282.77   17.80
   3  -2   4  359.76   23.00
   3  -2   4  357.96   22.90
   3  -2   4  391.16   22.90
   3  -2   4  356.56   23.00
   3  -2   4  371.86   23.00
  -3   2  -4  351.06   23.10
  -3   2  -4  352.16   23.00
  -3   2  -4  364.56   22.90
  -3   2  -4  351.36   22.90
   4  -2   4  135.19    8.90
   4  -2   4  156.68    8.90
   4  -2   4  136.29    9.00
   4  -2   4  146.49    9.00
   4  -2   4  137.39    8.90
  -4   2  -4  131.99    9.00
  -4   2  -4  137.09    9.10
  -4   2  -4  132.29    8.90
  -4   2  -4  130.79    9.10
  -4   2  -4  135.59    8.90
   5  -2   4  250.87   16.00
   5  -2   4  255.47   16.20
   5  -2   4  252.17   16.00
   5  -2   4  277.97   16.10
   5  -2   4  252.27   16.10
  -5   2  -4  224.98   16.10
  -5   2  -4  254.67   16.00
  -5   2  -4  250.77   16.20
  -5   2  -4  244.48   16.30
  -5   2  -4  249.08   16.00
   6  -2   4    1.40    0.60
   6  -2   4    2.90    0.90
   6  -2   4    3.40    1.70
   6  -2   4    0.40    0.80
   6  -2   4    1.40    1.30
  -6   2  -4    2.60    1.50
  -6   2  -4    1.50    0.90
  -6   2  -4    2.90    0.90
  -6   2  -4    0.80    0.80
  -6   2  -4    1.70    0.80
   7  -2   4  443.86   27.00
   7  -2   4  413.46   26.60
   7  -2   4  442.16   26.80
   7  -2   4  460.85   27.00
   7  -2   4  406.16   26.60
  -7   2  -4  425.96   26.60
  -7   2  -4  369.56   26.90
  -7   2  -4  386.16   27.10
  -7   2  -4  408.16   26.60
  -7   2  -4  441.26   27.00
   8  -2   4  151.98   10.10
   8  -2   4  150.18    9.90
   8  -2   4  168.58   10.50
   8  -2   4  163.48   10.30
   8  -2   4  143.79    9.90
  -8   2  -4  160.98   10.50
  -8   2  -4  130.89   10.50
  -8   2  -4  154.48    9.90
  -8   2  -4  150.98   10.70
   9  -2   4    6.00    1.30
   9  -2   4    4.60    1.80
   9  -2   4    2.60    1.40
   9  -2   4    4.60    0.90
   9  -2   4    6.10    1.70
   9  -2   4    3.70    1.60
  -9   2  -4    3.20    1.80
  -9   2  -4    3.10    1.80
  -9   2  -4    4.00    1.90
  -9   2  -4    4.50    0.90
  10  -2   4    9.90    1.90
  10  -2   4   12.70    2.40
  10  -2   4   11.70    2.30
  10  -2   4    9.20    2.10
  10  -2   4    7.20    2.00
 -10   2  -4    9.10    2.40
 -10   2  -4    7.60    2.10
 -10   2  -4   11.00    1.90
 -10   2  -4   10.10    1.90
 -10   2  -4    9.70    4.30
  11  -2   4   15.70    3.60
  11  -2   4   21.10    3.00
  11  -2   4   22.50    4.30
 -11   2  -4   21.50    2.40
  10   3  -4    5.20    3.80
  -9  -3   4    0.40    1.20
   9   3  -4   -0.80    2.30
   9   3  -4    0.00    2.00
   9   3  -4    0.00    1.50
  -8  -3   4   45.20    4.10
  -8  -3   4   39.40    3.30
  -8  -3   4   39.40    3.20
   8   3  -4   38.80    2.80
   8   3  -4   41.00    3.00
   8   3  -4   34.80    3.60
  -7  -3   4   30.10    3.30
  -7  -3   4   26.20    3.20
  -7  -3   4   24.10    2.70
   7   3  -4   24.50    2.70
   7   3  -4   23.90    2.50
   7   3  -4   18.60    3.80
   7   3  -4   30.40    4.00
  -6  -3   4   40.60    3.60
  -6  -3   4   44.40    3.80
  -6  -3   4   52.89    3.50
  -6  -3   4   47.70    4.20
  -6  -3   4   52.49    3.60
   6   3  -4   48.60    3.40
   6   3  -4   38.50    4.20
   6   3  -4   48.00    3.50
   6   3  -4   42.90    3.40
   6   3  -4   43.80    4.30
  -5  -3   4  137.29    9.40
  -5  -3   4  144.99    9.20
  -5  -3   4  134.89    9.20
  -5  -3   4  138.79    9.30
  -5  -3   4  160.98    9.20
   5   3  -4  117.49    9.50
   5   3  -4  145.09    9.20
   5   3  -4  139.19    9.10
   5   3  -4  143.79    9.10
   5   3  -4  146.09    9.10
  -4  -3   4  109.79    7.00
  -4  -3   4  102.49    7.10
  -4  -3   4  118.29    7.00
  -4  -3   4  100.79    7.00
  -4  -3   4  104.29    7.10
   4   3  -4  106.69    7.00
   4   3  -4   98.89    7.40
   4   3  -4  109.59    6.90
   4   3  -4  106.19    7.10
   4   3  -4  108.69    7.00
  -3  -3   4  146.49    9.90
  -3  -3   4  159.98    9.90
  -3  -3   4  160.68    9.90
  -3  -3   4  153.98   10.00
  -3  -3   4  154.98    9.90
   3   3  -4  139.19   10.10
   3   3  -4  161.48   10.00
   3   3  -4  152.68    9.90
  -2  -3   4  356.76   22.20
  -2  -3   4  343.37   22.30
  -2  -3   4  352.06   22.20
  -2  -3   4  374.66   22.30
   2   3  -4  344.57   22.30
   2   3  -4  367.16   22.30
   2   3  -4  344.27   22.20
   2   3  -4  321.47   22.30
  -1  -3   4   26.80    1.70
  -1  -3   4   27.70    1.90
  -1  -3   4   22.50    1.80
  -1  -3   4   23.90    1.90
   1   3  -4   26.10    2.10
   1   3  -4   23.60    2.00
   1   3  -4   26.30    2.10
   1   3  -4   21.10    1.80
   0  -3   4  731.83   44.20
   0  -3   4  731.13   44.20
   0  -3   4  674.23   44.20
   0   3  -4  683.33   44.20
   0   3  -4  652.23   44.10
   0   3  -4  734.03   44.20
   0   3  -4  688.43   44.20
   1  -3   4 1131.99   69.69
   1  -3   4 1131.89   69.59
   1  -3   4 1073.59   69.69
   1  -3   4 1148.39   69.69
  -1   3  -4 1055.39   69.69
  -1   3  -4 1144.09   69.89
  -1   3  -4 1035.90   69.69
  -1   3  -4 1116.09   69.69
   2  -3   4  565.94   36.00
   2  -3   4  599.24   36.00
   2  -3   4  506.65   35.90
   2  -3   4  609.24   36.10
  -2   3  -4  573.44   36.00
  -2   3  -4  570.54   36.10
  -2   3  -4  583.24   36.00
  -2   3  -4  547.95   36.00
   3  -3   4   13.30    1.40
   3  -3   4   13.00    1.20
   3  -3   4   11.40    1.40
  -3   3  -4   11.50    1.20
  -3   3  -4   13.50    1.40
  -3   3  -4   10.70    1.80
  -3   3  -4   12.50    1.30
  -3   3  -4   12.10    1.20
   4  -3   4  541.65   33.80
   4  -3   4  540.75   33.90
   4  -3   4  551.44   33.80
   4  -3   4  518.55   33.80
   4  -3   4  561.84   34.00
  -4   3  -4  513.95   33.80
  -4   3  -4  523.55   34.00
  -4   3  -4  563.74   34.00
  -4   3  -4  533.65   33.80
  -4   3  -4  497.25   33.80
   5  -3   4   32.00    2.80
   5  -3   4   29.70    2.50
   5  -3   4   32.80    2.30
   5  -3   4   34.60    3.10
  -5   3  -4   38.10    2.60
  -5   3  -4   33.50    2.80
  -5   3  -4   32.80    2.40
  -5   3  -4   29.80    2.40
  -5   3  -4   29.80    2.80
   6  -3   4  506.25   32.50
   6  -3   4  547.25   32.80
   6  -3   4  503.65   32.40
   6  -3   4  535.85   32.70
   6  -3   4  578.34   32.50
  -6   3  -4  482.35   32.50
  -6   3  -4  452.95   32.50
  -6   3  -4  505.25   32.80
  -6   3  -4  510.65   32.80
  -6   3  -4  503.95   32.40
   7  -3   4   57.19    4.10
   7  -3   4   49.70    3.60
   7  -3   4   46.70    3.60
   7  -3   4   50.69    3.70
  -7   3  -4   45.20    3.80
  -7   3  -4   51.49    3.70
  -7   3  -4   59.49    4.40
  -7   3  -4   47.00    5.10
  -7   3  -4   47.20    3.90
   8  -3   4  120.79    7.90
   8  -3   4  128.19    8.40
   8  -3   4  114.39    7.90
   8  -3   4  132.39    8.70
   8  -3   4  108.89    8.10
   8  -3   4  134.79    8.10
  -8   3  -4   99.99    8.40
  -8   3  -4  118.49    8.60
  -8   3  -4  130.19    7.90
  -8   3  -4  116.39    8.80
   9  -3   4   10.70    2.50
   9  -3   4    7.50    1.20
   9  -3   4    9.00    1.30
   9  -3   4    8.10    2.10
  -9   3  -4    7.70    2.10
  -9   3  -4    9.00    1.60
  -9   3  -4   10.60    1.60
  -9   3  -4    5.90    1.80
  10  -3   4   27.40    3.60
  10  -3   4   22.00    3.40
  10  -3   4   26.50    3.60
  10  -3   4   24.10    3.50
 -10   3  -4   20.00    2.10
 -10   3  -4   23.10    4.50
 -10   3  -4   24.30    4.00
 -10   3  -4   23.40    4.40
 -10   3  -4   20.50    2.40
  11  -3   4   -0.40    2.00
  11  -3   4    1.50    1.90
  11  -3   4   -0.40    2.00
 -11   3  -4   -0.40    0.90
 -11   3  -4   -0.20    1.70
  -9  -4   4    3.10    1.20
  -9  -4   4    0.40    2.70
  -9  -4   4    1.70    2.10
   9   4  -4    6.40    3.20
   9   4  -4    2.10    1.20
  -8  -4   4  508.35   30.60
  -8  -4   4  486.55   30.50
  -8  -4   4  496.65   30.20
   8   4  -4  447.06   30.10
   8   4  -4  465.45   30.10
   8   4  -4  433.66   30.90
   8   4  -4  482.35   30.80
  -7  -4   4  259.07   17.40
  -7  -4   4  265.97   17.70
  -7  -4   4  290.17   17.40
  -7  -4   4  272.27   17.60
   7   4  -4  289.47   17.40
   7   4  -4  261.77   17.10
   7   4  -4  255.27   17.20
   7   4  -4  271.17   17.90
   7   4  -4  276.37   17.30
   7   4  -4  247.08   17.90
  -6  -4   4   95.19    5.90
  -6  -4   4   82.69    5.80
  -6  -4   4   86.39    6.30
  -6  -4   4   97.49    5.80
  -6  -4   4   85.89    6.20
   6   4  -4   80.59    5.60
   6   4  -4   73.49    6.40
   6   4  -4   71.99    6.00
   6   4  -4   78.29    6.50
   6   4  -4   86.99    5.60
  -5  -4   4    9.10    2.00
  -5  -4   4    5.70    1.20
   5   4  -4   10.40    1.80
   5   4  -4    7.10    2.00
   5   4  -4    7.30    2.10
   5   4  -4    7.80    1.40
   5   4  -4    8.60    1.50
  -4  -4   4  139.89    8.80
  -4  -4   4  142.89    8.50
  -4  -4   4  126.19    8.60
  -4  -4   4  134.69    8.60
  -4  -4   4  128.19    8.70
   4   4  -4  137.79    8.50
   4   4  -4  123.49    9.00
   4   4  -4  139.79    8.70
   4   4  -4  112.79    9.00
   4   4  -4  127.19    8.70
   4   4  -4  129.99    8.40
  -3  -4   4    0.70    0.60
  -3  -4   4   -1.10    1.10
  -3  -4   4    0.50    0.80
  -3  -4   4   -1.00    0.70
   3   4  -4    0.50    0.50
   3   4  -4   -0.60    1.10
   3   4  -4   -0.60    1.10
   3   4  -4    1.00    0.60
   3   4  -4   -1.20    0.80
  -2  -4   4   91.29    5.90
  -2  -4   4   91.39    6.10
  -2  -4   4   84.49    6.10
  -2  -4   4   93.39    6.00
   2   4  -4   87.09    5.90
   2   4  -4   93.49    6.10
   2   4  -4   92.59    5.90
  -1  -4   4  138.89    8.50
  -1  -4   4  125.89    8.60
  -1  -4   4  142.29    8.60
   1   4  -4  134.29    8.60
   1   4  -4  121.39    8.60
   1   4  -4  129.79    8.60
   1   4  -4  130.59    8.40
   0  -4   4    8.60    1.30
   0  -4   4   10.10    1.30
   0  -4   4   10.80    1.30
   0   4  -4   10.40    1.00
   0   4  -4   10.60    1.10
   0   4  -4   11.60    1.60
   0   4  -4   10.10    1.60
   1  -4   4   78.89    4.90
   1  -4   4   80.99    5.10
   1  -4   4   72.19    5.10
   1  -4   4   80.19    5.10
  -1   4  -4   78.09    5.10
  -1   4  -4   68.19    4.90
  -1   4  -4   70.19    5.00
  -1   4  -4   74.29    5.10
   2  -4   4  926.71   59.89
   2  -4   4  964.90   59.79
   2  -4   4  969.30   59.79
  -2   4  -4  970.10   59.69
  -2   4  -4  917.21   59.79
  -2   4  -4  926.21   59.79
  -2   4  -4  963.50   59.79
  -2   4  -4  941.21   59.79
   3  -4   4   12.70    1.40
   3  -4   4   14.00    1.30
   3  -4   4   14.10    1.50
  -3   4  -4   12.20    1.10
  -3   4  -4   10.20    1.80
  -3   4  -4   12.60    1.30
   4  -4   4  818.52   52.09
   4  -4   4  810.22   52.19
   4  -4   4  879.61   52.29
  -4   4  -4  795.02   52.09
  -4   4  -4  848.22   52.19
  -4   4  -4  825.22   52.09
  -4   4  -4  818.72   52.29
  -4   4  -4  805.02   51.99
   5  -4   4  888.91   54.99
   5  -4   4  889.41   54.89
   5  -4   4  865.91   54.79
   5  -4   4  886.81   54.79
   5  -4   4  782.42   54.69
   5  -4   4  942.11   55.09
  -5   4  -4  883.81   55.09
  -5   4  -4  836.02   54.89
  -5   4  -4  914.51   54.99
  -5   4  -4  785.22   54.79
  -5   4  -4  877.61   54.79
   6  -4   4   38.50    2.90
   6  -4   4   39.20    2.70
   6  -4   4   42.40    3.40
   6  -4   4   39.10    3.60
  -6   4  -4   33.60    2.90
  -6   4  -4   32.80    2.80
  -6   4  -4   35.70    3.70
  -6   4  -4   36.90    3.80
  -6   4  -4   37.60    2.90
   7  -4   4   74.89    5.70
   7  -4   4   66.89    5.00
   7  -4   4   84.09    5.40
   7  -4   4   75.49    4.90
   7  -4   4   69.19    5.00
  -7   4  -4   64.69    5.10
  -7   4  -4   75.89    5.00
  -7   4  -4   74.79    5.70
  -7   4  -4   66.99    5.10
  -7   4  -4   72.59    6.40
   8  -4   4    0.70    0.70
   8  -4   4   -1.30    1.50
   8  -4   4    0.80    1.00
   8  -4   4    0.10    1.00
   8  -4   4    2.20    0.90
  -8   4  -4    0.70    1.10
  -8   4  -4   -1.80    1.90
  -8   4  -4    2.60    1.00
  -8   4  -4    0.50    1.60
   9  -4   4   17.80    2.60
   9  -4   4   17.20    2.20
   9  -4   4   19.80    1.80
   9  -4   4   22.50    3.50
   9  -4   4   23.10    2.20
  -9   4  -4   27.40    4.30
  -9   4  -4   20.00    2.00
  -9   4  -4   16.50    3.60
  -9   4  -4   17.40    3.10
  10  -4   4   21.40    3.40
  10  -4   4   22.00    3.10
  10  -4   4   23.20    3.70
 -10   4  -4   17.30    2.20
 -10   4  -4   22.10    4.10
 -10   4  -4   23.80    4.30
 -10   4  -4   19.10    1.90
  11  -4   4   14.00    2.40
  11  -4   4   15.70    3.40
  11  -4   4   17.00    3.80
  11  -4   4    9.50    2.50
 -11   4  -4   13.30    3.70
 -11   4  -4   10.20    1.60
 -11   4  -4    6.80    2.00
  -9  -5   4    4.30    1.40
   9   5  -4    3.50    3.70
  -8  -5   4   22.70    3.30
  -8  -5   4   28.70    5.00
  -8  -5   4   25.70    3.10
   8   5  -4   21.30    3.30
   8   5  -4   33.10    5.00
  -7  -5   4   15.30    3.40
   7   5  -4   20.30    4.90
   7   5  -4   16.40    3.60
   7   5  -4   13.80    2.50
  -6  -5   4   93.99    6.90
  -6  -5   4   89.79    6.30
  -6  -5   4  103.19    6.70
  -6  -5   4   88.49    6.40
   6   5  -4   93.69    7.40
   6   5  -4   86.59    7.20
   6   5  -4   97.39    6.70
   6   5  -4   97.29    6.60
  -5  -5   4  206.28   13.10
  -5  -5   4  210.88   13.50
  -5  -5   4  191.88   13.30
  -5  -5   4  220.18   13.40
   5   5  -4  218.98   13.40
   5   5  -4  198.68   13.60
   5   5  -4  176.98   13.70
   5   5  -4  208.78   13.40
  -4  -5   4    5.60    1.50
   4   5  -4    6.40    1.10
   4   5  -4    5.10    1.60
   4   5  -4    4.60    1.50
   4   5  -4    5.90    2.00
  -3  -5   4  408.76   27.10
  -3  -5   4  405.66   27.00
  -3  -5   4  437.46   26.90
  -3  -5   4  441.36   27.10
   3   5  -4  430.76   27.10
   3   5  -4  421.06   27.10
  -2  -5   4   14.70    1.90
  -2  -5   4   11.30    1.90
   2   5  -4   12.70    1.60
   2   5  -4   15.00    2.00
  -1  -5   4   10.30    1.90
  -1  -5   4   11.60    1.40
  -1  -5   4   13.70    1.90
   1   5  -4   12.40    1.10
   1   5  -4    8.00    1.70
   0  -5   4  129.29    9.10
   0  -5   4  142.69    8.90
   0  -5   4  141.49    9.00
   0   5  -4  137.49    9.00
   0   5  -4  134.29    8.80
   1  -5   4 1155.88   70.49
   1  -5   4 1106.89   70.49
   1  -5   4 1129.39   70.39
  -1   5  -4 1062.39   70.39
  -1   5  -4 1105.39   70.49
  -1   5  -4 1133.39   70.49
   2  -5   4    5.80    1.00
   2  -5   4    8.90    1.30
   2  -5   4    6.70    1.20
  -2   5  -4    6.10    0.90
  -2   5  -4    5.60    1.00
  -2   5  -4    6.30    1.30
   3  -5   4  312.57   20.30
   3  -5   4  332.77   20.30
   3  -5   4  327.17   20.30
  -3   5  -4  319.07   20.30
  -3   5  -4  307.67   20.30
  -3   5  -4  322.07   20.30
  -3   5  -4  306.17   20.40
   4  -5   4  187.78   11.90
   4  -5   4  183.48   11.80
   4  -5   4  185.98   11.70
  -4   5  -4  183.38   11.80
  -4   5  -4  185.98   11.60
  -4   5  -4  165.38   11.80
  -4   5  -4  184.28   11.80
  -4   5  -4  178.48   11.90
   5  -5   4   63.99    4.70
   5  -5   4   66.29    4.30
   5  -5   4   65.69    4.30
  -5   5  -4   64.19    4.30
  -5   5  -4   61.09    4.10
  -5   5  -4   55.89    4.20
  -5   5  -4   53.39    4.50
  -5   5  -4   62.39    4.60
   6  -5   4  125.29    8.30
   6  -5   4  110.99    7.80
   6  -5   4  135.89    7.50
   6  -5   4  121.89    7.70
  -6   5  -4  100.09    7.70
  -6   5  -4  119.69    7.80
  -6   5  -4  119.19    8.30
  -6   5  -4  106.79    7.80
  -6   5  -4  118.09    8.20
   7  -5   4  995.10   61.79
   7  -5   4  962.10   61.79
   7  -5   4 1023.90   62.19
   7  -5   4 1033.30   62.09
   7  -5   4  975.30   61.79
   7  -5   4  946.61   61.89
  -7   5  -4  929.31   61.89
  -7   5  -4  992.30   62.19
  -7   5  -4  973.10   61.79
  -7   5  -4  962.10   62.29
   8  -5   4  129.89    9.00
   8  -5   4  148.49    8.40
   8  -5   4  130.69    8.30
   8  -5   4  137.49    8.40
   8  -5   4  129.49    8.50
   8  -5   4  134.49    8.90
  -8   5  -4  107.29    8.90
  -8   5  -4  118.29    9.10
  -8   5  -4  120.79    8.50
  -8   5  -4  124.59    8.50
  -8   5  -4  119.99    8.40
   9  -5   4    5.90    2.00
   9  -5   4    3.10    1.30
   9  -5   4    3.60    1.20
   9  -5   4    4.30    1.20
  -9   5  -4    3.40    2.30
  -9   5  -4    1.80    1.60
  -9   5  -4    3.30    1.00
  10  -5   4   80.19    6.10
  10  -5   4   97.79    7.30
  10  -5   4  103.59    6.40
  10  -5   4   88.19    6.50
  10  -5   4   93.49    7.00
 -10   5  -4   89.49    8.10
 -10   5  -4   99.29    7.50
 -10   5  -4   81.09    6.10
  11  -5   4   84.89    6.30
  11  -5   4   74.99    6.60
  11  -5   4   87.09    6.10
  11  -5   4   86.19    6.60
 -11   5  -4   91.69    8.30
 -11   5  -4   73.19    5.30
 -11   5  -4   72.79    5.60
 -11   5  -4   80.39    7.00
   8   6  -4   25.70    5.90
   8   6  -4   37.20    4.10
  -7  -6   4   13.80    2.20
   7   6  -4   17.60    2.70
   7   6  -4   20.50    3.70
   7   6  -4   20.10    3.60
  -6  -6   4    3.70    1.70
  -6  -6   4    2.70    1.10
   6   6  -4   -0.50    2.20
   6   6  -4    3.60    1.30
   6   6  -4    2.20    2.10
   6   6  -4    4.50    1.60
  -5  -6   4    3.40    1.10
  -5  -6   4    3.40    1.60
  -5  -6   4    6.60    1.80
   5   6  -4    6.90    1.90
   5   6  -4    5.70    2.30
   5   6  -4    4.50    1.90
   5   6  -4    5.80    1.60
  -4  -6   4  109.09    7.40
  -4  -6   4   89.59    7.20
  -4  -6   4  110.89    6.80
  -4  -6   4  103.49    7.50
   4   6  -4   86.89    7.50
   4   6  -4  119.69    7.40
   4   6  -4  100.19    7.20
  -3  -6   4  648.44   40.70
  -3  -6   4  698.03   41.00
  -3  -6   4  656.23   41.00
  -3  -6   4  611.84   40.90
   3   6  -4  645.54   41.00
   3   6  -4  549.35   41.10
   3   6  -4  696.03   41.00
  -2  -6   4  120.89    8.20
  -2  -6   4  123.29    7.70
  -2  -6   4  114.59    8.00
   2   6  -4  127.49    8.10
   2   6  -4  101.69    8.20
   2   6  -4  122.09    8.20
  -1  -6   4   10.20    2.00
  -1  -6   4   16.90    2.40
  -1  -6   4   15.30    1.60
   1   6  -4   13.00    1.90
   1   6  -4   17.60    1.20
   1   6  -4   13.20    2.00
   1   6  -4   12.40    1.90
   0  -6   4  148.59   10.50
   0  -6   4  165.58   10.40
   0  -6   4  168.38   10.60
   0   6  -4  157.98   10.50
   0   6  -4  156.28   10.50
   1  -6   4  216.68   14.00
   1  -6   4  215.08   14.10
   1  -6   4  212.58   13.80
  -1   6  -4  210.58   13.80
  -1   6  -4  224.78   14.10
  -1   6  -4  216.38   14.10
   2  -6   4   49.99    3.80
   2  -6   4   47.30    3.80
  -2   6  -4   54.29    3.60
  -2   6  -4   51.49    3.40
  -2   6  -4   45.80    3.80
   3  -6   4    4.10    0.90
   3  -6   4    5.10    1.10
   3  -6   4    5.60    1.10
  -3   6  -4    4.50    1.10
  -3   6  -4    4.70    1.30
  -3   6  -4    3.60    1.30
  -3   6  -4    7.20    1.80
   4  -6   4    9.80    1.80
  -4   6  -4    7.40    1.50
  -4   6  -4    9.50    0.90
  -4   6  -4    8.90    2.00
  -4   6  -4   10.20    1.70
   5  -6   4   32.30    2.70
   5  -6   4   28.70    2.60
   5  -6   4   32.40    3.40
  -5   6  -4   24.10    2.80
  -5   6  -4   33.70    2.70
  -5   6  -4   32.00    2.10
  -5   6  -4   31.30    2.90
  -5   6  -4   24.70    2.50
   6  -6   4  304.47   18.40
   6  -6   4  290.17   18.50
   6  -6   4  288.37   18.80
  -6   6  -4  292.97   18.70
  -6   6  -4  293.57   18.80
  -6   6  -4  298.17   18.40
  -6   6  -4  272.97   18.50
  -6   6  -4  256.77   18.20
   7  -6   4    2.20    1.30
   7  -6   4    2.40    1.10
   7  -6   4    0.00    2.00
  -7   6  -4    1.70    1.20
  -7   6  -4    0.60    0.70
  -7   6  -4    1.70    2.20
   8  -6   4   -0.20    1.40
   8  -6   4   -2.80    2.00
  -8   6  -4    0.70    0.90
  -8   6  -4    0.30    1.00
   9  -6   4    6.20    2.70
  10  -6   4  134.09    9.40
  10  -6   4  110.59    8.40
  10  -6   4  137.79    9.70
  10  -6   4  133.29    8.70
  10  -6   4  134.49    8.70
 -10   6  -4  149.19   10.40
 -10   6  -4  127.89    9.60
 -10   6  -4  125.29    8.60
  11  -6   4    6.40    2.00
  11  -6   4    7.80    2.50
  11  -6   4    5.70    1.30
  11  -6   4    4.80    2.10
 -11   6  -4    5.70    1.70
 -11   6  -4    6.00    1.10
 -11   6  -4    4.60    1.80
  12  -6   4    1.50    2.80
 -12   6  -4    3.30    2.40
  -7  -7   4   37.60    5.30
  -7  -7   4   37.10    5.30
  -7  -7   4   33.70    3.40
   7   7  -4   45.80    6.90
  -6  -7   4   15.20    3.30
  -6  -7   4   14.90    2.80
  -6  -7   4   11.10    2.70
   6   7  -4   19.60    3.70
   6   7  -4    9.00    2.90
   6   7  -4   12.30    2.70
  -5  -7   4    1.50    1.50
  -5  -7   4    1.30    1.80
   5   7  -4   -0.60    2.30
   5   7  -4    2.20    1.70
  -4  -7   4   68.29    5.60
  -4  -7   4   59.19    5.30
  -4  -7   4   78.89    5.50
  -4  -7   4   71.59    4.80
   4   7  -4   70.09    5.50
   4   7  -4   63.59    6.00
   4   7  -4   81.09    5.60
  -3  -7   4   39.70    4.00
  -3  -7   4   36.40    3.80
  -3  -7   4   37.60    2.80
  -3  -7   4   35.90    3.90
   3   7  -4   42.40    3.80
   3   7  -4   36.10    3.50
  -2  -7   4  138.59    9.50
  -2  -7   4  141.79    9.50
  -2  -7   4  139.29    9.00
   2   7  -4  130.49    9.40
   2   7  -4  141.69    9.50
  -1  -7   4   82.89    5.70
  -1  -7   4   86.59    5.90
  -1  -7   4   81.49    5.40
   1   7  -4   84.29    5.90
   1   7  -4   71.09    5.20
   1   7  -4   69.09    5.90
   0  -7   4  425.16   27.30
   0  -7   4  461.35   27.50
   0  -7   4  448.86   27.20
   0   7  -4  360.66   27.30
   0   7  -4  417.76   27.40
   0   7  -4  449.06   27.40
   1  -7   4    3.80    0.70
   1  -7   4    3.60    1.80
  -1   7  -4    5.70    1.70
  -1   7  -4    4.00    1.50
   2  -7   4  413.66   25.20
   2  -7   4  413.36   25.00
   2  -7   4  374.76   25.20
  -2   7  -4  395.06   25.20
  -2   7  -4  385.86   25.20
  -2   7  -4  391.26   24.90
  -2   7  -4  378.06   25.10
   3  -7   4   -0.10    0.90
   3  -7   4    0.90    1.10
  -3   7  -4   -1.40    1.40
  -3   7  -4    2.00    0.90
  -3   7  -4    0.90    1.00
   4  -7   4   11.20    2.10
   4  -7   4    8.20    1.70
   4  -7   4    9.10    1.80
  -4   7  -4    9.00    2.00
  -4   7  -4    7.10    1.50
  -4   7  -4   11.40    1.90
  -4   7  -4    9.10    1.80
   5  -7   4   55.89    4.40
   5  -7   4   48.20    4.10
   5  -7   4   52.49    3.90
  -5   7  -4   55.09    3.40
  -5   7  -4   48.30    4.10
  -5   7  -4   48.40    4.50
  -5   7  -4   48.90    4.30
  -5   7  -4   51.49    4.20
   6  -7   4    0.20    1.50
   6  -7   4    2.40    1.80
  -6   7  -4    1.10    1.30
  -6   7  -4    1.40    1.30
   7  -7   4   14.70    2.30
   7  -7   4    8.40    2.50
  -7   7  -4    8.30    1.80
  -7   7  -4   13.10    2.60
  -7   7  -4   12.20    2.30
   8  -7   4    6.00    2.10
   8  -7   4    5.80    1.40
   8  -7   4    6.40    1.80
  -8   7  -4    6.20    1.40
  -8   7  -4    3.90    2.30
  -8   7  -4    5.80    1.30
   9  -7   4   59.59    4.00
   9  -7   4   59.69    4.80
   9  -7   4   66.49    5.50
   9  -7   4   46.00    4.40
  -9   7  -4   53.89    4.30
  -9   7  -4   49.50    4.40
  -9   7  -4   68.69    6.60
  -9   7  -4   57.19    5.60
  10  -7   4    5.10    2.50
  10  -7   4    5.20    1.60
  10  -7   4    6.00    1.50
  10  -7   4    3.90    1.90
 -10   7  -4    6.20    2.70
 -10   7  -4    5.00    1.20
  11  -7   4   91.79    6.60
 -11   7  -4   91.09    6.80
 -11   7  -4  105.79    8.30
 -11   7  -4   99.59    6.50
 -12   7  -4   27.00    2.50
 -12   7  -4   36.10    5.60
  -6  -8   4   15.70    3.30
  -6  -8   4    9.30    2.40
   6   8  -4   13.60    3.90
  -5  -8   4    4.90    2.40
  -5  -8   4    6.70    1.10
  -5  -8   4    5.90    1.90
   5   8  -4    3.40    2.70
  -4  -8   4    1.50    2.00
  -4  -8   4    0.80    1.50
   4   8  -4    0.40    2.50
   4   8  -4   -0.10    2.50
   4   8  -4    0.00    2.60
  -3  -8   4  111.19    8.10
  -3  -8   4  118.99    8.50
  -3  -8   4  116.59    8.40
  -3  -8   4  109.39    7.60
   3   8  -4  105.39    8.70
   3   8  -4  130.99    8.40
   3   8  -4  124.39    8.90
  -2  -8   4    0.00    1.70
  -2  -8   4   -1.10    2.00
  -2  -8   4   -0.50    0.80
   2   8  -4   -2.00    1.80
   2   8  -4   -0.80    2.70
   2   8  -4    0.50    1.60
  -1  -8   4    3.00    2.00
  -1  -8   4    3.50    1.20
  -1  -8   4    3.70    2.00
   1   8  -4    6.40    2.40
   1   8  -4    3.60    2.10
   1   8  -4    3.60    1.60
   0  -8   4    1.80    2.10
   0  -8   4    5.00    1.50
   0  -8   4    5.20    2.10
   0   8  -4    4.70    1.00
   0   8  -4    7.50    2.00
   0   8  -4    2.80    1.70
   0   8  -4    6.60    2.40
   1  -8   4  876.41   55.09
   1  -8   4  898.61   55.39
   1  -8   4  885.51   55.39
  -1   8  -4  882.61   55.39
  -1   8  -4  754.72   55.19
  -1   8  -4  842.72   54.99
  -1   8  -4  963.30   55.39
   2  -8   4   24.00    3.00
   2  -8   4   19.20    2.20
   2  -8   4   19.20    2.70
  -2   8  -4   22.20    3.30
  -2   8  -4   17.80    2.90
  -2   8  -4   21.50    1.90
  -2   8  -4   16.80    2.10
   3  -8   4    2.20    1.20
   3  -8   4    0.30    2.00
  -3   8  -4    0.50    1.00
   4  -8   4   -0.30    1.70
   4  -8   4   -1.80    1.30
  -4   8  -4   -0.30    0.70
   5  -8   4   78.09    6.30
   5  -8   4   88.19    6.30
   5  -8   4   81.59    5.90
  -5   8  -4   79.69    6.00
  -5   8  -4   84.89    6.00
  -5   8  -4   83.09    5.30
  -5   8  -4   79.49    6.10
  -5   8  -4   82.39    5.30
   6  -8   4   67.69    5.20
   6  -8   4   60.59    5.40
   6  -8   4   76.49    5.60
  -6   8  -4   66.69    5.50
  -6   8  -4   74.99    5.40
  -6   8  -4   72.99    5.90
   7  -8   4   55.59    5.20
   7  -8   4   55.79    4.50
  -7   8  -4   45.90    4.60
  -7   8  -4   64.39    4.50
  -7   8  -4   58.89    5.20
  -7   8  -4   55.69    5.10
   8  -8   4    4.20    2.40
   8  -8   4    0.90    1.60
   8  -8   4   -1.00    1.10
  -8   8  -4    1.20    1.30
  -8   8  -4    0.20    1.10
  -8   8  -4    0.80    1.30
   9  -8   4  212.18   13.30
   9  -8   4  189.58   12.50
   9  -8   4  182.68   12.60
  -9   8  -4  199.68   12.50
  -9   8  -4  174.88   12.60
  -9   8  -4  190.48   13.30
  10  -8   4  117.89    8.70
  10  -8   4  122.69    7.90
  10  -8   4  106.49    7.70
  10  -8   4  110.59    8.40
 -10   8  -4  103.69    7.90
 -10   8  -4  115.99    8.80
 -10   8  -4  121.19    7.80
  11  -8   4   47.60    3.80
  11  -8   4   36.10    3.80
 -11   8  -4   44.60    3.60
 -11   8  -4   41.70    5.50
  -5  -9   4    2.90    2.50
   5   9  -4   12.00    3.80
   5   9  -4    7.20    3.80
  -4  -9   4   11.70    4.40
  -4  -9   4   21.40    3.00
   4   9  -4   16.60    3.30
   4   9  -4   18.20    2.90
   4   9  -4   20.70    3.80
  -3  -9   4   11.70    1.80
  -3  -9   4   12.80    2.40
  -3  -9   4   13.10    4.10
   3   9  -4   14.30    3.10
   3   9  -4   11.10    2.90
  -2  -9   4    2.50    3.00
  -2  -9   4   -0.60    1.20
  -2  -9   4   -1.80    1.70
   2   9  -4   -1.20    1.70
   2   9  -4   -0.60    2.10
   2   9  -4   -1.60    2.50
  -1  -9   4   35.50    4.80
  -1  -9   4   45.50    4.10
  -1  -9   4   36.10    3.80
   1   9  -4   30.20    4.20
   1   9  -4   39.10    3.90
   1   9  -4   41.60    4.10
   0  -9   4  207.78   13.60
   0  -9   4  197.98   13.60
   0  -9   4  201.78   13.20
   0   9  -4  194.38   12.90
   0   9  -4  196.58   13.40
   0   9  -4  206.38   13.50
   1  -9   4  150.08    9.50
   1  -9   4  150.48   10.20
   1  -9   4  154.18   10.10
  -1   9  -4  137.09    9.40
  -1   9  -4  153.88   10.20
  -1   9  -4  126.89   10.00
  -1   9  -4  154.98   10.20
   2  -9   4  283.57   17.80
   2  -9   4  293.87   18.20
   2  -9   4  263.77   18.20
  -2   9  -4  306.07   18.20
  -2   9  -4  288.37   18.20
  -2   9  -4  257.17   17.60
  -2   9  -4  243.38   17.80
   3  -9   4   -2.40    1.60
   3  -9   4    0.00    1.30
   3  -9   4   -2.20    2.00
  -3   9  -4   -0.90    1.70
  -3   9  -4    0.30    0.90
  -3   9  -4    0.80    0.80
   4  -9   4  133.49    8.70
   4  -9   4  119.59    8.40
   4  -9   4  126.49    8.60
  -4   9  -4  122.59    8.40
  -4   9  -4  108.99    7.90
  -4   9  -4  113.89    8.10
  -4   9  -4  119.49    8.50
   5  -9   4    7.30    2.10
   5  -9   4    1.80    2.20
   5  -9   4    3.90    1.90
  -5   9  -4    5.30    1.90
  -5   9  -4    5.20    0.70
  -5   9  -4    6.10    1.10
   6  -9   4  727.63   45.00
   6  -9   4  691.43   45.00
   6  -9   4  742.13   45.20
  -6   9  -4  718.03   45.00
  -6   9  -4  716.93   45.10
  -6   9  -4  715.53   45.10
  -6   9  -4  635.54   44.60
   7  -9   4    5.60    1.80
   7  -9   4   -0.50    1.60
   7  -9   4    0.10    2.20
  -7   9  -4   -0.10    1.90
   8  -9   4   31.20    3.50
   8  -9   4   33.40    4.60
  -8   9  -4   33.70    3.50
   9  -9   4   25.20    4.20
   9  -9   4   33.30    3.70
  -9   9  -4   18.90    3.30
  -9   9  -4   33.40    3.80
  -9   9  -4   26.80    4.80
  10  -9   4    0.60    1.50
  10  -9   4    2.10    2.30
 -10   9  -4    0.20    1.40
 -10   9  -4    0.30    1.60
  11  -9   4    1.50    2.30
 -11   9  -4    1.00    1.30
 -11   9  -4    1.60    1.60
 -11   9  -4    0.30    1.90
  -4 -10   4   65.49    6.50
   4  10  -4   85.79    8.60
   4  10  -4   68.59    7.20
  -3 -10   4   13.60    3.30
  -3 -10   4   13.60    2.10
   3  10  -4    9.50    2.90
   3  10  -4   14.50    3.00
   3  10  -4   11.10    3.00
  -2 -10   4    2.90    1.70
  -2 -10   4    1.80    2.60
  -2 -10   4    0.50    1.90
   2  10  -4   -0.20    2.50
   2  10  -4    1.30    2.70
  -1 -10   4    7.80    2.30
  -1 -10   4    7.00    2.50
   1  10  -4    9.70    2.60
   1  10  -4    5.50    2.60
   1  10  -4    5.60    2.10
   0 -10   4   42.90    4.70
   0 -10   4   41.50    4.60
   0 -10   4   42.50    3.90
   0  10  -4   34.40    4.40
   0  10  -4   41.00    3.30
   0  10  -4   45.70    4.70
   0  10  -4   50.69    5.50
   1 -10   4   21.50    3.60
  -1  10  -4   15.00    2.10
  -1  10  -4   20.70    3.60
  -1  10  -4   14.20    2.70
   2 -10   4   13.20    2.20
   2 -10   4   16.90    3.10
   2 -10   4   13.30    2.40
  -2  10  -4   15.10    3.20
  -2  10  -4   18.10    3.00
  -2  10  -4   13.20    2.10
   3 -10   4    2.80    1.80
   3 -10   4    7.50    2.10
   3 -10   4    1.70    2.30
  -3  10  -4    2.80    2.10
  -3  10  -4    0.70    1.50
  -3  10  -4    3.40    1.00
  -3  10  -4    3.70    1.80
   4 -10   4    4.60    1.60
   4 -10   4    8.10    2.20
  -4  10  -4    5.80    1.00
  -4  10  -4    4.80    1.40
  -4  10  -4    4.60    2.80
   5 -10   4   12.50    2.60
   5 -10   4    8.30    2.50
  -5  10  -4    5.50    2.40
  -5  10  -4    8.00    1.20
  -5  10  -4    4.90    1.10
   6 -10   4   23.10    4.40
   6 -10   4   23.00    3.90
  -6  10  -4   25.00    3.70
  -6  10  -4   17.70    1.90
  -6  10  -4   20.30    3.70
   7 -10   4    5.80    2.20
   7 -10   4    3.20    2.20
  -7  10  -4    1.80    0.70
  -7  10  -4    0.20    1.60
   8 -10   4    9.90    2.00
   8 -10   4   16.20    3.30
   8 -10   4    6.30    2.90
  -8  10  -4   12.90    3.00
  -8  10  -4    5.30    2.90
   9 -10   4  148.09   10.70
   9 -10   4  157.78   11.00
   9 -10   4  150.38   10.50
  -9  10  -4  146.29   10.60
  -9  10  -4  154.28   10.40
  -9  10  -4  158.88   11.40
 -10  10  -4   29.80    5.30
  11 -10   4  156.18   10.20
 -11  10  -4  127.39    9.50
 -11  10  -4  142.99   10.80
  -2 -11   4   32.00    4.60
  -2 -11   4   37.30    4.00
   2  11  -4   44.20    6.10
   2  11  -4   43.30    6.40
  -1 -11   4   22.50    3.50
  -1 -11   4   41.30    5.50
  -1 -11   4   29.60    3.30
   1  11  -4   32.60    5.30
   1  11  -4   33.20    5.20
   0 -11   4   15.70    3.30
   0 -11   4   19.90    3.40
   0  11  -4   24.80    4.00
   1 -11   4   19.30    3.30
   1 -11   4   15.20    3.30
   1 -11   4   25.00    4.60
  -1  11  -4   24.70    3.90
  -1  11  -4   14.30    3.60
  -1  11  -4   20.80    3.10
  -1  11  -4   20.30    4.30
   2 -11   4    8.40    3.00
   2 -11   4    5.70    2.50
   2 -11   4    6.90    1.60
  -2  11  -4   10.00    3.10
  -2  11  -4    4.90    2.20
  -2  11  -4    4.60    2.60
   3 -11   4   12.20    2.40
   3 -11   4    7.60    3.20
  -3  11  -4    8.20    1.30
  -3  11  -4    6.90    1.70
   4 -11   4    6.40    3.30
   4 -11   4    5.80    2.30
   4 -11   4    7.00    2.40
  -4  11  -4    4.10    1.30
  -4  11  -4    5.80    1.40
  -4  11  -4    6.60    2.40
  -4  11  -4    8.00    2.10
   5 -11   4  172.38   12.40
   5 -11   4  178.28   12.30
   5 -11   4  186.88   12.50
  -5  11  -4  181.78   12.10
  -5  11  -4  181.08   12.00
  -5  11  -4  168.78   11.50
  -5  11  -4  177.58   12.40
   6 -11   4   12.90    2.70
   6 -11   4    7.90    2.00
  -6  11  -4   14.80    2.10
  -6  11  -4    9.50    3.50
  -6  11  -4    9.30    2.20
  -7  11  -4   18.40    3.00
  -7  11  -4   11.80    1.70
   8 -11   4    7.70    3.50
   8 -11   4   12.30    2.60
  -8  11  -4   10.70    3.40
  -8  11  -4    6.20    1.60
  -8  11  -4    8.70    2.00
  -8  11  -4    8.40    1.20
   9 -11   4  234.48   15.30
   9 -11   4  203.78   15.10
   9 -11   4  231.68   15.00
  -9  11  -4  229.98   14.80
  -9  11  -4  236.38   16.20
  -9  11  -4  200.18   15.00
  10 -11   4  162.08   11.50
 -10  11  -4  152.88   11.50
 -10  11  -4  176.58   12.50
  -1 -12   4   31.10    3.90
   1  12  -4   31.50    4.40
   1  12  -4   41.40    6.50
   0 -12   4   62.29    5.80
   0 -12   4   75.09    7.70
   0  12  -4   84.29    8.10
   0  12  -4   70.29    5.80
  -1  12  -4    9.30    3.40
   2 -12   4   18.60    3.80
   2 -12   4   25.40    4.80
   2 -12   4   21.60    2.70
  -2  12  -4   28.30    3.90
  -2  12  -4   17.00    3.00
   3 -12   4    7.00    2.40
   3 -12   4   -0.80    2.50
  -3  12  -4    3.90    3.40
   4 -12   4    3.50    2.30
   4 -12   4    5.00    2.50
  -4  12  -4    4.00    1.50
  -4  12  -4    6.10    2.10
  -4  12  -4    0.80    3.70
   5 -12   4    0.80    2.40
   5 -12   4    5.90    2.60
  -5  12  -4    0.60    1.30
  -5  12  -4   -1.30    2.90
  -5  12  -4   -2.70    2.00
  -5  12  -4    1.30    1.80
   6 -12   4    1.30    2.40
   6 -12   4    5.70    3.00
  -6  12  -4    6.70    2.80
  -6  12  -4    5.60    1.30
   7 -12   4    1.00    2.70
   7 -12   4   -1.60    2.30
   7 -12   4   -1.10    2.50
  -7  12  -4   -0.40    3.20
  -7  12  -4   -0.70    1.80
  -7  12  -4    1.00    1.50
  -7  12  -4   -1.00    1.40
   8 -12   4   36.10    4.30
   8 -12   4   31.80    4.70
   8 -12   4   21.80    4.80
  -8  12  -4   31.20    5.90
  -8  12  -4   25.10    2.50
  -8  12  -4   29.50    5.00
   2 -13   4   68.79    8.00
   2 -13   4   56.99    5.70
  -2  13  -4   76.19    6.80
  -2  13  -4   64.99    7.70
   3 -13   4   13.30    4.40
   3 -13   4    4.70    3.00
   3 -13   4    7.60    2.20
  -3  13  -4    5.00    2.40
  -3  13  -4    7.90    3.80
   4 -13   4    7.00    3.90
   4 -13   4   -0.60    2.80
  -4  13  -4   -2.10    2.00
  -4  13  -4    3.20    1.80
   5 -13   4    9.60    4.10
   6 -13   4   40.60    5.10
   6 -13   4   44.40    5.70
   6 -13   4   50.49    5.50
  -6  13  -4   36.20    6.50
  -7  13  -4   19.10    4.20
  -8  10   5   -1.20    2.10
  -8  10   5    4.20    2.70
  -8  10   5    1.50    3.40
   8 -10  -5    6.30    2.90
   8 -10  -5   -3.10    3.70
  -7  10   5    3.20    2.30
  -7  10   5    7.40    2.90
   7 -10  -5    6.10    3.40
  -6  10   5   12.40    2.70
  -6  10   5   10.40    2.20
   6 -10  -5   12.60    2.60
   6 -10  -5   20.90    4.50
  -5  10   5  267.37   16.90
  -5  10   5  244.88   16.30
   5 -10  -5  274.57   17.20
   5 -10  -5  209.78   16.70
   4 -10  -5   15.80    3.40
  -3  10   5   21.40    4.30
   3 -10  -5   16.50    3.10
   3 -10  -5   20.20    3.40
  -2  10   5    5.00    2.90
   2 -10  -5    3.80    2.10
   2 -10  -5   -0.10    2.00
  -1  10   5   56.89    6.10
   1 -10  -5   45.40    6.00
   1 -10  -5   44.10    6.30
   1 -10  -5   55.79    5.00
  -9   9   5   62.59    5.80
  -9   9   5   65.39    6.70
   9  -9  -5   67.79    6.90
   9  -9  -5   73.69    5.50
  -8   9   5   -0.30    2.20
   8  -9  -5    4.70    2.10
   8  -9  -5   -1.70    3.20
  -7   9   5   13.20    2.50
  -7   9   5   14.90    2.80
  -7   9   5   12.30    2.70
   7  -9  -5   13.70    2.90
   7  -9  -5   17.90    2.40
   7  -9  -5   17.30    2.60
  -6   9   5    5.00    2.00
  -6   9   5    6.10    1.90
  -6   9   5    7.00    2.60
   6  -9  -5    7.20    2.20
   6  -9  -5    5.80    2.10
  -5   9   5   33.80    3.90
  -5   9   5   38.80    3.40
  -5   9   5   41.70    3.80
   5  -9  -5   32.30    4.20
   5  -9  -5   33.40    4.50
   5  -9  -5   35.80    4.50
  -4   9   5    6.70    1.80
  -4   9   5    7.60    2.00
   4  -9  -5    3.80    2.10
   4  -9  -5    7.00    2.70
   4  -9  -5    7.70    2.50
   4  -9  -5    2.90    2.20
  -3   9   5   32.20    4.10
  -3   9   5   32.00    3.70
   3  -9  -5   41.90    4.60
   3  -9  -5   45.70    5.20
   3  -9  -5   34.40    3.90
  -2   9   5   83.29    6.60
  -2   9   5   85.09    6.60
   2  -9  -5   77.39    6.50
   2  -9  -5   84.99    6.60
   2  -9  -5   95.69    7.00
   2  -9  -5   74.39    6.30
  -1   9   5    7.80    2.10
  -1   9   5    6.00    2.90
   1  -9  -5    8.30    2.00
   1  -9  -5    8.00    2.10
   1  -9  -5    8.70    1.80
   1  -9  -5    9.20    2.60
   0   9   5   19.10    4.60
   0   9   5   10.50    3.00
   0   9   5    6.00    2.40
   0  -9  -5   11.30    2.40
   0  -9  -5   12.90    2.60
   0  -9  -5    9.30    2.20
   1   9   5    6.30    3.20
   1   9   5    2.00    1.90
  -1  -9  -5    6.40    2.90
  -1  -9  -5    0.20    1.70
 -10   8   5   26.40    5.40
 -10   8   5   38.40    5.80
 -10   8   5   30.40    3.50
  10  -8  -5   40.60    5.60
  -9   8   5    5.90    2.40
  -9   8   5    7.10    2.20
  -9   8   5    5.60    1.60
   9  -8  -5    5.30    2.80
  -8   8   5   55.39    6.30
  -8   8   5   46.10    4.10
  -8   8   5   41.50    5.20
  -8   8   5   46.30    4.20
   8  -8  -5   51.19    4.10
   8  -8  -5   43.20    4.50
   8  -8  -5   42.80    3.60
  -7   8   5    1.70    1.60
  -7   8   5   -0.30    1.70
   7  -8  -5    3.40    2.10
   7  -8  -5    0.10    1.60
  -6   8   5   98.49    7.80
  -6   8   5   95.19    6.80
  -6   8   5   91.99    6.80
   6  -8  -5   84.79    6.50
   6  -8  -5   92.09    7.80
   6  -8  -5   89.09    6.80
  -5   8   5   18.70    2.80
   5  -8  -5   15.40    3.10
   5  -8  -5   16.70    3.40
   5  -8  -5   13.80    2.70
   5  -8  -5   23.80    3.50
  -4   8   5    5.70    1.90
  -4   8   5    9.70    2.20
  -4   8   5    6.60    1.70
   4  -8  -5    4.60    2.30
   4  -8  -5    4.50    1.80
   4  -8  -5    6.40    2.60
  -3   8   5   41.10    3.90
  -3   8   5   42.60    4.30
   3  -8  -5   45.10    4.20
   3  -8  -5   33.80    4.00
   3  -8  -5   40.70    3.90
   3  -8  -5   43.30    4.30
  -2   8   5   73.79    5.50
  -2   8   5   73.39    5.30
  -2   8   5   70.29    5.80
   2  -8  -5   73.39    5.60
   2  -8  -5   57.19    5.50
   2  -8  -5   63.69    5.30
   2  -8  -5   72.49    5.90
  -1   8   5    5.10    2.30
  -1   8   5    3.20    2.10
  -1   8   5    8.50    2.10
   1  -8  -5    2.30    2.20
   1  -8  -5    5.40    2.20
   1  -8  -5    7.20    1.90
   1  -8  -5    4.90    1.60
   0   8   5   52.89    4.70
   0   8   5   51.29    4.80
   0  -8  -5   42.50    4.60
   0  -8  -5   48.00    4.70
   0  -8  -5   40.80    4.60
   0  -8  -5   55.99    5.40
   0  -8  -5   45.70    4.10
   1   8   5   18.70    3.50
  -1  -8  -5   15.60    2.80
  -1  -8  -5   21.10    3.40
  -1  -8  -5   18.30    2.30
   2   8   5   14.60    2.90
  -2  -8  -5   18.90    2.20
  -2  -8  -5   15.70    3.40
  -2  -8  -5   20.90    4.10
   3   8   5   65.09    6.90
   3   8   5   69.99    6.20
   3   8   5   51.79    6.30
  -3  -8  -5   47.20    7.00
  -3  -8  -5   69.59    6.60
 -11   7   5   44.70    6.40
 -11   7   5   56.09    7.10
 -11   7   5   60.59    4.50
  11  -7  -5   52.69    6.50
  11  -7  -5   51.99    4.70
 -10   7   5   43.70    5.70
 -10   7   5   47.80    3.80
 -10   7   5   36.20    3.40
  10  -7  -5   32.40    4.40
  10  -7  -5   44.10    3.40
  10  -7  -5   39.20    3.80
  10  -7  -5   34.40    4.90
  -9   7   5  110.49    9.10
  -9   7   5  108.29    8.10
  -9   7   5  122.39    8.30
  -9   7   5  132.09   10.00
   9  -7  -5  136.69    8.10
   9  -7  -5  104.59    8.80
   9  -7  -5  120.89    8.00
   9  -7  -5  120.49    8.50
   9  -7  -5  123.49    9.00
  -8   7   5   19.10    3.20
  -8   7   5   22.70    4.20
  -8   7   5   21.30    3.20
   8  -7  -5   19.10    3.60
   8  -7  -5   17.10    2.10
   8  -7  -5   25.00    2.50
  -7   7   5   -0.50    1.30
  -7   7   5    0.30    2.30
  -7   7   5    2.00    1.70
   7  -7  -5    0.30    1.10
   7  -7  -5   -0.20    1.60
   7  -7  -5   -1.20    1.00
  -6   7   5   36.50    3.80
  -6   7   5   49.90    4.20
  -6   7   5   39.40    3.80
   6  -7  -5   40.60    3.40
   6  -7  -5   50.09    3.70
   6  -7  -5   39.00    4.00
   6  -7  -5   36.50    3.90
  -5   7   5 1135.69   72.19
  -5   7   5 1273.57   72.29
  -5   7   5 1156.68   72.29
   5  -7  -5 1146.29   72.19
   5  -7  -5 1038.90   72.09
   5  -7  -5 1121.09   72.29
   5  -7  -5 1111.39   72.29
  -4   7   5   -0.70    1.70
  -4   7   5    3.10    1.50
   4  -7  -5   -0.30    1.70
   4  -7  -5    3.20    1.40
   4  -7  -5    0.20    1.50
   4  -7  -5    1.40    2.10
  -3   7   5  119.99    7.20
  -3   7   5  109.69    7.50
  -3   7   5   94.79    7.50
   3  -7  -5   98.79    7.40
   3  -7  -5  109.29    7.60
   3  -7  -5  107.69    7.30
   3  -7  -5   89.09    7.30
  -2   7   5   -2.00    1.60
  -2   7   5   -2.70    1.80
  -2   7   5   -0.60    1.80
   2  -7  -5   -1.80    1.60
   2  -7  -5   -1.50    1.40
   2  -7  -5   -0.50    1.20
   2  -7  -5   -0.30    2.00
  -1   7   5   17.70    2.60
  -1   7   5   10.50    2.00
  -1   7   5   19.00    2.60
   1  -7  -5   16.70    2.90
   1  -7  -5   12.20    2.10
   1  -7  -5   18.60    2.50
   1  -7  -5   13.00    2.30
   0   7   5   -0.50    1.60
   0   7   5    1.00    1.90
   0   7   5    0.60    1.50
   0  -7  -5    2.40    1.20
   0  -7  -5    3.20    1.90
   0  -7  -5    0.40    1.70
   0  -7  -5    1.10    1.60
   1   7   5   11.80    2.30
   1   7   5   11.70    2.70
  -1  -7  -5   18.70    3.60
  -1  -7  -5   16.70    3.40
  -1  -7  -5   14.90    2.70
  -1  -7  -5   12.90    2.00
  -1  -7  -5   10.30    2.10
   2   7   5   32.70    4.00
  -2  -7  -5   26.60    3.80
  -2  -7  -5   29.10    2.60
  -2  -7  -5   31.50    3.90
   3   7   5  438.16   27.90
   3   7   5  432.26   28.00
   3   7   5  443.56   27.70
  -3  -7  -5  409.56   27.90
  -3  -7  -5  442.46   27.80
  -3  -7  -5  403.96   27.80
   4   7   5    2.60    2.80
   4   7   5    8.30    3.10
   4   7   5    5.10    3.30
  -4  -7  -5    7.10    2.70
  -4  -7  -5    6.60    3.10
 -11   6   5   98.79    8.30
 -11   6   5   97.99    6.50
  11  -6  -5   87.49    7.80
  11  -6  -5   77.09    7.10
  11  -6  -5   97.39    7.00
 -10   6   5   24.20    4.20
 -10   6   5   23.20    4.70
  10  -6  -5   23.50    3.30
  10  -6  -5   20.40    2.60
  10  -6  -5   24.80    2.50
  10  -6  -5   20.20    2.90
  10  -6  -5   22.10    2.30
  10  -6  -5   29.40    3.20
  10  -6  -5   28.80    4.30
  -9   6   5   -0.10    2.00
  -9   6   5   -0.40    1.00
  -9   6   5    0.70    1.20
   9  -6  -5   -1.20    2.20
   9  -6  -5    4.30    2.40
   9  -6  -5    1.00    1.20
   9  -6  -5    2.00    1.80
  -8   6   5   79.59    6.10
  -8   6   5   81.59    7.40
  -8   6   5   80.39    5.70
  -8   6   5   68.89    5.30
   8  -6  -5   78.39    5.40
   8  -6  -5   82.69    5.40
   8  -6  -5   75.39    6.50
   8  -6  -5   77.29    5.80
  -7   6   5   89.09    7.20
  -7   6   5  103.89    7.10
  -7   6   5  104.09    6.90
  -7   6   5  104.39    8.00
   7  -6  -5   97.69    7.20
   7  -6  -5  100.69    7.20
   7  -6  -5  106.69    7.00
   7  -6  -5  109.59    6.90
  -6   6   5   11.30    2.70
  -6   6   5    4.10    1.60
  -6   6   5    4.90    1.60
  -6   6   5    6.50    1.70
   6  -6  -5    8.00    1.70
   6  -6  -5    7.20    1.60
   6  -6  -5    7.30    2.00
   6  -6  -5    5.30    1.30
  -5   6   5   -1.40    1.20
  -5   6   5   -2.40    1.50
   5  -6  -5   -0.30    1.40
   5  -6  -5    1.00    0.80
  -4   6   5  110.89    7.30
  -4   6   5  117.59    7.40
  -4   6   5  112.29    7.60
   4  -6  -5  104.69    7.40
   4  -6  -5  104.79    7.40
   4  -6  -5  107.89    7.70
   4  -6  -5  108.99    7.70
  -3   6   5   77.79    5.70
  -3   6   5   77.19    5.20
  -3   6   5   78.89    5.50
   3  -6  -5   75.19    5.80
   3  -6  -5   73.19    5.60
   3  -6  -5   70.29    5.30
  -2   6   5  158.58   10.20
  -2   6   5  157.58   10.10
   2  -6  -5  140.59   10.00
   2  -6  -5  146.99   10.10
   2  -6  -5  152.28   10.00
   2  -6  -5  146.19   10.20
  -1   6   5    6.10    1.70
  -1   6   5    5.30    1.90
   1  -6  -5    3.80    1.70
   1  -6  -5    4.90    1.60
   1  -6  -5    6.80    1.50
   1  -6  -5    6.90    1.30
   0   6   5   22.20    3.10
   0   6   5   21.40    2.60
   0   6   5   26.90    2.80
   0  -6  -5   19.80    3.10
   0  -6  -5   16.40    2.50
   0  -6  -5   22.00    2.90
   0  -6  -5   20.80    3.20
   1   6   5   12.80    3.00
   1   6   5   19.80    3.00
   1   6   5   14.40    2.70
  -1  -6  -5   11.80    2.30
  -1  -6  -5   10.90    2.00
  -1  -6  -5   15.70    2.70
  -1  -6  -5   16.70    1.90
  -1  -6  -5   13.70    2.50
   2   6   5  250.57   15.00
   2   6   5  236.58   15.30
   2   6   5  251.47   15.10
  -2  -6  -5  212.28   14.90
  -2  -6  -5  225.68   15.00
  -2  -6  -5  220.68   15.00
  -2  -6  -5  199.38   15.20
  -2  -6  -5  215.28   14.50
   3   6   5   27.50    3.30
   3   6   5   24.40    3.90
   3   6   5   25.30    4.00
  -3  -6  -5   31.20    4.00
  -3  -6  -5   24.80    3.90
  -3  -6  -5   21.10    3.90
  -3  -6  -5   32.30    3.50
   4   6   5   26.80    4.00
   4   6   5   27.80    4.50
   4   6   5   40.90    4.90
  -4  -6  -5   36.50    4.40
  -4  -6  -5   41.30    3.60
  -4  -6  -5   39.80    4.00
   5   6   5   -2.40    2.90
   5   6   5    2.10    3.30
   5   6   5   -2.40    2.10
  -5  -6  -5    1.30    2.80
  -5  -6  -5    0.50    2.30
  -5  -6  -5   -1.20    2.40
 -11   5   5    2.30    1.80
  11  -5  -5    5.70    2.60
 -10   5   5    1.70    1.30
 -10   5   5    0.40    2.20
 -10   5   5   -0.10    2.70
  10  -5  -5    0.40    2.30
  10  -5  -5    4.70    1.30
  -9   5   5   16.30    2.40
  -9   5   5   15.40    3.50
  -9   5   5   19.90    3.40
   9  -5  -5   17.40    2.00
   9  -5  -5   15.20    3.00
   9  -5  -5   17.20    4.00
   9  -5  -5   11.80    2.70
   9  -5  -5   12.80    1.80
  -8   5   5    4.00    1.30
  -8   5   5    2.80    0.90
  -8   5   5    1.30    1.60
  -8   5   5    0.70    1.50
   8  -5  -5    4.50    1.20
   8  -5  -5    4.40    1.50
   8  -5  -5    3.10    0.90
   8  -5  -5    4.70    1.30
  -7   5   5    2.10    1.30
  -7   5   5    0.60    1.10
  -7   5   5    0.60    1.60
  -7   5   5    0.80    0.90
   7  -5  -5    3.00    1.50
   7  -5  -5    2.70    0.90
   7  -5  -5    1.20    1.50
   7  -5  -5    2.20    1.30
  -6   5   5  372.86   24.80
  -6   5   5  403.66   25.00
  -6   5   5  391.36   25.40
  -6   5   5  375.46   25.10
   6  -5  -5  392.76   24.90
   6  -5  -5  434.76   24.90
   6  -5  -5  371.56   25.00
   6  -5  -5  377.56   24.90
  -5   5   5   38.10    3.40
  -5   5   5   35.20    3.20
   5  -5  -5   34.10    3.30
   5  -5  -5   40.80    3.70
   5  -5  -5   43.20    3.00
  -4   5   5   41.30    3.30
  -4   5   5   38.30    3.30
  -4   5   5   38.90    3.10
   4  -5  -5   36.00    3.00
   4  -5  -5   39.60    3.30
  -3   5   5  138.19    8.70
  -3   5   5  134.69    8.50
  -3   5   5  131.29    8.50
   3  -5  -5  128.09    8.50
   3  -5  -5  119.09    8.60
   3  -5  -5  133.29    8.70
   3  -5  -5  114.39    8.50
  -2   5   5  135.39    9.20
  -2   5   5  131.89    9.00
  -2   5   5  149.59    8.90
   2  -5  -5  127.19    8.90
   2  -5  -5  133.49    9.10
   2  -5  -5  138.99    9.20
   2  -5  -5  132.09    9.00
  -1   5   5   10.70    2.30
  -1   5   5   14.40    2.00
  -1   5   5   11.70    2.40
   1  -5  -5   12.00    1.50
   1  -5  -5   14.90    2.10
   1  -5  -5   11.10    1.90
   1  -5  -5   12.70    2.40
   0   5   5  324.87   21.00
   0   5   5  341.87   21.10
   0  -5  -5  334.27   20.80
   0  -5  -5  337.17   21.10
   0  -5  -5  330.67   21.00
   0  -5  -5  326.67   21.00
   0  -5  -5  288.17   21.10
   1   5   5  243.68   14.00
   1   5   5  217.78   14.10
   1   5   5  199.08   13.80
  -1  -5  -5  215.38   14.00
  -1  -5  -5  211.78   13.90
  -1  -5  -5  189.58   14.10
  -1  -5  -5  207.28   14.00
  -1  -5  -5  212.48   13.60
   2   5   5  146.39    9.10
   2   5   5  135.49    9.20
   2   5   5  132.19    8.90
  -2  -5  -5  124.89    8.60
  -2  -5  -5  120.59    9.00
  -2  -5  -5  129.39    8.90
  -2  -5  -5  122.09    9.20
  -2  -5  -5  137.09    9.10
   3   5   5  256.07   15.70
   3   5   5  241.88   15.70
   3   5   5  238.38   15.40
  -3  -5  -5  246.88   15.60
  -3  -5  -5  248.98   15.70
  -3  -5  -5  219.98   15.80
  -3  -5  -5  207.58   15.00
  -3  -5  -5  231.78   15.40
   4   5   5    2.50    2.40
   4   5   5    6.60    2.30
   4   5   5    4.00    2.00
  -4  -5  -5    2.80    2.30
  -4  -5  -5    4.20    1.80
  -4  -5  -5    4.30    1.90
  -4  -5  -5    4.90    1.60
  -4  -5  -5    4.00    1.80
   5   5   5   69.99    6.30
   5   5   5   60.29    5.50
  -5  -5  -5   57.59    5.70
  -5  -5  -5   69.59    4.90
  -5  -5  -5   59.69    5.50
  -5  -5  -5   49.90    5.80
   6   5   5   -4.10    3.60
  -6  -5  -5   -3.20    2.30
  -6  -5  -5   -1.30    2.20
  -6  -5  -5    2.30    2.20
 -11   4   5   29.00    5.30
  11  -4  -5   32.90    4.30
  11  -4  -5   28.20    3.80
 -10   4   5    6.60    2.20
 -10   4   5    7.50    3.00
 -10   4   5    9.80    1.30
 -10   4   5    8.40    1.30
  10  -4  -5    6.40    2.00
  10  -4  -5    6.00    2.00
  10  -4  -5    8.10    2.00
  10  -4  -5    6.10    2.80
  10  -4  -5    9.90    2.60
  -9   4   5  168.28   11.10
  -9   4   5  174.18   12.70
  -9   4   5  164.78   11.90
  -9   4   5  172.08   11.30
   9  -4  -5  161.58   11.10
   9  -4  -5  196.08   12.40
   9  -4  -5  175.88   11.60
   9  -4  -5  180.18   11.70
  -8   4   5   58.59    4.30
  -8   4   5   51.79    4.80
  -8   4   5   60.19    5.50
   8  -4  -5   56.99    4.70
   8  -4  -5   49.80    4.20
   8  -4  -5   63.09    4.60
   8  -4  -5   63.59    4.10
   8  -4  -5   54.19    4.00
  -7   4   5  110.29    8.20
  -7   4   5  117.29    7.60
  -7   4   5  108.79    7.80
  -7   4   5  111.79    8.40
   7  -4  -5  119.69    8.00
   7  -4  -5  118.79    7.70
   7  -4  -5  130.09    7.70
   7  -4  -5  114.99    7.70
  -6   4   5  168.38   10.70
  -6   4   5  136.19   10.40
  -6   4   5  149.19   10.10
  -6   4   5  158.78   10.30
   6  -4  -5  178.28   10.20
   6  -4  -5  152.98   10.20
   6  -4  -5  147.79   10.30
   6  -4  -5  158.78   10.50
  -5   4   5   59.79    4.30
  -5   4   5   65.49    4.60
  -5   4   5   66.69    4.70
   5  -4  -5   64.79    4.40
   5  -4  -5   62.79    4.40
   5  -4  -5   57.49    4.60
  -4   4   5   67.49    4.50
  -4   4   5   66.69    4.90
  -4   4   5   65.39    4.60
  -4   4   5   62.89    4.70
   4  -4  -5   55.89    4.60
   4  -4  -5   59.39    4.40
   4  -4  -5   68.89    4.50
   4  -4  -5   67.89    4.70
  -3   4   5    3.60    1.20
  -3   4   5    4.50    1.60
  -3   4   5    4.10    1.00
   3  -4  -5    3.80    1.00
   3  -4  -5    3.40    0.90
   3  -4  -5    2.50    0.80
  -2   4   5    0.50    1.30
  -2   4   5    1.00    0.90
  -2   4   5    1.00    1.10
   2  -4  -5   -0.30    0.70
   2  -4  -5    0.80    1.00
   2  -4  -5    0.80    0.80
   2  -4  -5   -0.30    0.80
  -1   4   5  388.06   24.70
  -1   4   5  385.76   24.60
  -1   4   5  400.66   24.80
  -1   4   5  430.66   24.60
   1  -4  -5  368.56   24.60
   1  -4  -5  364.56   24.70
   1  -4  -5  369.96   24.60
   1  -4  -5  382.16   24.70
   0   4   5  120.59    8.10
   0   4   5  120.39    7.90
   0   4   5  132.29    8.00
   0   4   5  120.99    7.90
   0  -4  -5  108.19    8.20
   0  -4  -5  114.49    7.70
   0  -4  -5  114.79    7.80
   0  -4  -5  113.59    7.90
   0  -4  -5  120.09    8.10
   1   4   5   27.40    2.60
   1   4   5   27.00    2.40
   1   4   5   26.60    2.20
  -1  -4  -5   21.70    2.60
  -1  -4  -5   24.60    2.20
  -1  -4  -5   23.30    2.50
  -1  -4  -5   22.20    2.90
  -1  -4  -5   20.40    2.20
   2   4   5   64.89    4.80
   2   4   5   72.89    5.20
   2   4   5   65.39    5.20
  -2  -4  -5   63.89    5.00
  -2  -4  -5   58.59    4.60
  -2  -4  -5   53.39    5.00
  -2  -4  -5   69.39    4.30
  -2  -4  -5   59.99    5.10
   3   4   5 1224.48   75.79
   3   4   5 1318.67   75.79
   3   4   5 1218.18   75.69
  -3  -4  -5 1107.89   75.89
  -3  -4  -5 1198.58   75.79
  -3  -4  -5 1221.88   75.69
  -3  -4  -5 1074.49   75.39
  -3  -4  -5 1205.08   75.79
   4   4   5  177.28   11.50
   4   4   5  169.68   11.90
  -4  -4  -5  165.98   11.80
  -4  -4  -5  182.48   11.60
  -4  -4  -5  189.78   11.80
  -4  -4  -5  166.08   11.50
  -4  -4  -5  160.28   11.40
   5   4   5    2.30    2.50
   5   4   5    5.30    2.40
   5   4   5    4.70    1.80
  -5  -4  -5    1.80    1.40
  -5  -4  -5    4.60    1.40
  -5  -4  -5    1.50    2.30
  -5  -4  -5    3.80    1.90
  -5  -4  -5    1.50    1.70
  -6  -4  -5    8.30    2.20
  -6  -4  -5    9.10    1.90
  -6  -4  -5   11.80    2.40
   7   4   5   37.80    4.90
   7   4   5   44.90    4.20
   7   4   5   34.50    5.60
  -7  -4  -5   39.60    5.00
  -7  -4  -5   36.80    3.60
  -7  -4  -5   38.70    3.70
  -7  -4  -5   39.50    5.50
 -11   3   5   82.39    7.60
  11  -3  -5   95.89    6.60
  11  -3  -5   80.09    7.30
  11  -3  -5   81.89    6.60
  11  -3  -5   79.19    7.20
 -10   3   5   24.10    5.10
  10  -3  -5   22.00    3.20
  10  -3  -5   16.80    3.30
  -9   3   5    0.90    1.10
  -9   3   5    4.20    2.00
  -9   3   5    1.40    0.90
  -9   3   5    1.00    1.90
   9  -3  -5    2.50    1.80
   9  -3  -5   -0.10    1.70
  -8   3   5   66.89    6.10
  -8   3   5   79.49    5.30
  -8   3   5   82.89    6.20
  -8   3   5   81.29    5.40
   8  -3  -5   71.49    5.20
   8  -3  -5   75.59    5.80
   8  -3  -5   84.09    5.80
   8  -3  -5   86.59    6.40
   8  -3  -5   81.59    5.20
[truncated: 489,939 more chars]
