# Supplementary material for: Hydrogen bonds or not? Synthesis and structure of 2,3-di­cyanona­phthalene-1,4-diyl bis­(4-methylbenzene-1-sulfonate)
Source: Acta Crystallogr E Crystallogr Commun. 2026 Mar 24;82(Pt 4):400–3. doi: 10.1107/S2056989026002884 (PMC13055959; doi:10.1107/S2056989026002884)
Supplement: Supplementary file 2 [file e-82-00400-Isup2.hkl]

data_I                                                                          
_shelx_title ' nesuhi13_a.res in P-1  ORANGE BLOCK'                             
_shelx_refln_list_code          4                                               
_shelx_F_calc_maximum      209.74                                               
_exptl_crystal_F_000       536.00                                               
_reflns_d_resolution_high  0.7979                                               
                                                                                
loop_                                                                           
 _space_group_symop_operation_xyz                                               
 'x, y, z'                                                                      
 '-x, -y, -z'                                                                   
                                                                                
_cell_length_a     9.9829                                                       
_cell_length_b    10.8324                                                       
_cell_length_c    12.6366                                                       
_cell_angle_alpha 108.467                                                       
_cell_angle_beta   90.006                                                       
_cell_angle_gamma 111.812                                                       
                                                                                
_shelx_F_squared_multiplier     1.000                                           
                                                                                
loop_                                                                           
 _refln_index_h                                                                 
 _refln_index_k                                                                 
 _refln_index_l                                                                 
 _refln_F_squared_calc                                                          
 _refln_F_squared_meas                                                          
 _refln_F_squared_sigma                                                         
 _refln_observed_status                                                         
   2   0   0       1736.43       1657.81        34.80 o                         
   3   0   0         16.11         19.41         0.55 o                         
   4   0   0        451.15        411.14         7.53 o                         
   5   0   0         26.25         23.65         0.67 o                         
   6   0   0        487.95        498.28        10.06 o                         
   7   0   0          2.30          2.58         0.60 o                         
   8   0   0         89.69         95.56         3.77 o                         
   9   0   0         51.91         50.31         2.46 o                         
  10   0   0         80.56         84.71         3.24 o                         
  11   0   0         46.43         58.29         3.57 o                         
 -11   1   0          8.65         10.55         1.34 o                         
 -10   1   0          8.37          4.30         1.22 o                         
  -9   1   0          0.00         -0.99         1.06 o                         
  -8   1   0         99.57        104.50         4.12 o                         
  -7   1   0         26.20         30.94         1.91 o                         
  -6   1   0          0.01         -0.46         0.54 o                         
  -5   1   0       2035.54       2090.14        51.96 o                         
  -4   1   0         26.01         28.62         1.41 o                         
  -3   1   0       5988.93       5212.26       115.87 o                         
  -2   1   0        585.67        519.46        11.44 o                         
   1   1   0       1612.85       1380.65        46.79 o                         
   2   1   0        128.44        114.23         2.23 o                         
   3   1   0        101.18        103.08         2.06 o                         
   4   1   0          0.12          0.07         0.23 o                         
   5   1   0        220.37        225.17         4.63 o                         
   6   1   0        275.13        290.45         5.98 o                         
   7   1   0         13.74         14.91         1.02 o                         
   8   1   0         29.89         30.01         1.73 o                         
   9   1   0         21.52         23.08         1.53 o                         
  10   1   0        174.48        195.06         6.61 o                         
 -12   2   0          3.21         -1.58         1.95 o                         
 -11   2   0          5.97          3.13         1.39 o                         
 -10   2   0        125.33        143.77         5.00 o                         
  -9   2   0         11.37          9.98         1.10 o                         
  -8   2   0        663.14        626.19        16.45 o                         
  -7   2   0         23.19         18.03         1.35 o                         
  -6   2   0        212.34        193.54         5.27 o                         
  -5   2   0       1845.73       1811.81        43.29 o                         
  -4   2   0       3205.22       2943.37        65.47 o                         
  -3   2   0       3253.95       3018.22        67.03 o                         
  -2   2   0        936.60        889.06        21.20 o                         
  -1   2   0        216.94        203.68         5.28 o                         
   0   2   0         11.74         13.05         0.85 o                         
   1   2   0       7091.08       6786.66       239.99 o                         
   2   2   0        160.47        156.34         3.59 o                         
   3   2   0         37.33         46.32         1.46 o                         
   4   2   0         28.67         27.20         0.98 o                         
   5   2   0        776.60        773.02        15.50 o                         
   6   2   0         42.11         43.22         1.51 o                         
   7   2   0         17.02         10.09         2.09 o                         
   8   2   0          0.11          7.86         1.97 o                         
   9   2   0         41.53         44.85         2.26 o                         
  10   2   0          2.86          3.10         1.34 o                         
 -12   3   0         31.96         27.13         3.60 o                         
 -11   3   0          8.01          6.91         2.08 o                         
 -10   3   0          7.35          4.98         1.48 o                         
  -9   3   0        787.85        797.85        20.89 o                         
  -8   3   0        784.33        818.98        21.33 o                         
  -7   3   0         33.11         27.81         1.88 o                         
  -6   3   0        306.85        315.49         7.18 o                         
  -5   3   0         16.90         23.01         0.87 o                         
  -4   3   0         97.31         76.79         2.41 o                         
  -3   3   0        417.41        417.21        10.04 o                         
  -2   3   0       5385.94       5263.58       125.18 o                         
  -1   3   0        232.27        223.94         5.84 o                         
   0   3   0      23794.50      25783.24       812.33 o                         
   1   3   0         62.91         60.52         2.27 o                         
   2   3   0        210.66        236.79         5.09 o                         
   3   3   0          1.19          1.28         0.42 o                         
   4   3   0        488.25        485.61        10.97 o                         
   5   3   0          0.32          0.27         0.62 o                         
   6   3   0        281.62        264.48         6.61 o                         
   7   3   0        115.13        105.30         3.85 o                         
   8   3   0          6.70          3.97         1.87 o                         
   9   3   0         73.02         50.90         4.12 o                         
  10   3   0         59.47         93.12         6.00 o                         
 -12   4   0          4.28          3.86         1.73 o                         
 -11   4   0         83.97        105.81         4.22 o                         
 -10   4   0         14.14         12.27         1.46 o                         
  -9   4   0        365.89        396.21        13.77 o                         
  -8   4   0        103.61        109.97         2.84 o                         
  -7   4   0         14.02         14.82         0.69 o                         
  -6   4   0          8.03          7.00         0.52 o                         
  -5   4   0       2072.64       1982.14        44.11 o                         
  -4   4   0        157.37        176.83         4.76 o                         
  -3   4   0          0.83          0.94         0.25 o                         
  -2   4   0        100.10        103.06         2.81 o                         
  -1   4   0       2214.02       2001.00        53.23 o                         
   0   4   0        375.47        372.29         9.72 o                         
   1   4   0       4048.94       3931.79       122.95 o                         
   2   4   0        303.85        303.41         7.42 o                         
   3   4   0        694.43        710.58        15.94 o                         
   4   4   0        157.30        174.17         4.45 o                         
   5   4   0          1.28         -1.84         1.23 o                         
   6   4   0        173.92        168.99         4.48 o                         
   7   4   0        103.81        109.05         5.02 o                         
   8   4   0         20.69         21.20         2.65 o                         
   9   4   0          0.05         12.08         2.91 o                         
 -12   5   0        116.88        125.60         5.55 o                         
 -11   5   0          0.53          0.58         1.16 o                         
 -10   5   0          2.48          8.28         1.42 o                         
  -9   5   0          0.06         -1.55         1.47 o                         
  -8   5   0         26.14         24.74         1.11 o                         
  -7   5   0         75.78         74.76         3.43 o                         
  -6   5   0        397.42        397.89         9.71 o                         
  -5   5   0         61.33         58.59         1.73 o                         
  -4   5   0       3074.66       3072.77        73.20 o                         
  -3   5   0        355.50        370.13         8.97 o                         
  -2   5   0         99.64        118.93         4.00 o                         
  -1   5   0       2128.57       2042.35        55.83 o                         
   0   5   0       1088.03       1091.88        28.15 o                         
   1   5   0          2.53          1.22         0.87 o                         
   2   5   0         84.30         89.01         2.81 o                         
   3   5   0        107.06        112.76         3.67 o                         
   4   5   0        159.32        151.49         4.52 o                         
   5   5   0        112.56        110.83         3.37 o                         
   6   5   0          0.51          1.13         1.44 o                         
   7   5   0         95.52         89.98         5.87 o                         
   8   5   0          8.30          8.15         1.91 o                         
 -12   6   0         15.67         18.21         4.48 o                         
 -11   6   0        108.25         94.67         4.92 o                         
 -10   6   0         22.71         22.00         1.29 o                         
  -9   6   0        149.42        130.69         3.60 o                         
  -8   6   0        181.11        151.30         4.34 o                         
  -7   6   0         43.40         44.30         1.72 o                         
  -6   6   0        197.20        199.63         5.11 o                         
  -5   6   0         32.96         44.81         2.08 o                         
  -4   6   0       2453.26       2561.57        61.09 o                         
  -3   6   0        915.48        956.34        24.80 o                         
  -2   6   0       1013.37        962.48        24.82 o                         
  -1   6   0          2.16          1.24         0.78 o                         
   0   6   0        294.48        303.30         8.12 o                         
   1   6   0        205.61        202.16         5.65 o                         
   2   6   0        498.19        515.54        12.55 o                         
   3   6   0          0.95         -0.75         0.50 o                         
   4   6   0         53.72         44.16         1.78 o                         
   5   6   0         12.37         12.21         1.42 o                         
   6   6   0         84.15         93.82         3.54 o                         
   7   6   0         77.03         75.05         8.35 o                         
 -12   7   0          0.00         14.39         5.27 o                         
 -10   7   0         13.31         10.42         1.04 o                         
  -9   7   0         67.97         75.67         2.81 o                         
  -8   7   0          0.06         -0.11         1.06 o                         
  -7   7   0         11.85          8.62         0.91 o                         
  -6   7   0         92.35         87.99         2.66 o                         
  -5   7   0       1957.37       2025.15        52.25 o                         
  -4   7   0         19.37         18.82         1.65 o                         
  -3   7   0         76.26         71.92         3.07 o                         
  -2   7   0          1.39          1.42         0.76 o                         
  -1   7   0        154.72        140.89         4.13 o                         
   0   7   0         24.35         20.17         1.51 o                         
   1   7   0         20.14         22.13         1.64 o                         
   2   7   0         80.12         63.80         2.59 o                         
   3   7   0         39.05         38.46         1.43 o                         
   4   7   0         50.75         59.78         3.76 o                         
   5   7   0          7.96         26.69         4.03 o                         
   6   7   0          2.39          0.57         2.86 o                         
 -12   8   0          4.66          1.72         4.13 o                         
 -11   8   0          0.60          0.35         1.04 o                         
 -10   8   0         23.97         23.59         1.52 o                         
  -9   8   0          1.69         -1.52         1.19 o                         
  -8   8   0        165.24        161.60         4.38 o                         
  -7   8   0        120.54        120.65         3.51 o                         
  -6   8   0        376.26        387.00         9.61 o                         
  -5   8   0         40.21         43.53         2.06 o                         
  -4   8   0        905.97        940.00        22.65 o                         
  -3   8   0        748.85        770.32        20.16 o                         
  -2   8   0        148.90        144.70         4.34 o                         
  -1   8   0        384.33        378.17        10.77 o                         
   0   8   0        138.76        132.18         7.11 o                         
   1   8   0         39.92         36.00         2.29 o                         
   2   8   0         59.87         60.91         2.23 o                         
   3   8   0         66.73         62.27         2.27 o                         
   4   8   0         23.51         26.68         3.25 o                         
   5   8   0         70.08         69.36         6.21 o                         
 -11   9   0         79.93         90.44         5.21 o                         
 -10   9   0         82.53         93.61         4.51 o                         
  -9   9   0        213.23        215.14         5.79 o                         
  -8   9   0          0.35          2.83         2.06 o                         
  -7   9   0         71.68         72.76         2.82 o                         
  -6   9   0        106.59         98.09         3.10 o                         
  -5   9   0        297.08        270.78         7.44 o                         
  -4   9   0          7.58          9.07         1.05 o                         
  -3   9   0         30.86         30.98         2.03 o                         
  -2   9   0        268.53        270.60         7.51 o                         
  -1   9   0          1.00          0.07         1.15 o                         
   0   9   0         15.45         19.67         1.77 o                         
   1   9   0         18.63         16.65         1.64 o                         
   2   9   0        206.21        218.78         5.87 o                         
   3   9   0          5.68          4.40         1.83 o                         
   4   9   0         17.58         33.35         4.18 o                         
 -11  10   0          3.89          5.09         6.67 o                         
 -10  10   0          1.51          4.91         5.79 o                         
  -9  10   0          9.68         32.65         7.02 o                         
  -8  10   0         30.18         36.61         2.46 o                         
  -7  10   0        173.66        165.39         4.76 o                         
  -6  10   0          0.74          0.03         1.15 o                         
  -5  10   0        689.76        722.45        19.02 o                         
  -4  10   0         14.24         14.49         1.90 o                         
  -3  10   0         31.28         27.45         2.56 o                         
  -2  10   0         18.48         37.94         2.82 o                         
  -1  10   0          0.11          1.81         1.42 o                         
   0  10   0          0.08          9.90         3.42 o                         
   1  10   0         35.76         34.81         2.78 o                         
   2  10   0          1.05          0.48         2.41 o                         
   3  10   0         29.66         46.31         5.67 o                         
 -10  11   0         38.16         26.70         3.48 o                         
  -9  11   0          1.47          2.70         2.36 o                         
  -8  11   0          1.05          1.06         1.62 o                         
  -7  11   0          0.81          1.38         1.61 o                         
  -6  11   0         50.08         42.52         2.93 o                         
  -5  11   0          9.11         12.24         1.23 o                         
  -4  11   0         99.05        115.68         4.73 o                         
  -3  11   0         12.21         32.13         6.67 o                         
  -2  11   0         19.99         21.66         2.06 o                         
  -1  11   0         38.60         33.39         3.17 o                         
   0  11   0         66.82         74.28         5.38 o                         
   1  11   0         14.04         14.77         2.06 o                         
  -8  12   0          2.19          2.42         1.98 o                         
  -7  12   0          1.64          2.53         1.87 o                         
  -6  12   0          3.90         12.51         4.65 o                         
  -5  12   0         41.04         40.77         3.16 o                         
  -4  12   0         48.59         64.28         7.90 o                         
  -3  12   0          6.94         -0.32         2.32 o                         
  -2  12   0        160.41        151.24         7.64 o                         
  -1  12   0          4.39         29.32         5.44 o                         
   4 -13   1         56.53         62.88         3.52 o                         
   5 -13   1          0.99         -7.37         7.20 o                         
   6 -13   1          0.94         15.86         3.93 o                         
   0 -12   1          4.02          4.46         3.24 o                         
   1 -12   1         11.06         11.58         1.95 o                         
   2 -12   1         17.47         13.56         2.50 o                         
   3 -12   1         54.81         62.18         3.40 o                         
   4 -12   1         23.84         24.35         2.99 o                         
   5 -12   1        114.91        122.41         5.08 o                         
   6 -12   1          0.79          5.65         3.32 o                         
   7 -12   1         38.49         29.41         2.25 o                         
   8 -12   1          1.00         17.95         4.55 o                         
   9 -12   1          2.42         18.06         4.00 o                         
  -2 -11   1          0.01          2.75         3.77 o                         
  -1 -11   1         19.63         20.45         2.39 o                         
   0 -11   1         73.01         85.42         4.99 o                         
   1 -11   1         41.43         43.78         2.86 o                         
   2 -11   1         52.05         49.59         2.99 o                         
   3 -11   1         27.15         43.88         3.06 o                         
   4 -11   1        129.41        131.43         4.82 o                         
   5 -11   1          0.07          1.13         1.45 o                         
   6 -11   1        116.85        112.76         6.32 o                         
   7 -11   1          6.31          4.60         1.37 o                         
   8 -11   1        107.28        103.07         4.06 o                         
   9 -11   1          4.54          0.50         1.33 o                         
  10 -11   1          2.94          3.87         2.15 o                         
  -3 -10   1         54.86         45.94         4.28 o                         
  -2 -10   1         36.33         55.35         4.33 o                         
  -1 -10   1         50.90         59.93         5.86 o                         
   0 -10   1          0.06          3.81         2.10 o                         
   1 -10   1         58.82         82.32         4.85 o                         
   2 -10   1          5.54         14.26         2.82 o                         
   3 -10   1          9.70          7.41         1.26 o                         
   4 -10   1         10.68          7.70         1.31 o                         
   5 -10   1          2.79          3.00         1.32 o                         
   6 -10   1          0.99         -1.05         1.72 o                         
   7 -10   1          2.43         -1.31         1.60 o                         
   8 -10   1          3.13          2.60         1.75 o                         
   9 -10   1          3.01          4.56         3.86 o                         
  10 -10   1         90.48         90.69         4.18 o                         
  11 -10   1         16.30         18.25         2.86 o                         
  -5  -9   1          9.61          8.28         2.74 o                         
  -4  -9   1        181.20        189.52         6.77 o                         
  -3  -9   1          4.90          7.20         5.62 o                         
  -2  -9   1         87.00         82.84         3.00 o                         
  -1  -9   1         58.02         54.19         3.91 o                         
   0  -9   1         23.40         20.52         1.80 o                         
   1  -9   1         51.08         52.95         2.66 o                         
   2  -9   1         20.38         19.65         1.61 o                         
   3  -9   1        294.26        279.55         8.40 o                         
   4  -9   1          4.90          1.97         1.47 o                         
   5  -9   1          1.67         -1.54         1.68 o                         
   6  -9   1         11.09          5.14         1.36 o                         
   7  -9   1        227.07        221.37         5.81 o                         
   8  -9   1          3.92          6.87         4.04 o                         
   9  -9   1          0.58          2.25         1.27 o                         
  10  -9   1         12.75         13.02         1.50 o                         
  11  -9   1          9.16          9.68         2.44 o                         
  -6  -8   1         10.56         23.17         6.21 o                         
  -5  -8   1          9.53          9.50         1.82 o                         
  -4  -8   1         90.38        103.13         6.58 o                         
  -3  -8   1         86.90         88.38         4.00 o                         
  -2  -8   1        123.82        136.07         3.94 o                         
  -1  -8   1          9.60          7.35         1.18 o                         
   0  -8   1        233.79        228.03         6.39 o                         
   1  -8   1         37.53         23.43         2.17 o                         
   2  -8   1         73.59         64.04         2.68 o                         
   3  -8   1         80.77         87.97         3.51 o                         
   4  -8   1        656.87        663.95        16.08 o                         
   5  -8   1          0.05          3.40         0.70 o                         
   6  -8   1       1483.80       1504.73        36.07 o                         
   7  -8   1          0.20          2.15         2.97 o                         
   8  -8   1         16.86         15.95         1.36 o                         
   9  -8   1         80.95         84.05         3.02 o                         
  10  -8   1         82.27         79.74         2.89 o                         
  11  -8   1          3.72          2.59         1.95 o                         
  12  -8   1          1.80         -2.44         1.63 o                         
  -7  -7   1         31.21         56.20         4.75 o                         
  -6  -7   1         23.13         23.29         2.94 o                         
  -5  -7   1         12.36         15.53         1.93 o                         
  -4  -7   1          2.50          2.08         1.50 o                         
  -3  -7   1          1.48          0.35         1.02 o                         
  -2  -7   1         22.06         14.42         1.36 o                         
  -1  -7   1        335.83        337.88         9.06 o                         
   0  -7   1          0.11         -1.04         2.17 o                         
   1  -7   1          0.02         -0.59         1.51 o                         
   2  -7   1         62.14         50.36         1.99 o                         
   3  -7   1        975.55       1001.03        25.91 o                         
   4  -7   1        135.67        133.81         4.84 o                         
   5  -7   1         81.37         89.68         3.15 o                         
   6  -7   1        112.22        100.18         2.93 o                         
   7  -7   1          0.07         -2.03         1.55 o                         
   8  -7   1         86.48         62.02         2.77 o                         
   9  -7   1        184.74        178.90         5.21 o                         
  10  -7   1         27.13         25.67         1.93 o                         
  11  -7   1         28.28         29.24         2.03 o                         
  12  -7   1          3.13         -2.60         3.08 o                         
  -8  -6   1         91.26         99.91        11.16 o                         
  -7  -6   1         18.51         18.37         2.16 o                         
  -6  -6   1          2.83         12.46         3.51 o                         
  -5  -6   1          0.38          7.13         1.64 o                         
  -4  -6   1         93.71         80.13         2.83 o                         
  -3  -6   1         50.30         50.18         2.02 o                         
  -2  -6   1        396.72        421.11        11.10 o                         
  -1  -6   1        106.27         87.23         2.75 o                         
   0  -6   1        138.82        123.68         3.56 o                         
   1  -6   1        852.76        838.76        21.71 o                         
   2  -6   1        291.61        308.39         8.16 o                         
   3  -6   1         35.38         31.66         2.07 o                         
   4  -6   1        309.65        304.84         7.47 o                         
   5  -6   1         45.80         32.02         1.32 o                         
   6  -6   1          8.90          7.19         1.22 o                         
   7  -6   1         45.92         54.28         3.04 o                         
   8  -6   1          2.33          3.12         0.99 o                         
   9  -6   1        600.76        603.95        14.67 o                         
  10  -6   1          0.00         -0.41         0.91 o                         
  11  -6   1         26.41         14.76         2.32 o                         
  -8  -5   1          2.24          2.25         1.86 o                         
  -7  -5   1         60.60         65.11         3.81 o                         
  -6  -5   1         84.32         84.85         4.52 o                         
  -5  -5   1          7.50          3.56         1.25 o                         
  -4  -5   1        102.73         95.27         6.36 o                         
  -3  -5   1        472.59        494.57        11.99 o                         
  -2  -5   1        893.68        905.17        23.43 o                         
  -1  -5   1        861.51        926.56        26.24 o                         
   0  -5   1        403.86        427.56        11.19 o                         
   1  -5   1        302.72        303.10         7.99 o                         
   2  -5   1        756.36        713.23        18.47 o                         
   3  -5   1         12.36         12.00         0.81 o                         
   4  -5   1        572.63        639.79        15.39 o                         
   5  -5   1         20.50         20.44         1.07 o                         
   6  -5   1        138.75        143.94         3.73 o                         
   7  -5   1         35.80         35.05         1.59 o                         
   8  -5   1        757.78        784.91        16.64 o                         
   9  -5   1        229.18        261.42         6.20 o                         
  10  -5   1         47.73         50.66         2.67 o                         
  11  -5   1         12.72         11.48         1.43 o                         
  12  -5   1         25.82         32.57         7.73 o                         
  -9  -4   1         98.78        113.31         8.29 o                         
  -8  -4   1         36.67         36.50         2.35 o                         
  -7  -4   1         15.38         13.54         1.70 o                         
  -6  -4   1         12.09         12.01         1.54 o                         
  -5  -4   1        370.78        358.55        10.47 o                         
  -4  -4   1         15.87         14.50         1.42 o                         
  -3  -4   1        780.17        838.12        20.06 o                         
  -2  -4   1          2.69          3.28         0.45 o                         
  -1  -4   1       2633.41       2535.24        71.19 o                         
   0  -4   1         55.87         47.82         1.85 o                         
   1  -4   1       8238.63       8549.97       241.35 o                         
   2  -4   1         65.29         63.13         1.83 o                         
   3  -4   1        757.13        756.31        19.59 o                         
   4  -4   1        168.50        178.75         4.43 o                         
   5  -4   1        206.10        208.54         4.78 o                         
   6  -4   1        600.78        634.68        15.25 o                         
   7  -4   1        138.10        128.74         3.13 o                         
   8  -4   1        851.61        862.25        20.74 o                         
   9  -4   1        468.78        473.40        12.63 o                         
  10  -4   1         43.73         49.83         3.67 o                         
  11  -4   1         13.60         15.08         1.56 o                         
  12  -4   1        146.02        193.24        14.74 o                         
 -10  -3   1          2.53          8.60         6.14 o                         
  -8  -3   1        447.42        463.27        12.34 o                         
  -7  -3   1          3.58          4.32         1.05 o                         
  -6  -3   1        254.52        250.66         7.12 o                         
  -5  -3   1         59.42         56.76         2.15 o                         
  -4  -3   1        116.44        144.40         3.95 o                         
  -3  -3   1        183.32        171.82         4.26 o                         
  -2  -3   1        311.62        270.66         6.12 o                         
  -1  -3   1        261.59        269.44         7.75 o                         
   0  -3   1       7990.59       7751.22       198.63 o                         
   1  -3   1        296.66        307.83         8.73 o                         
   2  -3   1       1176.51       1112.87        24.77 o                         
   3  -3   1       2357.16       2266.50        50.50 o                         
   4  -3   1       2137.37       2122.91        47.31 o                         
   5  -3   1       3512.36       3390.88        75.58 o                         
   6  -3   1         10.17          6.71         0.46 o                         
   7  -3   1          4.42          4.72         0.83 o                         
   8  -3   1          9.94          3.38         1.09 o                         
   9  -3   1         20.93         19.82         2.01 o                         
  10  -3   1          0.59          1.36         1.72 o                         
  11  -3   1         13.74         35.52         3.74 o                         
  12  -3   1          0.61         -2.69         1.79 o                         
 -10  -2   1          0.12          1.05         1.70 o                         
  -9  -2   1         32.80         31.31         1.86 o                         
  -8  -2   1         26.01         27.97         1.30 o                         
  -7  -2   1        283.77        296.48         6.48 o                         
  -6  -2   1        154.74        158.66         3.59 o                         
  -5  -2   1         58.43         49.06         1.41 o                         
  -4  -2   1        213.05        219.63         4.50 o                         
  -3  -2   1        125.36        128.19         2.66 o                         
  -2  -2   1         44.07         34.73         0.83 o                         
  -1  -2   1       1542.62       1421.03        36.54 o                         
   0  -2   1         11.66          5.16         0.45 o                         
   1  -2   1       1309.99       1248.26        27.79 o                         
   2  -2   1       2894.89       2753.60        52.21 o                         
   3  -2   1         79.30         74.65         1.69 o                         
   4  -2   1        829.85        930.99        20.49 o                         
   5  -2   1          1.19          1.16         0.44 o                         
   6  -2   1         21.63         17.34         1.18 o                         
   7  -2   1          4.29          0.98         0.72 o                         
   8  -2   1         59.41         45.90         2.44 o                         
   9  -2   1         19.73         18.02         1.57 o                         
  10  -2   1          1.94          0.94         1.33 o                         
  11  -2   1          0.07          0.22         1.57 o                         
  12  -2   1          0.53         -2.34         1.79 o                         
 -11  -1   1         40.64         68.43         5.08 o                         
 -10  -1   1          2.06          1.58         1.51 o                         
  -9  -1   1         56.69         65.10         3.32 o                         
  -8  -1   1        379.28        374.21         8.63 o                         
  -7  -1   1        257.68        232.93         5.45 o                         
  -6  -1   1         64.03         58.09         1.54 o                         
  -5  -1   1         64.94         74.58         1.78 o                         
  -4  -1   1         13.69         15.61         0.63 o                         
  -3  -1   1         27.51         23.00         0.71 o                         
  -2  -1   1          4.78          3.77         0.34 o                         
  -1  -1   1      13096.48      11756.01       370.19 o                         
   2  -1   1        238.30        230.51         4.89 o                         
   3  -1   1       2876.76       2659.13        55.83 o                         
   4  -1   1        558.55        570.71        11.41 o                         
   5  -1   1        305.93        304.18         5.64 o                         
   6  -1   1         80.89         85.77         1.97 o                         
   7  -1   1          0.52         -0.17         0.68 o                         
   8  -1   1         43.80         40.33         2.89 o                         
   9  -1   1         33.55         39.29         2.43 o                         
  10  -1   1         70.80         85.32         3.50 o                         
  11  -1   1         21.44         33.10         2.69 o                         
 -11   0   1         11.50          7.63         1.38 o                         
 -10   0   1          8.55          9.03         1.26 o                         
  -9   0   1          1.99          1.02         1.03 o                         
  -8   0   1        156.86        155.09         5.06 o                         
  -7   0   1          1.86          3.03         0.88 o                         
  -6   0   1          6.72          6.66         0.66 o                         
  -5   0   1        153.92        155.03         3.63 o                         
  -4   0   1        383.10        442.09         9.94 o                         
  -3   0   1        406.30        390.82         7.14 o                         
  -2   0   1       3644.54       3225.17        79.35 o                         
   1   0   1          2.41          4.75         0.34 o                         
   2   0   1        786.43        721.97        14.40 o                         
   3   0   1          7.20          5.26         0.52 o                         
   4   0   1          0.11          0.09         0.38 o                         
   5   0   1        325.49        297.10         6.31 o                         
   6   0   1          0.23          0.05         0.38 o                         
   7   0   1         15.24         15.44         0.72 o                         
   8   0   1          2.97          1.22         0.64 o                         
   9   0   1         94.53        105.74         3.02 o                         
  10   0   1          0.03          1.00         1.48 o                         
  11   0   1        109.62        143.14         8.38 o                         
 -11   1   1          2.32         -1.13         1.36 o                         
 -10   1   1         12.49          8.53         1.63 o                         
  -9   1   1         56.44         56.46         2.76 o                         
  -8   1   1          0.99         21.61         3.06 o                         
  -7   1   1        123.97        117.41         3.94 o                         
  -6   1   1         80.77         75.73         2.40 o                         
  -5   1   1       2565.33       2418.19        68.76 o                         
  -4   1   1       1726.12       1551.88        54.83 o                         
  -3   1   1       2951.05       2860.07        63.74 o                         
  -2   1   1        586.20        574.74        12.82 o                         
  -1   1   1          4.72          3.95         0.24 o                         
   0   1   1       1841.95       1799.87        68.75 o                         
   1   1   1       3465.73       3470.01        69.11 o                         
   2   1   1         31.77         29.15         0.70 o                         
   3   1   1        415.44        443.11         8.49 o                         
   4   1   1        848.13        968.33        18.45 o                         
   5   1   1         23.42         27.18         0.89 o                         
   6   1   1        207.27        216.95         4.34 o                         
   7   1   1         16.43         11.68         0.79 o                         
   8   1   1        341.15        342.24         6.70 o                         
   9   1   1          8.46          7.33         1.11 o                         
  10   1   1          7.28         22.47         2.81 o                         
 -12   2   1         89.98         94.57         3.94 o                         
 -11   2   1         19.97         28.92         2.72 o                         
 -10   2   1          5.03          7.53         1.61 o                         
  -9   2   1        366.78        384.26        10.36 o                         
  -8   2   1        852.08        831.49        21.66 o                         
  -7   2   1        372.01        360.81        10.59 o                         
  -6   2   1         11.26          9.62         0.81 o                         
  -5   2   1         33.44         45.53         1.80 o                         
  -4   2   1          0.16          0.81         0.34 o                         
  -3   2   1       6777.84       6759.86       160.73 o                         
  -2   2   1        719.26        738.04        19.00 o                         
  -1   2   1        303.36        336.51         8.07 o                         
   0   2   1        293.38        306.58         7.98 o                         
   1   2   1      22591.03      25717.57       810.25 o                         
   2   2   1        193.24        212.61         5.20 o                         
   3   2   1       4877.71       4900.74       111.76 o                         
   4   2   1        370.21        399.14         8.51 o                         
   5   2   1         22.27         21.89         1.02 o                         
   6   2   1          0.05         -0.37         0.72 o                         
   7   2   1        121.32        125.21         3.22 o                         
   8   2   1         15.98         14.78         1.32 o                         
   9   2   1         77.21         89.38         3.98 o                         
  10   2   1         81.21         76.04         6.55 o                         
 -12   3   1         21.86         30.44         3.06 o                         
 -11   3   1         38.65         64.70         3.94 o                         
 -10   3   1          2.05          5.94         2.90 o                         
  -9   3   1         74.93         81.99         3.00 o                         
  -8   3   1       1161.96       1136.74        30.89 o                         
  -7   3   1          0.10         -0.12         0.73 o                         
  -6   3   1         53.02         52.67         1.55 o                         
  -5   3   1          5.12          6.67         0.50 o                         
  -4   3   1      12140.33      13347.16       297.12 o                         
  -3   3   1          0.86          2.00         0.28 o                         
  -2   3   1       1695.45       1654.14        42.54 o                         
  -1   3   1         36.16         38.89         1.11 o                         
   0   3   1      12111.81      13025.86       309.34 o                         
   1   3   1       1580.57       1567.69        37.32 o                         
   2   3   1          3.13          2.80         1.16 o                         
   3   3   1         57.36         70.25         1.85 o                         
   4   3   1         48.10         37.99         1.31 o                         
   5   3   1         60.86         53.43         1.96 o                         
   6   3   1        139.76        132.64         3.61 o                         
   7   3   1        124.36        141.03         3.87 o                         
   8   3   1          9.30          7.33         1.11 o                         
   9   3   1         28.74         26.88         3.04 o                         
 -12   4   1          0.30          4.11         1.70 o                         
 -11   4   1         36.44         48.33         4.07 o                         
 -10   4   1          5.76          4.88         1.31 o                         
  -9   4   1         27.58         27.98         2.19 o                         
  -8   4   1          3.25          3.75         1.67 o                         
  -7   4   1        375.64        382.37         8.31 o                         
  -6   4   1        281.81        272.61         6.74 o                         
  -5   4   1         28.14         24.26         1.01 o                         
  -4   4   1        572.93        605.69        13.61 o                         
  -3   4   1        293.40        265.95         6.96 o                         
  -2   4   1         39.38         36.63         1.22 o                         
  -1   4   1        639.39        614.84        15.93 o                         
   0   4   1        595.07        619.34        14.87 o                         
   1   4   1        118.78        112.88         2.93 o                         
   2   4   1        523.08        570.53        12.83 o                         
   3   4   1          0.20         -1.11         0.74 o                         
   4   4   1         41.38         27.58         1.43 o                         
   5   4   1          3.14          0.96         0.90 o                         
   6   4   1          0.04          4.76         1.70 o                         
   7   4   1         33.14         35.08         2.75 o                         
   8   4   1        102.07        110.87         6.29 o                         
   9   4   1          0.62          7.88         4.45 o                         
 -12   5   1         58.88         60.14         3.32 o                         
 -11   5   1         27.93         28.76         2.74 o                         
 -10   5   1         56.79         65.76         3.70 o                         
  -9   5   1          6.16         -1.08         1.24 o                         
  -8   5   1          8.77          6.32         0.61 o                         
  -7   5   1         11.27          9.75         0.69 o                         
  -6   5   1         22.76         19.90         0.91 o                         
  -5   5   1        159.80        193.70         4.29 o                         
  -4   5   1          0.35          1.85         0.55 o                         
  -3   5   1       1480.87       1421.04        36.52 o                         
  -2   5   1        105.96         96.71         2.77 o                         
  -1   5   1        583.63        581.87        14.02 o                         
   0   5   1          3.04          2.03         0.68 o                         
   1   5   1       9673.70      10259.05       243.68 o                         
   2   5   1          6.62          6.36         0.62 o                         
   3   5   1         30.51         31.47         1.85 o                         
   4   5   1          0.13         -1.24         0.82 o                         
   5   5   1          4.14          9.82         2.04 o                         
   6   5   1         20.55         20.92         1.95 o                         
   7   5   1        300.51        315.51         8.77 o                         
   8   5   1         27.23         34.63         3.50 o                         
 -12   6   1         15.91         11.46         3.77 o                         
 -11   6   1         11.27          6.51         2.00 o                         
 -10   6   1          1.53          0.74         1.01 o                         
  -9   6   1          0.03         -0.40         0.75 o                         
  -8   6   1         83.41         84.38         2.77 o                         
  -7   6   1         99.83         97.90         2.67 o                         
  -6   6   1        201.75        195.31         5.01 o                         
  -5   6   1          0.10          2.12         0.59 o                         
  -4   6   1       3797.27       3742.94        88.89 o                         
  -3   6   1         63.45         68.66         2.41 o                         
  -2   6   1       1841.39       1822.48        46.84 o                         
  -1   6   1          6.41          8.03         0.78 o                         
   0   6   1         10.45         10.16         0.85 o                         
   1   6   1        137.64        124.88         3.43 o                         
   2   6   1         25.35         21.22         2.07 o                         
   3   6   1         14.72          8.34         1.27 o                         
   4   6   1         52.84         63.47         3.26 o                         
   5   6   1          7.60          4.76         1.11 o                         
   6   6   1          1.16          1.74         1.28 o                         
   7   6   1         18.82         20.86         1.90 o                         
 -12   7   1          1.77          3.86         4.91 o                         
 -11   7   1         41.60         36.53         2.11 o                         
 -10   7   1         11.30         10.76         0.98 o                         
  -9   7   1          2.02          0.51         0.91 o                         
  -8   7   1          1.09          0.84         1.05 o                         
  -7   7   1        482.01        490.50        11.25 o                         
  -6   7   1         20.99         19.41         2.01 o                         
  -5   7   1         18.69         16.90         1.19 o                         
  -4   7   1        657.00        650.43        15.63 o                         
  -3   7   1       2071.97       2117.56        54.61 o                         
  -2   7   1         38.97         34.39         1.68 o                         
  -1   7   1        176.03        177.60         4.65 o                         
   0   7   1        114.16        119.36         3.67 o                         
   1   7   1         61.00         52.77         2.13 o                         
   2   7   1        184.81        166.71         4.27 o                         
   3   7   1          8.07          7.48         1.38 o                         
   4   7   1          5.87          6.31         1.46 o                         
   5   7   1         12.46         13.91         1.53 o                         
   6   7   1          3.70          4.02         2.63 o                         
 -11   8   1          0.74          7.19         6.76 o                         
 -10   8   1         26.91         27.38         2.16 o                         
  -9   8   1         94.85        106.95         3.34 o                         
  -8   8   1          0.00          0.11         1.79 o                         
  -7   8   1        165.97        165.25         4.28 o                         
  -6   8   1        144.38        134.48         3.82 o                         
  -5   8   1        220.55        195.86         4.79 o                         
  -4   8   1          2.32          7.86         2.54 o                         
  -3   8   1        158.20        159.88         4.70 o                         
  -2   8   1         87.91         84.51         2.91 o                         
  -1   8   1        435.34        410.82        10.16 o                         
   0   8   1          3.08          1.71         0.98 o                         
   1   8   1        145.99        148.00         4.17 o                         
   2   8   1          8.37         12.27         1.22 o                         
   3   8   1        128.91        110.67         3.81 o                         
   4   8   1         23.16         20.12         2.01 o                         
   5   8   1          0.69          4.36         2.65 o                         
 -11   9   1          0.69         13.87         6.49 o                         
 -10   9   1         11.09          8.80         1.70 o                         
  -9   9   1          4.03          1.12         1.46 o                         
  -8   9   1         96.36        110.72         3.97 o                         
  -7   9   1         41.80         45.67         2.75 o                         
  -6   9   1          1.24          0.05         1.15 o                         
  -5   9   1          0.50          0.56         1.66 o                         
  -4   9   1        313.40        284.53         8.83 o                         
  -3   9   1          2.68          4.22         1.23 o                         
  -2   9   1         77.78         68.00         3.05 o                         
  -1   9   1         47.63         42.72         2.40 o                         
   0   9   1          7.34          8.69         1.55 o                         
   1   9   1          3.61          5.73         1.32 o                         
   2   9   1          5.43          0.51         2.00 o                         
   3   9   1          0.16         -3.12         2.17 o                         
   4   9   1         34.84         42.21         4.41 o                         
 -10  10   1          2.97          9.70         2.48 o                         
  -9  10   1         13.60         10.05         1.52 o                         
  -8  10   1          0.43          3.54         2.41 o                         
  -7  10   1        193.62        211.57         5.52 o                         
  -6  10   1         53.86         54.09         4.03 o                         
  -5  10   1         49.19         47.27         2.66 o                         
  -4  10   1         38.50         42.83         2.51 o                         
  -3  10   1        368.71        393.58         9.92 o                         
  -2  10   1          0.02          3.08         1.52 o                         
  -1  10   1          0.19          0.31         1.48 o                         
   0  10   1         68.38         70.11         4.06 o                         
   1  10   1         54.96         59.27         3.93 o                         
   2  10   1         13.31         10.98         2.68 o                         
  -9  11   1        156.77        161.40         6.02 o                         
  -8  11   1         86.32         83.69         3.58 o                         
  -7  11   1         27.00         31.07         2.08 o                         
  -6  11   1         37.82         31.70         3.27 o                         
  -5  11   1        147.21        165.93         5.72 o                         
  -4  11   1         40.09         39.96         3.44 o                         
  -3  11   1        160.38        169.05         5.41 o                         
  -2  11   1         36.41         38.15         3.31 o                         
  -1  11   1         68.28         68.02         4.00 o                         
   0  11   1          4.47          7.68         2.27 o                         
   1  11   1          2.23          3.63         2.02 o                         
  -8  12   1         27.63         31.67         3.84 o                         
  -7  12   1         12.75         19.99         2.94 o                         
  -6  12   1         37.95         34.23         5.54 o                         
  -5  12   1         18.06         11.59         3.34 o                         
  -4  12   1        192.08        217.63         7.61 o                         
  -3  12   1         12.25         15.36         3.43 o                         
  -2  12   1         92.00         91.81         5.51 o                         
   3 -13   2          0.74          0.61         2.04 o                         
   4 -13   2         66.41         72.42         5.58 o                         
   5 -13   2          7.99          9.74         2.81 o                         
   6 -13   2          0.30         -2.32         1.86 o                         
   7 -13   2          0.10         13.16         7.20 o                         
   0 -12   2          0.35          2.57         1.98 o                         
   1 -12   2          0.43          6.22         3.21 o                         
   2 -12   2         17.68         12.38         1.65 o                         
   3 -12   2         32.86         26.80         2.65 o                         
   4 -12   2         24.10         26.42         2.08 o                         
   5 -12   2        404.75        418.14        10.58 o                         
   6 -12   2          2.42         17.16         5.62 o                         
   7 -12   2          7.61          2.81         1.53 o                         
   8 -12   2         28.14         28.69         2.28 o                         
   9 -12   2         26.48         31.08         4.74 o                         
  -2 -11   2         38.82         44.36         2.81 o                         
  -1 -11   2          8.76         13.04         2.19 o                         
   0 -11   2         74.69         89.56         7.98 o                         
   1 -11   2         18.03         21.89         2.43 o                         
   2 -11   2        132.14        127.16         4.03 o                         
   3 -11   2          2.93         -0.20         1.37 o                         
   4 -11   2         32.10         33.37         2.19 o                         
   5 -11   2         39.45         44.62         2.98 o                         
   6 -11   2        160.41        157.15         6.16 o                         
   7 -11   2         14.22         10.61         1.71 o                         
   8 -11   2          4.70          2.12         1.75 o                         
   9 -11   2         38.33         37.80         2.71 o                         
  10 -11   2          6.89         21.73         3.60 o                         
  -4 -10   2         42.74         48.10         4.43 o                         
  -3 -10   2          3.99          9.10         5.54 o                         
  -2 -10   2         36.02         35.78         2.32 o                         
  -1 -10   2        114.72        123.55         5.43 o                         
   0 -10   2        173.05        176.42         6.21 o                         
   1 -10   2          9.50         28.76         4.37 o                         
   2 -10   2         94.41         83.00         3.77 o                         
   3 -10   2          5.88          1.36         1.09 o                         
   4 -10   2          0.76          0.31         1.16 o                         
   5 -10   2          4.89          1.12         1.69 o                         
   6 -10   2         27.08         26.80         1.98 o                         
   7 -10   2          7.80          6.31         1.12 o                         
   8 -10   2        216.36        219.74         5.90 o                         
   9 -10   2         16.68         21.12         1.90 o                         
  10 -10   2         78.57        100.28         7.18 o                         
  11 -10   2         11.25          9.50         3.73 o                         
  -5  -9   2         13.12         10.86         3.33 o                         
  -4  -9   2         25.14         23.83         2.43 o                         
  -3  -9   2        127.39        129.75         3.92 o                         
  -2  -9   2         43.43         41.91         2.32 o                         
  -1  -9   2         59.93         50.37         2.59 o                         
   0  -9   2          2.71          0.87         1.18 o                         
   1  -9   2          4.43          2.12         1.30 o                         
   2  -9   2         20.43         18.55         2.07 o                         
   3  -9   2        145.97        138.25         4.17 o                         
   4  -9   2         25.57         23.75         1.46 o                         
   5  -9   2       1645.72       1659.07        39.75 o                         
   6  -9   2        134.31        132.02         3.81 o                         
   7  -9   2         22.05         14.50         1.24 o                         
   8  -9   2          7.21         28.38         2.65 o                         
   9  -9   2        684.65        727.46        19.18 o                         
  10  -9   2        166.56        175.37         5.63 o                         
  11  -9   2         17.23         26.79         3.95 o                         
  -6  -8   2         28.06         26.90         3.24 o                         
  -5  -8   2          1.24          2.49         2.30 o                         
  -4  -8   2          9.87         10.48         1.68 o                         
  -3  -8   2         23.36         18.97         1.91 o                         
  -2  -8   2          1.41         -1.38         1.16 o                         
  -1  -8   2        101.05        105.40         3.57 o                         
   0  -8   2         11.01          9.61         1.16 o                         
   1  -8   2         71.83         47.70         3.14 o                         
   2  -8   2         73.17         56.68         2.24 o                         
   3  -8   2        169.00        168.69         4.78 o                         
   4  -8   2        177.95        172.52         4.90 o                         
   5  -8   2          8.38          5.34         1.24 o                         
   6  -8   2          4.49          5.42         1.22 o                         
   7  -8   2         33.88         25.39         2.03 o                         
   8  -8   2         85.63         68.59         3.59 o                         
   9  -8   2        320.59        320.40         8.75 o                         
  10  -8   2          8.32          5.45         1.03 o                         
  11  -8   2        252.28        271.07         7.64 o                         
  12  -8   2          0.75         -2.30         1.53 o                         
  -7  -7   2        101.11        103.43         5.04 o                         
  -5  -7   2         15.82         17.21         2.41 o                         
  -4  -7   2        113.65        109.49         4.70 o                         
  -3  -7   2          8.11          5.00         0.91 o                         
  -2  -7   2        153.64        150.09         5.88 o                         
  -1  -7   2        247.75        231.16         7.75 o                         
   0  -7   2        878.20        892.25        25.35 o                         
   1  -7   2          2.40         -0.21         0.80 o                         
   2  -7   2         30.53         29.55         1.76 o                         
   3  -7   2          4.37          2.84         1.36 o                         
   4  -7   2        536.54        531.00        12.87 o                         
   5  -7   2          3.24          2.15         1.20 o                         
   6  -7   2        821.94        774.97        18.72 o                         
   7  -7   2          8.38          3.22         1.59 o                         
   8  -7   2          1.96         -0.15         1.24 o                         
   9  -7   2          9.35          9.37         1.50 o                         
  10  -7   2          0.12         -0.90         0.91 o                         
  11  -7   2          0.50          0.31         1.09 o                         
  12  -7   2         79.75         52.53         7.03 o                         
  -7  -6   2         23.66         26.70         2.86 o                         
  -6  -6   2         49.72         61.55         4.26 o                         
  -5  -6   2         12.40          7.92         1.32 o                         
  -4  -6   2        333.77        348.62         8.64 o                         
  -3  -6   2       1088.34       1064.46        25.53 o                         
  -2  -6   2         36.39         34.59         2.41 o                         
  -1  -6   2        205.64        222.67         6.62 o                         
   0  -6   2         58.27         59.02         2.19 o                         
   1  -6   2       2881.20       2793.25        71.62 o                         
   2  -6   2         15.68         19.39         1.17 o                         
   3  -6   2        126.41        105.76         3.06 o                         
   4  -6   2         12.66          6.19         0.93 o                         
   5  -6   2        102.76        104.41         2.86 o                         
   6  -6   2         30.40         19.71         1.36 o                         
   7  -6   2        215.23        192.07         7.17 o                         
   8  -6   2          4.13          5.44         1.00 o                         
   9  -6   2        773.72        827.47        19.95 o                         
  10  -6   2         64.54         57.92         2.51 o                         
  11  -6   2         59.19         63.78         3.04 o                         
  12  -6   2          5.14          4.18         2.34 o                         
  -8  -5   2        106.13        112.47         4.85 o                         
  -7  -5   2         10.35          8.73         3.42 o                         
  -6  -5   2         93.75         82.98         2.98 o                         
  -5  -5   2          0.00         -0.08         1.62 o                         
  -4  -5   2        121.90        100.91         2.88 o                         
  -3  -5   2          2.18          3.66         0.81 o                         
  -2  -5   2         29.61         26.69         2.32 o                         
  -1  -5   2        433.87        454.78        12.98 o                         
   0  -5   2       1986.32       1957.82        50.24 o                         
   1  -5   2         37.50         35.84         1.58 o                         
   2  -5   2        128.43        162.53         4.06 o                         
   3  -5   2         13.22          9.91         0.64 o                         
   4  -5   2          0.13          0.78         0.97 o                         
   5  -5   2         93.93         89.24         2.28 o                         
   6  -5   2        372.16        392.65         9.62 o                         
   7  -5   2        190.61        186.18         4.78 o                         
   8  -5   2        373.31        374.68         8.70 o                         
   9  -5   2        480.67        479.49        10.27 o                         
  10  -5   2          0.54          0.47         0.64 o                         
  11  -5   2        125.95        114.09         4.35 o                         
  12  -5   2         79.87        116.41         7.56 o                         
  -9  -4   2        106.60         97.15         7.37 o                         
  -8  -4   2         18.72         21.94         1.70 o                         
  -7  -4   2         47.54         36.70         1.88 o                         
  -6  -4   2          4.78          1.85         0.95 o                         
  -5  -4   2          0.10         -1.05         1.03 o                         
  -4  -4   2        157.04        145.86         3.84 o                         
  -3  -4   2        507.74        488.86        11.79 o                         
  -2  -4   2        217.77        205.38         5.48 o                         
  -1  -4   2        130.25        144.71         4.66 o                         
   0  -4   2        303.52        356.47        10.20 o                         
   1  -4   2       2384.27       2478.20        58.99 o                         
   2  -4   2        345.43        347.09         8.41 o                         
   3  -4   2        156.66        170.44         3.93 o                         
   4  -4   2       1390.72       1357.83        28.47 o                         
   5  -4   2        240.97        245.03         5.31 o                         
   6  -4   2        195.79        172.73         4.08 o                         
   7  -4   2         28.93         30.71         1.66 o                         
   8  -4   2         22.11         14.48         0.93 o                         
   9  -4   2         41.13         35.71         1.63 o                         
  10  -4   2         90.23        103.39         3.97 o                         
  11  -4   2          0.31         -1.76         1.28 o                         
  12  -4   2          7.20          7.97         3.77 o                         
 -10  -3   2         62.18         58.19         6.67 o                         
  -9  -3   2          1.43          3.44         2.47 o                         
  -8  -3   2         43.91         43.79         3.57 o                         
  -7  -3   2         21.27         17.97         1.52 o                         
  -6  -3   2        180.52        169.25         3.67 o                         
  -5  -3   2        214.57        206.79         4.29 o                         
  -4  -3   2          5.17          5.76         0.46 o                         
  -3  -3   2         70.48         68.36         1.53 o                         
  -2  -3   2        142.47        157.19         3.88 o                         
  -1  -3   2        865.60        825.98        21.32 o                         
   0  -3   2        974.73        980.19        27.69 o                         
   1  -3   2      12644.40      12384.12       295.15 o                         
   2  -3   2         13.65         15.99         0.69 o                         
   3  -3   2       1883.37       1749.14        39.00 o                         
   4  -3   2         95.27         96.23         2.19 o                         
   5  -3   2        727.86        791.60        15.82 o                         
   6  -3   2          9.83          9.49         0.58 o                         
   7  -3   2        907.63        855.30        16.36 o                         
   8  -3   2         41.21         30.32         1.59 o                         
   9  -3   2         63.43         57.61         3.04 o                         
  10  -3   2          2.74          2.38         1.26 o                         
  11  -3   2         45.02         49.97         3.01 o                         
  12  -3   2          0.90          8.60         4.56 o                         
  -9  -2   2          2.25          2.17         0.84 o                         
  -8  -2   2        793.00        823.61        17.53 o                         
  -7  -2   2        294.57        293.81         5.81 o                         
  -6  -2   2          0.09         -0.19         0.61 o                         
  -5  -2   2        108.98        104.56         2.20 o                         
  -4  -2   2         72.35         55.33         1.26 o                         
  -3  -2   2         83.04         88.20         1.89 o                         
  -2  -2   2          1.46          2.81         0.22 o                         
  -1  -2   2        281.11        283.39         6.38 o                         
   0  -2   2      43992.33      41663.63      1311.65 o                         
   1  -2   2        862.94        803.84        16.90 o                         
   2  -2   2         10.45          9.19         0.35 o                         
   3  -2   2        226.23        241.22         5.15 o                         
   4  -2   2       2479.45       2322.37        46.12 o                         
   5  -2   2       1657.22       1645.91        32.78 o                         
   6  -2   2        915.82        868.72        16.57 o                         
   7  -2   2        151.63        141.15         2.93 o                         
   8  -2   2         15.67          7.68         1.37 o                         
   9  -2   2        107.80         99.73         2.89 o                         
  10  -2   2        112.11        118.56         3.99 o                         
  11  -2   2         66.14         65.71         3.52 o                         
 -11  -1   2         42.74         42.82         3.57 o                         
 -10  -1   2          9.11          6.77         1.31 o                         
  -9  -1   2         13.39          9.11         1.32 o                         
  -8  -1   2        122.12        114.44         3.75 o                         
  -7  -1   2          7.03          7.85         0.72 o                         
  -6  -1   2          0.97          0.80         0.50 o                         
  -5  -1   2         46.26         62.37         1.63 o                         
  -4  -1   2         72.75         72.68         1.60 o                         
  -3  -1   2        440.63        412.31         8.27 o                         
  -2  -1   2       1486.31       1322.47        26.28 o                         
  -1  -1   2         41.12         40.98         1.11 o                         
   0  -1   2         64.17         64.65         1.60 o                         
   1  -1   2         17.81         17.40         0.50 o                         
   2  -1   2       5500.79       5314.36       101.07 o                         
   3  -1   2        674.74        655.79        12.51 o                         
   4  -1   2        104.62        130.50         2.75 o                         
   5  -1   2        373.73        375.89         7.62 o                         
   6  -1   2        438.75        437.14         8.87 o                         
   7  -1   2         51.19         45.19         1.36 o                         
   8  -1   2         10.27          8.66         1.21 o                         
   9  -1   2         52.23         52.05         1.96 o                         
  10  -1   2         13.27         38.58         4.01 o                         
  11  -1   2          0.05         -0.19         1.83 o                         
 -10   0   2         83.98         91.27         4.46 o                         
  -9   0   2          0.56         -0.45         1.27 o                         
  -8   0   2       1188.18       1197.02        30.99 o                         
  -7   0   2          9.03          8.07         1.82 o                         
  -6   0   2        151.63        153.01         3.98 o                         
  -5   0   2        818.11        802.07        16.91 o                         
  -4   0   2          8.46         16.85         0.67 o                         
  -3   0   2         49.66         53.13         1.32 o                         
  -2   0   2       1543.11       1493.75        33.20 o                         
  -1   0   2       2503.63       2520.93        56.30 o                         
   0   0   2       1428.39       1456.07        29.11 o                         
   1   0   2       7233.38       7328.02       146.14 o                         
   2   0   2        748.83        738.40        14.74 o                         
   3   0   2         47.28         86.64         1.85 o                         
   4   0   2         54.39         69.03         1.57 o                         
   5   0   2        562.27        584.37        11.22 o                         
   6   0   2         29.54         33.33         1.16 o                         
   7   0   2          3.24         -0.88         0.58 o                         
   8   0   2         44.85         34.97         1.45 o                         
   9   0   2         18.56         12.90         1.16 o                         
  10   0   2          1.68          6.20         2.35 o                         
  11   0   2          4.76          7.72         3.16 o                         
 -11   1   2          2.06          0.36         1.48 o                         
 -10   1   2          0.07         -2.02         1.58 o                         
  -9   1   2         84.72         76.54         4.09 o                         
  -8   1   2        707.67        696.44        18.54 o                         
  -7   1   2         74.88         77.29         2.91 o                         
  -6   1   2          0.38         -0.06         0.59 o                         
  -5   1   2         15.90         19.30         1.12 o                         
  -4   1   2        919.19        860.65        17.17 o                         
  -3   1   2          4.91          7.35         0.49 o                         
  -2   1   2       2526.18       2644.49        58.97 o                         
  -1   1   2        393.40        415.09         9.28 o                         
   0   1   2      16900.05      19274.01       606.74 o                         
   1   1   2       1152.84       1187.32        23.67 o                         
   2   1   2         76.47         59.63         1.30 o                         
   3   1   2         32.02         38.36         0.96 o                         
   4   1   2        702.66        732.62        14.68 o                         
   5   1   2        220.86        217.54         4.29 o                         
   6   1   2        345.04        350.07         6.82 o                         
   7   1   2         66.30         64.11         1.93 o                         
   8   1   2          0.01         -0.52         0.93 o                         
   9   1   2         83.54         93.71         3.85 o                         
  10   1   2        104.76        110.96         5.42 o                         
 -12   2   2         12.49          7.03         1.45 o                         
 -11   2   2         66.62         80.02         3.71 o                         
 -10   2   2          4.11          6.32         2.02 o                         
  -9   2   2        107.90        105.20         3.57 o                         
  -8   2   2         52.65         57.04         2.94 o                         
  -7   2   2        206.81        193.00         5.95 o                         
  -6   2   2         97.10         91.49         2.18 o                         
  -5   2   2       3880.80       4005.32        89.29 o                         
  -4   2   2        930.20        981.34        23.40 o                         
  -3   2   2        757.80        804.26        17.97 o                         
  -2   2   2       1670.33       1753.96        39.02 o                         
  -1   2   2       1452.27       1460.40        32.52 o                         
   0   2   2       1215.45       1269.84        28.32 o                         
   1   2   2        288.41        314.97         6.70 o                         
   2   2   2         80.55         67.58         1.60 o                         
   3   2   2        306.94        338.49         7.24 o                         
   4   2   2         14.10         19.41         1.01 o                         
   5   2   2         73.96         61.65         1.74 o                         
   6   2   2        839.43        796.96        16.95 o                         
   7   2   2         83.04         85.42         4.47 o                         
   8   2   2          0.51          0.84         0.89 o                         
  10   2   2         57.71         58.96         4.66 o                         
 -12   3   2         73.23         85.96         3.82 o                         
 -11   3   2          0.18          2.04         1.79 o                         
 -10   3   2         33.91         27.17         2.52 o                         
  -9   3   2         45.61         36.43         2.85 o                         
  -8   3   2         53.52         45.33         2.52 o                         
  -7   3   2        152.35        152.76         4.52 o                         
  -6   3   2        445.29        459.58        10.38 o                         
  -5   3   2        506.52        505.17        13.13 o                         
  -4   3   2        891.14        929.42        20.78 o                         
  -3   3   2        675.28        678.48        16.24 o                         
  -2   3   2         77.43         72.95         1.87 o                         
  -1   3   2       2737.78       2769.33        65.86 o                         
   0   3   2        731.39        752.96        18.03 o                         
   1   3   2       1807.27       1691.03        37.70 o                         
   2   3   2          2.42          1.48         0.52 o                         
   3   3   2         46.49         44.31         1.44 o                         
   4   3   2          3.87          2.22         0.68 o                         
   5   3   2        139.60        144.46         3.64 o                         
   6   3   2          8.93          6.60         0.97 o                         
   7   3   2         69.06         61.29         2.54 o                         
   8   3   2          9.56         24.03         2.69 o                         
   9   3   2        114.18        118.24         4.91 o                         
 -12   4   2         75.88        108.06         4.95 o                         
 -11   4   2         97.34        106.76         4.99 o                         
 -10   4   2         59.22         60.55         3.09 o                         
  -9   4   2         40.35         24.83         1.84 o                         
  -8   4   2         81.33         65.09         3.69 o                         
  -7   4   2          7.96          5.61         0.56 o                         
  -6   4   2        265.65        278.56         6.44 o                         
  -5   4   2        194.79        237.74         5.46 o                         
  -4   4   2        668.50        780.69        17.51 o                         
  -3   4   2        200.53        208.49         5.12 o                         
  -2   4   2        698.90        654.15        15.69 o                         
  -1   4   2        159.94        174.10         4.33 o                         
   0   4   2       1703.39       1695.13        40.39 o                         
   1   4   2        194.61        220.55         5.49 o                         
   2   4   2       2255.03       2257.48        50.34 o                         
   3   4   2         43.26         40.95         1.82 o                         
   4   4   2         24.84         19.66         1.60 o                         
   5   4   2          0.09         -1.22         0.82 o                         
   6   4   2        185.62        186.54         4.68 o                         
   7   4   2        196.91        187.25         5.08 o                         
   8   4   2         14.43         14.26         1.99 o                         
 -11   5   2          0.25          0.35         1.38 o                         
 -10   5   2          2.79          6.22         2.52 o                         
  -9   5   2         30.17         18.97         1.15 o                         
  -8   5   2         15.18         12.76         0.88 o                         
  -7   5   2        336.95        354.30         8.13 o                         
  -6   5   2          2.08          1.49         0.64 o                         
  -5   5   2        981.94       1068.49        23.95 o                         
  -4   5   2        421.12        463.55        11.19 o                         
  -3   5   2        171.06        194.87         4.84 o                         
  -2   5   2        205.65        221.61         5.49 o                         
  -1   5   2        633.93        623.12        15.01 o                         
   0   5   2         53.29         57.92         1.93 o                         
   1   5   2        951.37        963.44        23.11 o                         
   2   5   2         25.92         25.75         1.18 o                         
   3   5   2          2.43         -0.84         0.93 o                         
   4   5   2         12.69         11.15         1.01 o                         
   5   5   2          8.96          8.47         1.16 o                         
   6   5   2          1.42          2.22         1.06 o                         
   7   5   2         25.74         30.72         2.94 o                         
   8   5   2         34.13         39.43         2.92 o                         
 -12   6   2          2.05         -5.09         4.21 o                         
 -11   6   2         20.77         23.26         2.36 o                         
 -10   6   2         57.40         48.58         2.14 o                         
  -9   6   2          1.27          1.17         0.67 o                         
  -8   6   2        254.28        235.63         5.27 o                         
  -7   6   2        157.53        161.53         3.97 o                         
  -6   6   2        323.04        335.43         7.31 o                         
  -5   6   2          3.41          4.92         0.71 o                         
  -4   6   2       2376.27       2348.35        55.91 o                         
  -3   6   2       2266.44       2292.88        54.52 o                         
  -2   6   2        153.20        138.94         3.66 o                         
  -1   6   2        751.70        808.20        19.43 o                         
   0   6   2         34.59         30.30         1.72 o                         
   1   6   2        161.90        150.68         5.37 o                         
   2   6   2        179.97        160.95         4.06 o                         
   3   6   2        210.77        169.36         4.85 o                         
   4   6   2         13.00         12.00         1.45 o                         
   5   6   2         37.75         42.58         2.77 o                         
   6   6   2          2.13          5.16         1.50 o                         
   7   6   2         20.31         14.69         2.22 o                         
 -12   7   2         17.99         20.54         3.41 o                         
 -11   7   2         19.53         15.62         1.63 o                         
 -10   7   2         45.05         39.94         2.08 o                         
  -9   7   2        108.22        122.67         3.45 o                         
  -8   7   2          7.18          6.38         1.05 o                         
  -7   7   2         64.81         64.82         3.14 o                         
  -6   7   2        498.35        484.97        10.45 o                         
  -5   7   2        115.56         96.07         3.64 o                         
  -4   7   2         25.50         36.00         1.96 o                         
  -3   7   2          0.05         -0.70         0.82 o                         
  -2   7   2       1334.87       1367.40        34.74 o                         
  -1   7   2          0.14         -1.32         1.31 o                         
   0   7   2         64.14         52.13         2.52 o                         
   1   7   2         27.77         23.80         1.66 o                         
   2   7   2       1390.41       1414.26        31.70 o                         
   3   7   2         41.60         42.61         2.68 o                         
   4   7   2          5.37          7.75         1.59 o                         
   5   7   2          0.40          2.52         1.45 o                         
   6   7   2         57.83         65.50         7.32 o                         
 -11   8   2         17.48         10.46         1.84 o                         
 -10   8   2          0.27         -1.51         1.40 o                         
  -9   8   2         38.55         19.10         2.46 o                         
  -8   8   2          0.98         -0.71         1.03 o                         
  -7   8   2        760.04        775.08        17.60 o                         
  -6   8   2          9.42          4.72         0.80 o                         
  -5   8   2        425.51        408.23         9.39 o                         
  -4   8   2          0.03          0.38         0.81 o                         
  -3   8   2        871.30        877.47        22.85 o                         
  -2   8   2          1.36         -0.84         0.99 o                         
  -1   8   2         23.95         23.75         1.45 o                         
   0   8   2          5.07          0.43         1.02 o                         
   1   8   2        213.40        192.57         4.86 o                         
   2   8   2          7.39          6.48         1.43 o                         
   3   8   2         18.02         10.29         1.83 o                         
   4   8   2          0.46          0.75         1.86 o                         
   5   8   2         17.86         16.24         2.92 o                         
 -11   9   2          0.44         -2.28         5.62 o                         
 -10   9   2         77.99         70.71         3.63 o                         
  -9   9   2          5.63          1.16         1.41 o                         
  -8   9   2          3.14          1.32         1.22 o                         
  -7   9   2         30.05         31.12         2.81 o                         
  -6   9   2        433.53        442.99        10.36 o                         
  -5   9   2          9.31          6.10         1.43 o                         
  -4   9   2        192.78        200.02         6.39 o                         
  -3   9   2        306.67        319.08         8.74 o                         
  -2   9   2          2.06          5.82         2.18 o                         
  -1   9   2         60.36         55.50         3.09 o                         
   0   9   2         27.56         44.44         3.29 o                         
   1   9   2          3.17         19.84         4.56 o                         
   2   9   2         40.16         30.52         2.64 o                         
   3   9   2         15.95         35.10         4.43 o                         
 -10  10   2         47.90         44.42         3.61 o                         
  -9  10   2        163.59        164.01         5.89 o                         
  -8  10   2         89.59         94.84         3.75 o                         
  -7  10   2          0.00         13.52         4.74 o                         
  -6  10   2        117.87        132.69         5.01 o                         
  -5  10   2         48.59         55.41         2.53 o                         
  -4  10   2         25.81         22.05         2.38 o                         
  -3  10   2          4.43          9.06         1.95 o                         
  -2  10   2        237.65        242.20         7.02 o                         
  -1  10   2          0.19         11.73         1.93 o                         
   0  10   2         33.43         32.27         2.26 o                         
   1  10   2          0.07          2.75         1.76 o                         
   2  10   2        537.53        509.86        25.09 o                         
  -9  11   2         79.37         66.65         6.36 o                         
  -8  11   2          4.97         15.54         5.44 o                         
  -7  11   2        106.70        102.40         4.61 o                         
  -6  11   2          6.83         10.52         1.64 o                         
  -5  11   2          6.80         30.12         8.16 o                         
  -4  11   2          0.92          5.40         2.17 o                         
  -3  11   2        179.45        191.26         5.93 o                         
  -2  11   2          0.16          3.58         1.79 o                         
  -1  11   2         12.09         10.04         2.58 o                         
   0  11   2          0.70          5.66         2.89 o                         
  -6  12   2         40.72         39.47         3.66 o                         
  -5  12   2         24.09         50.57         4.92 o                         
  -4  12   2         15.27         15.93         2.94 o                         
  -3  12   2         38.91         65.74        10.89 o                         
   2 -13   3         12.45         30.69         4.81 o                         
   3 -13   3          1.57          4.22         2.99 o                         
   4 -13   3        201.86        193.60        10.94 o                         
   5 -13   3          7.94         15.07         4.22 o                         
   6 -13   3         28.11         21.35         2.42 o                         
   7 -13   3          0.21          0.59         2.24 o                         
   0 -12   3          0.00          9.95        11.23 o                         
   1 -12   3         40.82         44.54         3.36 o                         
   2 -12   3         25.88         25.13         2.36 o                         
   3 -12   3         20.15         15.29         2.47 o                         
   4 -12   3          1.15         -0.85         1.74 o                         
   5 -12   3         57.38         52.28         3.90 o                         
   6 -12   3         92.79         95.04         6.64 o                         
   7 -12   3         18.36         17.00         2.06 o                         
   8 -12   3          0.09          1.44         1.99 o                         
   9 -12   3          8.74         25.81         6.50 o                         
  -2 -11   3         51.43         47.74         4.26 o                         
  -1 -11   3        155.97        163.31         7.28 o                         
   0 -11   3         47.89         45.80         6.03 o                         
   1 -11   3         17.27         18.61         1.65 o                         
   2 -11   3          1.17         -2.07         1.54 o                         
   3 -11   3         50.36         45.55         2.91 o                         
   4 -11   3          0.35         -1.57         1.04 o                         
   5 -11   3         94.41         93.36         3.29 o                         
   6 -11   3          0.04         -1.57         1.09 o                         
   7 -11   3         37.04         34.14         2.39 o                         
   8 -11   3          0.44          0.37         1.35 o                         
   9 -11   3          1.31          4.55         1.75 o                         
  10 -11   3          0.06         40.02         7.20 o                         
  -4 -10   3         66.71         83.50         4.88 o                         
  -3 -10   3         24.20         23.32         2.16 o                         
  -2 -10   3        242.83        246.56         7.14 o                         
  -1 -10   3          5.88          5.41         1.63 o                         
   0 -10   3         79.25         74.74         3.34 o                         
   1 -10   3          1.27          2.20         1.34 o                         
   2 -10   3          0.13         -0.26         1.11 o                         
   3 -10   3          2.68          3.26         1.87 o                         
   4 -10   3        246.48        255.36         6.64 o                         
   5 -10   3          9.65          8.27         1.49 o                         
   6 -10   3        446.76        451.16        11.23 o                         
   7 -10   3          4.05         14.34         2.14 o                         
   8 -10   3         42.16         52.27         2.78 o                         
   9 -10   3        171.73        198.74         6.72 o                         
  10 -10   3        395.09        445.41        13.28 o                         
  11 -10   3         25.15         19.98         2.72 o                         
  -5  -9   3         53.32         77.36         5.41 o                         
  -4  -9   3          4.46          4.36         2.04 o                         
  -3  -9   3         43.91         42.15         2.53 o                         
  -2  -9   3         24.33         21.04         1.71 o                         
  -1  -9   3         25.04         22.22         1.97 o                         
   0  -9   3          2.76          1.97         1.53 o                         
   1  -9   3         92.93         91.94         3.67 o                         
   2  -9   3         27.08         17.54         1.79 o                         
   3  -9   3        191.43        172.87         4.62 o                         
   4  -9   3          1.41         -1.21         0.80 o                         
   5  -9   3         27.35         23.42         1.44 o                         
   6  -9   3          2.08         -0.09         0.90 o                         
   7  -9   3         11.55          8.47         1.38 o                         
   8  -9   3        114.66        125.27         5.17 o                         
   9  -9   3        263.01        279.15         7.85 o                         
  10  -9   3         10.75          8.03         1.55 o                         
  11  -9   3         13.65         39.58         3.93 o                         
  -6  -8   3         40.26         53.68         4.55 o                         
  -5  -8   3          0.57          0.22         1.92 o                         
  -4  -8   3        164.13        153.14         4.47 o                         
  -3  -8   3        140.91        149.79         4.25 o                         
  -2  -8   3         85.03         85.80         3.66 o                         
  -1  -8   3        309.69        313.98         9.38 o                         
   0  -8   3        489.31        496.49        13.13 o                         
   1  -8   3         20.14         18.20         2.25 o                         
   2  -8   3        160.73        167.41         4.45 o                         
   3  -8   3         82.57         74.71         2.78 o                         
   4  -8   3         59.16         42.63         2.24 o                         
   5  -8   3        286.89        280.55         6.15 o                         
   6  -8   3        110.95        117.06         3.45 o                         
   7  -8   3        562.29        512.78        13.13 o                         
   8  -8   3          3.09          1.03         1.25 o                         
   9  -8   3         61.01         58.42         2.50 o                         
  10  -8   3          0.00         -1.32         1.28 o                         
  11  -8   3          8.24         10.38         4.04 o                         
  12  -8   3         18.28         18.96         6.50 o                         
  -7  -7   3          8.31          5.33         2.18 o                         
  -6  -7   3         74.95         79.76         3.72 o                         
  -5  -7   3          0.08          0.17         1.37 o                         
  -4  -7   3        252.23        255.01         6.89 o                         
  -3  -7   3        212.59        201.02         5.29 o                         
  -2  -7   3        424.74        427.72        12.48 o                         
  -1  -7   3         12.63         12.81         1.18 o                         
   0  -7   3        874.97        863.96        22.39 o                         
   1  -7   3        448.69        473.10        11.48 o                         
   2  -7   3        287.79        268.46         7.22 o                         
   3  -7   3          7.73          1.07         0.88 o                         
   4  -7   3        417.79        382.07         9.35 o                         
   5  -7   3          3.09          1.88         0.85 o                         
   6  -7   3        974.32        933.70        22.41 o                         
   7  -7   3        116.81         99.43         4.39 o                         
   8  -7   3         95.98         99.44         3.23 o                         
   9  -7   3        222.21        252.80         6.52 o                         
  10  -7   3        163.96        158.51         4.75 o                         
  11  -7   3         13.04         16.14         1.74 o                         
  12  -7   3          3.42          6.57         1.46 o                         
  -8  -6   3         44.56         47.03         7.29 o                         
  -7  -6   3         34.69         29.01         2.51 o                         
  -6  -6   3          0.07          3.09         2.11 o                         
  -5  -6   3        248.12        264.11         7.19 o                         
  -4  -6   3          2.37          3.65         0.94 o                         
  -3  -6   3         66.26         69.67         2.72 o                         
  -2  -6   3         11.03         12.68         1.80 o                         
  -1  -6   3        299.53        285.94         7.05 o                         
   0  -6   3         86.18         88.67         2.66 o                         
   1  -6   3       8606.11       8514.70       202.18 o                         
   2  -6   3        114.55        120.56         3.18 o                         
   3  -6   3          0.37         -0.49         0.78 o                         
   4  -6   3          3.21          0.39         0.60 o                         
   5  -6   3         42.73         37.48         1.61 o                         
   6  -6   3         23.75         29.30         1.70 o                         
   7  -6   3         84.44         80.69         3.38 o                         
   8  -6   3        205.24        196.53         4.81 o                         
   9  -6   3        106.36         97.01         3.97 o                         
  10  -6   3         29.15         30.56         1.46 o                         
  11  -6   3          1.12          2.72         0.89 o                         
  12  -6   3        287.12        346.26        13.93 o                         
  -9  -5   3          0.74         17.38         5.27 o                         
  -8  -5   3         78.88         88.05         4.47 o                         
  -7  -5   3         80.67         83.27         5.60 o                         
  -6  -5   3         85.92         67.28         2.82 o                         
  -5  -5   3          0.10         -0.63         0.94 o                         
  -4  -5   3        365.14        359.10         8.84 o                         
  -3  -5   3       1055.39       1034.92        24.76 o                         
  -2  -5   3        991.33        965.93        24.90 o                         
  -1  -5   3         31.87         34.08         1.79 o                         
   0  -5   3        371.98        462.15        12.06 o                         
   1  -5   3        150.12        162.23         4.08 o                         
   2  -5   3         14.48         13.09         1.08 o                         
   3  -5   3          9.31          5.05         0.61 o                         
   4  -5   3          2.26         -0.42         0.55 o                         
   5  -5   3         23.93         18.51         0.90 o                         
   6  -5   3         13.84         11.28         0.91 o                         
   7  -5   3        910.31        894.62        18.97 o                         
   8  -5   3         15.15         13.85         1.20 o                         
   9  -5   3        273.41        271.10         8.10 o                         
  10  -5   3          4.11          6.42         0.90 o                         
  11  -5   3          6.97          7.04         1.31 o                         
  -9  -4   3         14.00         41.78         4.92 o                         
  -8  -4   3         11.19         19.14         3.69 o                         
  -7  -4   3        262.68        273.49         6.54 o                         
  -6  -4   3        468.58        455.08        10.43 o                         
  -5  -4   3        206.27        194.71         4.63 o                         
  -4  -4   3          6.78          3.29         0.95 o                         
  -3  -4   3        297.06        297.25         6.78 o                         
  -2  -4   3        190.52        190.09         5.58 o                         
  -1  -4   3        109.52        101.71         2.81 o                         
   0  -4   3       2460.76       2418.44        68.16 o                         
   1  -4   3        944.75        993.61        23.73 o                         
   2  -4   3        211.87        257.86         5.86 o                         
   3  -4   3          8.88          5.78         0.49 o                         
   4  -4   3         45.52         68.86         1.91 o                         
   5  -4   3         36.70         38.54         1.35 o                         
   6  -4   3       1218.22       1209.75        24.19 o                         
   7  -4   3        102.93        101.77         2.67 o                         
   8  -4   3        106.08         94.70         3.35 o                         
   9  -4   3          4.80          2.56         1.06 o                         
  10  -4   3        104.67        112.20         3.19 o                         
  11  -4   3         13.48         11.72         1.84 o                         
  12  -4   3          0.65          0.88         4.04 o                         
 -10  -3   3         12.34          6.59         1.49 o                         
  -9  -3   3         67.61         72.16         2.94 o                         
  -8  -3   3        572.67        590.94        12.02 o                         
  -7  -3   3       1343.09       1322.11        27.91 o                         
  -6  -3   3          3.59          1.71         0.68 o                         
  -5  -3   3         71.76         65.87         1.68 o                         
  -4  -3   3         10.55         11.05         0.59 o                         
  -3  -3   3         63.47         73.72         1.74 o                         
  -2  -3   3          4.99          4.60         0.40 o                         
  -1  -3   3         67.96         65.81         1.84 o                         
   0  -3   3         22.42         21.95         0.82 o                         
   1  -3   3       1865.55       1693.31        37.70 o                         
   2  -3   3          6.30          5.25         0.36 o                         
   3  -3   3        433.23        418.84         8.90 o                         
   4  -3   3        209.41        206.09         4.22 o                         
   5  -3   3       1421.29       1424.19        27.02 o                         
   6  -3   3        152.92        144.41         2.98 o                         
   7  -3   3          0.93          1.09         0.53 o                         
   8  -3   3         18.81         16.84         0.93 o                         
   9  -3   3         16.07         13.69         1.17 o                         
  10  -3   3         55.35         62.61         2.73 o                         
 -10  -2   3         89.49         84.96         4.61 o                         
  -9  -2   3         11.08         11.45         1.47 o                         
  -8  -2   3          2.35          4.72         1.81 o                         
  -7  -2   3         76.85         70.11         1.94 o                         
  -6  -2   3        239.84        222.35         4.43 o                         
  -5  -2   3         56.78         51.62         1.33 o                         
  -4  -2   3         12.01          5.12         0.50 o                         
  -3  -2   3        223.57        204.19         4.66 o                         
  -2  -2   3       1585.02       1359.84        27.08 o                         
  -1  -2   3         11.11         14.72         0.55 o                         
   0  -2   3        387.88        362.98         8.13 o                         
   1  -2   3          7.95          2.63         0.38 o                         
   2  -2   3        898.97        798.74        16.84 o                         
   3  -2   3       2053.34       2032.81        40.48 o                         
   4  -2   3       1216.05       1253.68        25.01 o                         
   5  -2   3         27.37         14.12         0.80 o                         
   6  -2   3          0.76          1.25         0.45 o                         
   7  -2   3        627.95        583.67        11.80 o                         
   8  -2   3         87.98         95.69         2.34 o                         
   9  -2   3        144.94        128.18         3.26 o                         
  10  -2   3          6.02          6.08         0.97 o                         
  11  -2   3         36.46         42.45         3.70 o                         
 -11  -1   3         36.17         28.09         4.18 o                         
 -10  -1   3          0.01         -1.72         1.26 o                         
  -9  -1   3         28.72         20.99         1.80 o                         
  -8  -1   3          8.79          9.14         1.69 o                         
  -7  -1   3         86.23         78.78         2.28 o                         
  -6  -1   3         60.74         60.90         1.48 o                         
  -5  -1   3        100.08         98.86         2.16 o                         
  -4  -1   3         18.72          6.91         0.87 o                         
  -3  -1   3        195.83        219.81         4.25 o                         
  -2  -1   3       2724.44       2514.36        49.95 o                         
  -1  -1   3          4.72          8.44         0.36 o                         
   0  -1   3       6211.20       6401.99       134.40 o                         
   1  -1   3        872.36        870.19        18.33 o                         
   2  -1   3        313.56        288.08         5.81 o                         
   3  -1   3        378.85        414.28         7.95 o                         
   4  -1   3         13.97          0.41         0.79 o                         
   5  -1   3         69.81         75.08         1.66 o                         
   6  -1   3         51.65         50.12         1.33 o                         
   7  -1   3         39.00         30.21         1.39 o                         
   8  -1   3        788.48        765.14        17.26 o                         
   9  -1   3          6.79          3.99         0.86 o                         
  10  -1   3         14.97         14.68         1.26 o                         
 -11   0   3         47.00         43.29         2.89 o                         
 -10   0   3         31.32         31.59         2.67 o                         
  -9   0   3          1.30          0.70         1.30 o                         
  -8   0   3        387.75        405.14        11.95 o                         
  -7   0   3       1806.60       1721.31        44.32 o                         
  -6   0   3          6.15          9.53         0.79 o                         
  -5   0   3        288.50        295.50         6.34 o                         
  -4   0   3         20.70         24.27         0.82 o                         
  -3   0   3       4240.09       4162.78        87.33 o                         
  -2   0   3        457.13        491.22        10.36 o                         
  -1   0   3        365.47        338.45         8.12 o                         
   0   0   3          3.58          4.26         0.25 o                         
   1   0   3       1953.05       1977.01        39.49 o                         
   2   0   3          3.59          4.19         0.30 o                         
   3   0   3          6.55         12.81         1.01 o                         
   4   0   3        221.31        222.81         4.57 o                         
   5   0   3         67.56         64.24         1.56 o                         
   6   0   3         69.81         64.48         1.64 o                         
   7   0   3         40.55         34.45         1.33 o                         
   8   0   3          2.74          3.51         0.71 o                         
   9   0   3         50.71         47.63         1.70 o                         
  10   0   3         95.66         98.08         3.78 o                         
 -11   1   3          2.29          2.35         1.82 o                         
 -10   1   3         91.91         83.02         4.81 o                         
  -9   1   3         30.80         26.60         2.23 o                         
  -8   1   3          1.33         -1.20         1.39 o                         
  -7   1   3          5.88          6.53         1.31 o                         
  -6   1   3        923.41        881.66        21.15 o                         
  -5   1   3          5.42         10.51         0.75 o                         
  -4   1   3       2361.00       2590.09        54.27 o                         
  -3   1   3        115.72        129.33         2.82 o                         
  -2   1   3       1064.53       1010.84        22.57 o                         
  -1   1   3         66.22         56.55         1.38 o                         
   0   1   3       3192.92       3523.41        74.12 o                         
   1   1   3        898.90        982.68        19.60 o                         
   2   1   3        382.17        471.05         9.47 o                         
   3   1   3        979.70       1011.61        20.23 o                         
   4   1   3         37.28         37.05         1.10 o                         
   5   1   3        343.09        341.04         6.98 o                         
   6   1   3        203.65        186.03         3.77 o                         
   7   1   3         51.96         53.81         1.74 o                         
   8   1   3         49.50         47.53         1.99 o                         
   9   1   3          0.00          0.26         1.03 o                         
  10   1   3         48.37         52.73         4.11 o                         
 -12   2   3          2.15         15.27         5.09 o                         
 -11   2   3         19.12         18.80         2.34 o                         
 -10   2   3          7.94          9.17         1.73 o                         
  -9   2   3        208.79        182.23         7.86 o                         
  -8   2   3         20.69         16.29         1.25 o                         
  -7   2   3          0.06          2.48         1.06 o                         
  -6   2   3        248.79        248.02         5.11 o                         
  -5   2   3          0.04         -0.54         0.42 o                         
  -4   2   3          6.52          2.73         0.69 o                         
  -3   2   3         40.34         30.51         1.65 o                         
  -2   2   3       1118.12       1164.37        24.45 o                         
  -1   2   3          3.75          1.46         0.32 o                         
   0   2   3       3391.80       3639.74        81.16 o                         
   1   2   3        169.67        165.48         3.61 o                         
   2   2   3          8.07         11.19         0.68 o                         
   3   2   3         10.44          8.70         0.55 o                         
   4   2   3        131.47         94.33         2.32 o                         
   5   2   3          4.86          2.04         0.66 o                         
   6   2   3          3.68          3.41         0.70 o                         
   7   2   3          3.10          2.78         1.09 o                         
   8   2   3        290.47        274.70         6.85 o                         
   9   2   3         16.96         17.74         1.74 o                         
 -12   3   3        121.72        164.56         5.92 o                         
 -11   3   3         72.30        101.38         4.62 o                         
 -10   3   3         41.27         44.33         3.42 o                         
  -9   3   3         85.96         91.54         3.28 o                         
  -8   3   3         52.71         45.66         3.65 o                         
  -7   3   3        404.46        351.56         8.08 o                         
  -6   3   3        153.77        155.70         4.27 o                         
  -5   3   3         11.82          5.79         0.50 o                         
  -4   3   3        124.93        140.67         3.30 o                         
  -3   3   3        181.25        168.88         3.91 o                         
  -2   3   3          5.79          6.67         0.48 o                         
  -1   3   3        710.72        747.57        16.74 o                         
   0   3   3          1.73          1.58         0.49 o                         
   1   3   3       7083.00       7565.91       159.11 o                         
   2   3   3        284.36        295.11         7.23 o                         
   3   3   3         70.57         59.16         1.84 o                         
   4   3   3         14.45         11.15         1.06 o                         
   5   3   3         43.37         41.66         1.69 o                         
   6   3   3        198.10        182.38         4.51 o                         
   7   3   3        680.84        680.13        15.50 o                         
   8   3   3         36.43         33.19         2.62 o                         
   9   3   3          0.77          2.99         1.64 o                         
 -12   4   3        120.32        154.22         7.25 o                         
 -11   4   3         22.56         17.68         2.17 o                         
 -10   4   3        105.72        134.40         5.29 o                         
  -9   4   3          2.26          0.80         0.56 o                         
  -8   4   3        114.11        108.82         2.71 o                         
  -7   4   3         39.67         33.25         1.98 o                         
  -6   4   3         68.83         63.20         1.82 o                         
  -5   4   3          2.77          2.11         0.44 o                         
  -4   4   3       2874.39       3040.91        72.36 o                         
  -3   4   3         10.11          8.47         0.58 o                         
  -2   4   3        795.45        870.21        20.84 o                         
  -1   4   3        103.78         91.94         2.45 o                         
   0   4   3        125.48        155.46         3.94 o                         
   1   4   3         23.35         32.86         1.50 o                         
   2   4   3         10.61          9.52         0.73 o                         
   3   4   3        144.81        133.92         4.21 o                         
   4   4   3        259.31        272.23         6.43 o                         
   5   4   3          5.44          4.39         0.98 o                         
   6   4   3          8.41          4.30         1.41 o                         
   7   4   3         44.35         45.16         2.66 o                         
   8   4   3         46.19         46.91         5.68 o                         
 -12   5   3          0.05         -3.95         2.63 o                         
 -11   5   3        164.05        162.07         5.65 o                         
 -10   5   3          3.44          4.08         1.17 o                         
  -9   5   3         45.02         34.26         1.48 o                         
  -8   5   3         20.48         13.21         1.67 o                         
  -7   5   3          4.56          6.57         0.72 o                         
  -6   5   3         15.70         12.46         1.06 o                         
  -5   5   3          1.88          2.72         0.63 o                         
  -4   5   3        918.95        944.23        22.60 o                         
  -3   5   3       1088.31       1112.37        26.63 o                         
  -2   5   3        199.55        183.47         4.62 o                         
  -1   5   3        455.47        503.36        12.18 o                         
   0   5   3       1160.37       1250.18        29.91 o                         
   1   5   3        313.98        327.76         7.58 o                         
   2   5   3       1412.75       1407.33        31.49 o                         
   3   5   3          9.33          6.22         1.51 o                         
   4   5   3         34.56         32.71         1.78 o                         
   5   5   3         13.07         13.59         1.36 o                         
   6   5   3          1.55          2.28         1.38 o                         
   7   5   3          1.32         -0.40         1.57 o                         
 -12   6   3         28.78         20.73         2.70 o                         
 -11   6   3          5.90          6.57         1.44 o                         
 -10   6   3          1.79          1.23         0.90 o                         
  -9   6   3        155.09        153.48         5.12 o                         
  -8   6   3          2.47          2.90         0.88 o                         
  -7   6   3        120.39        110.72         2.95 o                         
  -6   6   3        181.87        169.08         4.10 o                         
  -5   6   3        161.46        142.26         3.77 o                         
  -4   6   3         36.81         43.31         1.57 o                         
  -3   6   3         49.54         57.83         2.06 o                         
  -2   6   3         70.64         66.24         2.10 o                         
  -1   6   3       1544.43       1635.10        39.01 o                         
   0   6   3         53.91         50.73         1.97 o                         
   1   6   3        383.76        370.59         8.60 o                         
   2   6   3        114.28        100.76         3.09 o                         
   3   6   3        466.76        459.64        10.61 o                         
   4   6   3          7.35          6.93         1.20 o                         
   5   6   3          3.72          0.84         1.53 o                         
   6   6   3          3.68          1.60         1.47 o                         
 -11   7   3          0.09         -2.03         1.35 o                         
 -10   7   3          0.02         -0.24         1.12 o                         
  -9   7   3          7.95          4.20         0.89 o                         
  -8   7   3          3.05          3.12         0.98 o                         
  -7   7   3          0.61          1.62         0.97 o                         
  -6   7   3         21.80         17.22         1.13 o                         
  -5   7   3          2.94          1.76         0.96 o                         
  -4   7   3       1099.80       1079.30        25.87 o                         
  -3   7   3        347.51        351.67         8.67 o                         
  -2   7   3        339.73        340.84         8.47 o                         
  -1   7   3          7.13          4.02         0.99 o                         
   0   7   3         32.40         35.59         1.87 o                         
   1   7   3         13.15          6.83         0.91 o                         
   2   7   3         12.13         18.18         2.03 o                         
   3   7   3        216.31        203.88         5.62 o                         
   4   7   3          7.69         11.56         1.86 o                         
   5   7   3         23.24         24.78         2.11 o                         
 -11   8   3        113.67        107.98         4.97 o                         
 -10   8   3         14.34         13.89         1.36 o                         
  -9   8   3          0.36         -0.36         1.15 o                         
  -8   8   3         22.18         28.52         2.21 o                         
  -7   8   3        507.85        524.15        12.11 o                         
  -6   8   3        198.41        198.44         5.01 o                         
  -5   8   3        202.95        172.46         4.63 o                         
  -4   8   3        175.82        185.91         5.59 o                         
  -3   8   3        661.43        678.43        19.11 o                         
  -2   8   3        159.98        152.33         4.73 o                         
  -1   8   3          3.07         -0.59         1.12 o                         
   0   8   3         52.01         51.91         2.39 o                         
   1   8   3          7.27          7.63         1.12 o                         
   2   8   3          4.29         20.36         3.16 o                         
   3   8   3         79.32         70.35         3.66 o                         
   4   8   3          0.12          8.72         2.94 o                         
 -10   9   3         88.44         91.11         6.61 o                         
  -9   9   3        260.85        262.72         6.58 o                         
  -8   9   3         96.36        103.46         3.78 o                         
  -7   9   3          6.43         11.90         1.92 o                         
  -6   9   3         64.87         76.06         2.57 o                         
  -5   9   3        658.88        637.60        15.52 o                         
  -4   9   3          3.01          0.45         1.38 o                         
  -3   9   3         64.89         66.04         2.66 o                         
  -2   9   3         18.56         15.52         2.18 o                         
  -1   9   3         91.41        105.54         5.08 o                         
   0   9   3          0.53          4.10         1.60 o                         
   1   9   3         21.23         14.27         1.72 o                         
   2   9   3         41.64         41.37         4.14 o                         
   3   9   3        749.06        766.55        29.62 o                         
  -9  10   3          3.56         15.67         3.07 o                         
  -8  10   3          1.56          0.23         1.50 o                         
  -7  10   3          1.05         -0.14         1.36 o                         
  -6  10   3        535.02        524.19        13.10 o                         
  -5  10   3         47.33         38.75         2.26 o                         
  -4  10   3         70.22         82.61         4.12 o                         
  -3  10   3         15.45         13.54         2.41 o                         
  -2  10   3        124.16        124.21         4.65 o                         
  -1  10   3          1.15          2.02         1.77 o                         
   0  10   3         70.91         64.27         4.00 o                         
   1  10   3          5.79          6.42         2.05 o                         
  -8  11   3          2.75          3.65         3.52 o                         
  -7  11   3         37.02         50.57         3.22 o                         
  -6  11   3          0.02          2.79         2.17 o                         
  -5  11   3          2.31          3.84         1.78 o                         
  -4  11   3          1.94         16.32         4.04 o                         
  -3  11   3        213.98        197.73         6.81 o                         
  -2  11   3        198.73        186.06         7.68 o                         
  -1  11   3         60.05         46.15         4.18 o                         
   2 -13   4         83.82        116.86         6.03 o                         
   3 -13   4         12.01         12.68         2.24 o                         
   4 -13   4          2.74          2.43         3.27 o                         
   5 -13   4          0.54         16.85         7.20 o                         
   6 -13   4         86.38         77.11         4.95 o                         
   7 -13   4          3.30         33.53         7.37 o                         
  -1 -12   4         54.60         58.68         5.05 o                         
   0 -12   4        110.87        126.04         6.80 o                         
   1 -12   4          0.04         16.32         5.97 o                         
   2 -12   4         47.33         38.73         3.26 o                         
   3 -12   4          1.01          5.92         3.45 o                         
   4 -12   4          8.22          7.27         1.68 o                         
   5 -12   4          2.51          1.17         1.49 o                         
   6 -12   4          9.89          8.75         1.75 o                         
   7 -12   4          0.28         -0.67         1.29 o                         
   8 -12   4         54.92         50.60         3.15 o                         
  -2 -11   4         54.74         67.40         4.61 o                         
  -1 -11   4         45.85         54.27         4.23 o                         
   0 -11   4         31.07         35.52         3.90 o                         
   1 -11   4         32.85         35.35         2.41 o                         
   2 -11   4         16.84         11.68         1.66 o                         
   3 -11   4         20.10         15.22         1.73 o                         
   4 -11   4         13.60         10.61         1.26 o                         
   5 -11   4        312.41        313.90         8.10 o                         
   6 -11   4         22.72         20.28         2.20 o                         
   7 -11   4         31.36         24.59         5.79 o                         
   8 -11   4         15.49         15.24         1.37 o                         
   9 -11   4        358.06        393.76        10.95 o                         
  10 -11   4        245.02        288.16        12.00 o                         
  -4 -10   4        110.54        127.14         9.96 o                         
  -3 -10   4         27.02         22.56         2.16 o                         
  -2 -10   4          3.71          2.37         1.70 o                         
  -1 -10   4         15.61         12.64         1.88 o                         
   0 -10   4         74.02         74.58         2.85 o                         
   1 -10   4         31.80         30.08         3.30 o                         
   2 -10   4         31.10         25.75         1.83 o                         
   3 -10   4          7.44          5.70         1.07 o                         
   4 -10   4         11.37          9.89         1.17 o                         
   5 -10   4         20.52         13.18         1.91 o                         
   6 -10   4         47.00         36.18         2.39 o                         
   7 -10   4          4.07          4.02         1.77 o                         
   8 -10   4         15.91         18.60         3.19 o                         
   9 -10   4        267.47        268.67         7.73 o                         
  10 -10   4         25.39         52.32         9.31 o                         
  11 -10   4        199.84        250.60        12.16 o                         
  -5  -9   4          4.78         11.91         3.94 o                         
  -4  -9   4         34.55         32.89         2.64 o                         
  -3  -9   4         25.51         21.78         2.01 o                         
  -2  -9   4          0.40         -1.29         1.28 o                         
  -1  -9   4         74.80         68.08         3.20 o                         
   0  -9   4        338.79        354.23         9.62 o                         
   1  -9   4        273.07        259.45         6.61 o                         
   2  -9   4        526.52        491.54        13.39 o                         
   3  -9   4          1.85         -0.65         0.86 o                         
   4  -9   4        216.09        212.50         5.56 o                         
   5  -9   4         14.08          9.25         1.02 o                         
   6  -9   4       1272.84       1265.44        30.40 o                         
   7  -9   4          0.02          2.34         2.22 o                         
   8  -9   4         35.95         57.43         3.83 o                         
   9  -9   4         42.54         49.99         4.26 o                         
  10  -9   4          0.33          1.18         1.42 o                         
  11  -9   4          0.02          1.92         1.46 o                         
  -6  -8   4         22.33         22.14         3.06 o                         
  -5  -8   4          8.91         10.43         1.48 o                         
  -4  -8   4          1.55          1.05         1.63 o                         
  -3  -8   4        203.94        205.90         5.55 o                         
  -2  -8   4          1.40         -1.02         1.01 o                         
  -1  -8   4         10.56          6.76         1.25 o                         
   0  -8   4          7.89          8.43         1.07 o                         
   1  -8   4       1669.21       1579.40        37.67 o                         
   2  -8   4         36.43         35.28         1.62 o                         
   3  -8   4          2.67          1.87         1.26 o                         
   4  -8   4          0.36         -1.25         1.02 o                         
   5  -8   4        144.23        144.80         3.65 o                         
   6  -8   4        128.17        123.41         3.94 o                         
   7  -8   4        109.58         99.54         3.46 o                         
   8  -8   4          1.09          1.25         0.95 o                         
   9  -8   4        323.81        338.39         9.20 o                         
  10  -8   4        189.02        201.22         5.41 o                         
  11  -8   4         65.52         75.80         3.65 o                         
  -7  -7   4         72.00         64.94         4.16 o                         
  -6  -7   4         29.84         24.34         2.26 o                         
  -5  -7   4          1.35          2.15         1.55 o                         
  -4  -7   4        121.70        125.10         4.26 o                         
  -3  -7   4         70.43         66.83         2.55 o                         
  -2  -7   4        258.75        244.07         7.39 o                         
  -1  -7   4        153.34        139.99         4.72 o                         
   0  -7   4        773.15        764.65        20.65 o                         
   1  -7   4          6.81          7.17         0.99 o                         
   2  -7   4        612.30        699.13        16.86 o                         
   3  -7   4          1.61          1.02         0.83 o                         
   4  -7   4         21.98         16.29         1.19 o                         
   5  -7   4         99.00         90.57         2.53 o                         
   6  -7   4          6.93          2.16         1.26 o                         
   7  -7   4         30.78         20.40         2.05 o                         
   8  -7   4         11.81         10.21         1.15 o                         
   9  -7   4        102.05        100.35         3.99 o                         
  10  -7   4          6.48          9.18         1.21 o                         
  11  -7   4        162.28        169.92         6.11 o                         
  12  -7   4         21.66         50.77         7.99 o                         
  -8  -6   4         29.21         60.27        10.10 o                         
  -7  -6   4         33.12         30.35         2.50 o                         
  -6  -6   4          6.54          5.07         1.09 o                         
  -5  -6   4          9.16          8.95         1.08 o                         
  -4  -6   4        183.45        183.22         6.53 o                         
  -3  -6   4       1179.37       1157.70        27.69 o                         
  -2  -6   4        225.79        209.78         5.80 o                         
  -1  -6   4         24.42         26.59         1.65 o                         
   0  -6   4        293.00        281.94         8.29 o                         
   1  -6   4        393.28        382.42        10.10 o                         
   2  -6   4         84.23         88.15         2.89 o                         
   3  -6   4          6.93          8.61         0.77 o                         
   4  -6   4         27.20         16.33         1.09 o                         
   5  -6   4         51.98         53.16         1.97 o                         
   6  -6   4        554.20        509.99        11.61 o                         
   7  -6   4          0.58          2.48         0.82 o                         
   8  -6   4          2.30         -0.25         1.01 o                         
   9  -6   4          0.00         10.88         4.74 o                         
  10  -6   4        222.65        231.14         5.68 o                         
  11  -6   4         11.60         10.23         1.07 o                         
  12  -6   4          4.99          4.33         3.20 o                         
  -9  -5   4          7.47          7.17         2.30 o                         
  -8  -5   4         29.36         44.82         3.16 o                         
  -7  -5   4          6.98         27.58         2.90 o                         
  -6  -5   4        166.76        165.53         4.20 o                         
  -5  -5   4        354.07        361.92         8.37 o                         
  -4  -5   4         10.61         10.05         1.14 o                         
  -3  -5   4        699.49        754.77        19.63 o                         
  -2  -5   4         24.42         23.67         1.61 o                         
  -1  -5   4         34.98         20.55         1.39 o                         
   0  -5   4        243.91        242.33         7.07 o                         
   1  -5   4       1957.91       2053.26        52.91 o                         
   2  -5   4          8.35         11.45         0.78 o                         
   3  -5   4        460.09        565.18        13.62 o                         
   4  -5   4        316.32        321.89         7.37 o                         
   5  -5   4         83.76        108.85         2.71 o                         
   6  -5   4        193.02        208.61         4.67 o                         
   7  -5   4       1785.78       1770.29        35.39 o                         
   8  -5   4        242.64        226.42         4.61 o                         
   9  -5   4         12.76          6.29         0.90 o                         
  10  -5   4        150.38        161.24         4.59 o                         
  11  -5   4        140.57        142.01         4.03 o                         
  -9  -4   4          3.13          4.53         1.38 o                         
  -8  -4   4        782.54        842.85        20.40 o                         
  -7  -4   4        465.13        476.12         9.77 o                         
  -6  -4   4        159.16        149.43         3.81 o                         
  -5  -4   4         17.30         14.03         1.07 o                         
  -4  -4   4        257.28        232.61         4.61 o                         
  -3  -4   4          0.23         -0.08         0.49 o                         
  -2  -4   4        161.36        159.71         3.99 o                         
  -1  -4   4        227.98        233.46         5.71 o                         
   0  -4   4         15.47         18.17         0.84 o                         
   1  -4   4        125.30        133.17         3.14 o                         
   2  -4   4       1622.00       1738.99        38.78 o                         
   3  -4   4         23.11         22.55         0.97 o                         
   4  -4   4       1449.98       1498.34        33.46 o                         
   5  -4   4       1580.06       1578.34        30.00 o                         
   6  -4   4         71.88         65.68         1.83 o                         
   7  -4   4        127.99        127.95         2.94 o                         
   8  -4   4          1.75          1.29         0.61 o                         
   9  -4   4         45.17         35.39         1.71 o                         
  10  -4   4         35.77         35.71         1.89 o                         
  11  -4   4         21.01         20.70         2.22 o                         
 -10  -3   4          0.90          9.13         6.67 o                         
  -9  -3   4          1.00         -0.01         1.40 o                         
  -8  -3   4         78.07         69.82         2.34 o                         
  -7  -3   4         52.93         44.87         2.17 o                         
  -6  -3   4         94.55         82.14         2.31 o                         
  -5  -3   4        260.17        250.00         5.15 o                         
  -4  -3   4        184.67        188.39         3.93 o                         
  -3  -3   4        267.35        272.08         6.21 o                         
  -2  -3   4        627.09        626.58        14.04 o                         
  -1  -3   4         41.26         43.72         1.31 o                         
   0  -3   4       1303.89       1281.55        30.55 o                         
   1  -3   4       2207.99       2080.69        46.36 o                         
   2  -3   4       1065.76       1035.50        23.09 o                         
   3  -3   4         20.98         21.74         0.83 o                         
   4  -3   4        942.36        961.08        19.23 o                         
   5  -3   4         68.58         57.43         1.52 o                         
   6  -3   4        933.43        918.93        18.40 o                         
   7  -3   4         97.50         89.08         2.33 o                         
   8  -3   4        195.56        213.72         5.25 o                         
   9  -3   4         17.69         15.26         1.02 o                         
  10  -3   4         42.60         40.11         1.87 o                         
  11  -3   4          0.07         -0.09         1.14 o                         
 -10  -2   4         13.84          8.52         1.99 o                         
  -9  -2   4          0.06          0.45         0.75 o                         
  -8  -2   4         14.33         14.95         2.02 o                         
  -7  -2   4         24.05         21.90         1.10 o                         
  -6  -2   4          5.70          3.62         0.54 o                         
  -5  -2   4        335.87        348.42         7.10 o                         
  -4  -2   4         67.19         97.94         2.51 o                         
  -3  -2   4       4784.52       4860.94       102.03 o                         
  -2  -2   4       1658.91       1667.09        35.02 o                         
  -1  -2   4          0.21         -0.01         0.24 o                         
   0  -2   4         15.04         12.92         0.57 o                         
   1  -2   4        125.51        147.50         3.60 o                         
   2  -2   4        481.83        501.29        10.61 o                         
   3  -2   4        505.12        644.94        13.63 o                         
   4  -2   4        212.64        244.22         5.00 o                         
   5  -2   4        450.72        446.25         9.02 o                         
   6  -2   4          3.84          3.11         0.50 o                         
   7  -2   4        775.34        748.89        15.07 o                         
   8  -2   4        268.40        270.37         6.02 o                         
   9  -2   4         12.35          7.81         0.75 o                         
  10  -2   4         21.07         17.58         1.20 o                         
  11  -2   4         38.68         36.36         2.72 o                         
 -11  -1   4         18.60         12.08         1.72 o                         
 -10  -1   4         50.34         48.39         2.97 o                         
  -9  -1   4         41.65         38.28         3.32 o                         
  -8  -1   4        480.33        473.06        10.81 o                         
  -7  -1   4        345.28        350.84         8.64 o                         
  -6  -1   4         34.34         35.91         1.02 o                         
  -5  -1   4         43.16         51.40         1.46 o                         
  -4  -1   4       2166.42       2034.91        38.58 o                         
  -3  -1   4        123.58        117.30         2.35 o                         
  -2  -1   4         37.86         60.04         1.47 o                         
  -1  -1   4         24.70         26.93         0.81 o                         
   0  -1   4        799.03        841.44        17.72 o                         
   1  -1   4        363.52        380.13         7.65 o                         
   2  -1   4       6146.84       6403.96       127.84 o                         
   3  -1   4        553.23        571.53        11.46 o                         
   4  -1   4         81.28         74.86         1.70 o                         
   5  -1   4        403.58        412.04         8.35 o                         
   6  -1   4        186.24        187.85         3.99 o                         
   7  -1   4          4.24          4.66         1.11 o                         
   8  -1   4         41.69         29.76         1.52 o                         
   9  -1   4         12.55         13.86         1.05 o                         
  10  -1   4         10.52         11.30         1.00 o                         
  11  -1   4          0.01          0.24         1.90 o                         
 -11   0   4          1.38         12.99         4.39 o                         
 -10   0   4          2.96          3.05         1.46 o                         
  -9   0   4         58.70         55.60         2.73 o                         
  -8   0   4          6.19          2.73         1.54 o                         
  -7   0   4        775.58        797.07        19.20 o                         
  -6   0   4        459.13        472.53        10.10 o                         
  -5   0   4       1161.64       1135.44        23.88 o                         
  -4   0   4          0.13         -0.55         0.36 o                         
  -3   0   4         88.09        105.40         2.22 o                         
  -2   0   4       2198.07       2214.90        49.34 o                         
  -1   0   4       3628.60       3685.73        82.23 o                         
   0   0   4         68.05         81.75         1.71 o                         
   1   0   4        258.30        298.89         6.03 o                         
   2   0   4         10.74          3.33         0.48 o                         
   3   0   4        107.97        109.64         2.36 o                         
   4   0   4        958.68        972.74        19.47 o                         
   5   0   4         28.03         26.93         0.99 o                         
   6   0   4        739.03        715.83        14.43 o                         
   7   0   4         18.68         18.95         0.94 o                         
   8   0   4         50.89         64.23         2.08 o                         
   9   0   4          3.23          2.66         0.82 o                         
  10   0   4        126.33        112.51         4.91 o                         
 -11   1   4          1.44          2.35         4.13 o                         
 -10   1   4         19.19         25.64         2.87 o                         
  -9   1   4         85.28         83.60         3.32 o                         
  -8   1   4         63.73         47.10         2.99 o                         
  -7   1   4         44.96         46.59         1.88 o                         
  -6   1   4         49.61         50.56         1.43 o                         
  -5   1   4        884.53        883.62        18.62 o                         
  -4   1   4          0.67         -0.45         0.39 o                         
  -3   1   4         18.17         28.39         1.05 o                         
  -2   1   4          4.10          8.74         0.77 o                         
  -1   1   4        253.79        238.89         5.43 o                         
   0   1   4         21.92         23.02         0.88 o                         
   1   1   4       1306.37       1304.91        27.42 o                         
   2   1   4          2.83          3.87         0.34 o                         
   3   1   4          0.07          1.02         0.48 o                         
   4   1   4         58.84         65.09         1.62 o                         
   5   1   4        491.92        470.21         9.57 o                         
   6   1   4         24.61         18.41         1.07 o                         
   7   1   4        372.16        329.58         7.27 o                         
   8   1   4         52.82         48.49         3.50 o                         
   9   1   4        144.77        154.99         5.60 o                         
  10   1   4          1.40          3.05         4.64 o                         
 -11   2   4         82.02        113.40         6.44 o                         
 -10   2   4         80.74         82.95         3.68 o                         
  -9   2   4         22.24         26.06         2.39 o                         
  -8   2   4         14.46          6.71         1.23 o                         
  -7   2   4        177.61        155.56         4.58 o                         
  -6   2   4       1966.94       1869.95        41.53 o                         
  -5   2   4         13.84         14.23         0.76 o                         
  -4   2   4        231.60        260.69         5.97 o                         
  -3   2   4          2.20          3.45         0.37 o                         
  -2   2   4        472.85        597.27        12.62 o                         
  -1   2   4          1.13          2.07         0.59 o                         
   0   2   4        829.77        918.58        19.35 o                         
   1   2   4         14.92         14.07         0.87 o                         
   2   2   4        390.19        393.73         8.41 o                         
   3   2   4          7.33          7.76         0.86 o                         
   4   2   4          0.69          1.99         0.71 o                         
   5   2   4         53.68         40.58         1.53 o                         
   6   2   4        412.79        395.54         8.62 o                         
   7   2   4        189.26        173.62         4.93 o                         
   8   2   4          0.79          3.42         1.81 o                         
   9   2   4          1.19          6.24         1.81 o                         
 -12   3   4         34.62         57.74         4.96 o                         
 -11   3   4         26.03         44.53         3.67 o                         
 -10   3   4          0.70          5.51         1.46 o                         
  -9   3   4        113.37        115.04         4.53 o                         
  -8   3   4          8.03          4.54         0.97 o                         
  -7   3   4        183.05        152.78         3.98 o                         
  -6   3   4         81.95         81.34         2.17 o                         
  -5   3   4        265.39        281.97         6.46 o                         
  -4   3   4         20.14         23.17         1.02 o                         
  -3   3   4         43.16         43.04         1.22 o                         
  -2   3   4         17.12         22.42         0.85 o                         
  -1   3   4          1.18         -0.23         0.47 o                         
   0   3   4         12.20         28.13         1.28 o                         
   1   3   4        184.43        212.87         4.66 o                         
   2   3   4         76.45         84.11         2.07 o                         
   3   3   4          9.77          6.71         0.59 o                         
   4   3   4        377.55        390.99         9.03 o                         
   5   3   4         58.38         53.28         2.06 o                         
   6   3   4         31.98         39.17         2.69 o                         
   7   3   4         19.60         37.10         2.96 o                         
   8   3   4         49.69         53.55         2.79 o                         
 -12   4   4          7.22          8.31         2.62 o                         
 -11   4   4         31.56         40.97         3.15 o                         
 -10   4   4        193.61        214.45         7.19 o                         
  -9   4   4         10.86         12.45         0.94 o                         
  -8   4   4        328.10        287.28         7.27 o                         
  -7   4   4          7.45          8.62         0.94 o                         
  -6   4   4          0.06         -0.08         0.66 o                         
  -5   4   4         14.97         14.00         0.99 o                         
  -4   4   4         87.38         85.97         2.75 o                         
  -3   4   4        194.34        196.20         4.89 o                         
  -2   4   4          1.46          2.83         0.47 o                         
  -1   4   4        342.76        427.49         9.69 o                         
   0   4   4         40.26         40.04         1.75 o                         
   1   4   4       2771.98       2778.20        61.89 o                         
   2   4   4        211.39        211.95         5.39 o                         
   3   4   4          5.64          5.86         0.66 o                         
   4   4   4        116.51        110.51         3.04 o                         
   5   4   4        164.96        174.13         4.42 o                         
   6   4   4          6.09          4.65         1.21 o                         
   7   4   4          2.85          9.14         2.25 o                         
   8   4   4          0.77          0.22         2.20 o                         
 -12   5   4         17.97         14.43         2.24 o                         
 -11   5   4          6.99         12.92         1.74 o                         
 -10   5   4         61.92         62.95         2.09 o                         
  -9   5   4         92.91         91.77         2.89 o                         
  -8   5   4         69.80         63.14         1.98 o                         
  -7   5   4         12.77         10.06         0.91 o                         
  -6   5   4        965.12        934.23        20.96 o                         
  -5   5   4         47.95         42.45         1.96 o                         
  -4   5   4         13.47         12.11         1.18 o                         
  -3   5   4         45.51         45.70         1.66 o                         
  -2   5   4       1141.36       1155.70        27.66 o                         
  -1   5   4          5.19          4.37         0.97 o                         
   0   5   4        577.29        614.32        14.85 o                         
   1   5   4         80.79         76.74         2.52 o                         
   2   5   4       1105.23       1101.19        24.75 o                         
   3   5   4        126.44        108.10         4.61 o                         
   4   5   4        307.53        338.35         8.55 o                         
   5   5   4         16.73         15.06         1.38 o                         
   6   5   4         39.07         29.84         2.59 o                         
   7   5   4         36.84         20.55         4.21 o                         
 -11   6   4         21.07         17.07         1.82 o                         
 -10   6   4          8.40         16.08         2.13 o                         
  -9   6   4          0.26          0.24         0.99 o                         
  -8   6   4          3.98          3.79         0.97 o                         
  -7   6   4         58.84         49.64         2.00 o                         
  -6   6   4         30.04         25.07         1.67 o                         
  -5   6   4        268.91        254.53         6.41 o                         
  -4   6   4          3.17          2.79         0.86 o                         
  -3   6   4        877.67        861.84        20.69 o                         
  -2   6   4         56.20         48.86         1.97 o                         
  -1   6   4          0.04         -0.12         1.11 o                         
   0   6   4         35.23         24.86         1.82 o                         
   1   6   4         33.93         23.20         1.47 o                         
   2   6   4         95.73         91.94         3.44 o                         
   3   6   4        225.62        209.32         9.75 o                         
   4   6   4          0.07         -0.50         2.42 o                         
   5   6   4          7.65          9.92         1.53 o                         
   6   6   4         11.23          9.90         3.06 o                         
 -11   7   4          0.17          2.06         1.92 o                         
 -10   7   4         61.89         66.35         2.54 o                         
  -9   7   4          4.18         13.52         3.86 o                         
  -8   7   4        211.16        182.87         4.40 o                         
  -7   7   4         23.00         22.88         1.79 o                         
  -6   7   4         45.07         33.70         2.38 o                         
  -5   7   4          1.78          1.98         1.25 o                         
  -4   7   4        100.64         94.94         3.14 o                         
  -3   7   4        187.19        184.34         5.25 o                         
  -2   7   4          6.14          6.04         1.04 o                         
  -1   7   4         99.08         87.80         2.80 o                         
   0   7   4         34.02         24.62         1.77 o                         
   1   7   4        129.56        126.32         3.71 o                         
   2   7   4         19.56         23.76         1.57 o                         
   3   7   4          4.32         22.78         4.04 o                         
   4   7   4          0.52          2.10         1.36 o                         
   5   7   4         36.44         38.19         3.68 o                         
 -11   8   4          4.11         23.35         4.04 o                         
 -10   8   4         56.59         51.93         3.14 o                         
  -9   8   4        115.20        119.74         3.85 o                         
  -8   8   4        136.83        128.62         3.83 o                         
  -7   8   4         41.80         45.92         2.37 o                         
  -6   8   4        122.62        126.61         4.17 o                         
  -5   8   4        104.09         93.01         3.65 o                         
  -4   8   4        302.46        288.49         7.33 o                         
  -3   8   4         12.53         11.22         1.45 o                         
  -2   8   4          0.46          3.07         1.49 o                         
  -1   8   4         16.54         15.79         1.86 o                         
   0   8   4         33.85         44.71         2.60 o                         
   1   8   4          2.80          6.83         2.60 o                         
   2   8   4        972.82        885.42        28.85 o                         
   3   8   4        198.16        212.49         8.06 o                         
   4   8   4        104.71         96.52         9.49 o                         
 -10   9   4         73.00         70.86         4.99 o                         
  -9   9   4         24.69         14.87         2.09 o                         
  -8   9   4          2.01          2.15         1.22 o                         
  -7   9   4        133.02        134.79         4.40 o                         
  -6   9   4          0.18          1.28         1.23 o                         
  -5   9   4        248.69        223.12         5.95 o                         
  -4   9   4          6.32          6.66         1.25 o                         
  -3   9   4        281.33        284.64         7.96 o                         
  -2   9   4         31.37         27.11         2.04 o                         
  -1   9   4         13.75         19.27         2.04 o                         
   0   9   4         50.90         51.35         3.05 o                         
   1   9   4         37.32         35.37         2.60 o                         
   2   9   4         49.62         76.05         7.08 o                         
  -9  10   4          2.69          3.07         2.13 o                         
  -8  10   4         41.41         25.47         2.73 o                         
  -7  10   4          4.13          3.26         1.29 o                         
  -6  10   4          0.36         -1.57         1.60 o                         
  -5  10   4         50.05         43.01         2.80 o                         
  -4  10   4          4.81          2.92         1.69 o                         
  -3  10   4        155.80        164.74         5.28 o                         
  -2  10   4        119.39        127.16         4.47 o                         
  -1  10   4         72.29         76.29         3.08 o                         
   0  10   4          8.22         12.34         2.06 o                         
  -7  11   4          0.79          8.98         4.32 o                         
  -6  11   4        289.96        342.93        10.81 o                         
  -5  11   4         56.62         74.20         7.01 o                         
  -4  11   4        130.29        128.65         6.00 o                         
  -3  11   4          0.14          4.91         2.40 o                         
  -2  11   4          6.36         26.33         7.72 o                         
   2 -13   5         26.18         43.47         5.36 o                         
   3 -13   5         81.46         85.86         5.45 o                         
   4 -13   5          1.66         -1.51         2.06 o                         
   5 -13   5         49.40         42.34         3.39 o                         
   6 -13   5          3.85          4.82         1.48 o                         
   7 -13   5         15.53         41.78         8.60 o                         
  -1 -12   5         19.71         15.20         2.63 o                         
   0 -12   5          0.01          5.58         3.55 o                         
   1 -12   5          0.52         17.58         4.45 o                         
   2 -12   5        207.44        182.91         7.22 o                         
   3 -12   5          0.02         -0.83         2.06 o                         
   4 -12   5         29.53         24.62         2.16 o                         
   5 -12   5         16.21         15.93         1.63 o                         
   6 -12   5          1.88          4.43         2.30 o                         
   7 -12   5          0.00         -1.51         2.08 o                         
   8 -12   5          8.17          8.38         1.79 o                         
   9 -12   5         69.66         77.28        14.22 o                         
  -3 -11   5          3.43         28.69         6.14 o                         
  -2 -11   5         27.07         38.49         5.55 o                         
  -1 -11   5         19.03         20.78         2.83 o                         
   0 -11   5         30.32         26.02         3.58 o                         
   1 -11   5        108.57        100.61         4.30 o                         
   2 -11   5         38.05         49.51         3.60 o                         
   3 -11   5         28.34         32.18         2.75 o                         
   4 -11   5          0.87         -0.96         1.16 o                         
   5 -11   5         15.35         15.02         1.45 o                         
   6 -11   5          2.75         -0.92         0.95 o                         
   7 -11   5          0.68          3.51         4.74 o                         
   8 -11   5        114.07        112.99         4.87 o                         
   9 -11   5         66.21         77.20         3.98 o                         
  10 -11   5          3.20          1.50         2.69 o                         
  -4 -10   5          1.03          3.03         2.73 o                         
  -3 -10   5         68.27         65.87         3.53 o                         
  -2 -10   5         13.59          8.14         2.20 o                         
  -1 -10   5          7.78          7.75         1.66 o                         
   0 -10   5         46.81         41.25         2.68 o                         
   1 -10   5          1.62          5.06         1.66 o                         
   2 -10   5        392.28        384.98        10.38 o                         
   3 -10   5        264.88        257.23         6.62 o                         
   4 -10   5          3.57          6.83         1.86 o                         
   5 -10   5        349.10        353.39         9.66 o                         
   6 -10   5          9.51         10.66         1.05 o                         
   7 -10   5         26.51         19.34         2.16 o                         
   8 -10   5          1.34          3.74         1.29 o                         
   9 -10   5          6.06          4.59         1.56 o                         
  10 -10   5          1.05         -4.57         3.05 o                         
  -5  -9   5          1.09          5.62        10.53 o                         
  -4  -9   5          2.49         -0.22         1.29 o                         
  -3  -9   5          4.79          6.07         1.66 o                         
  -2  -9   5        210.72        207.79         6.87 o                         
  -1  -9   5          5.46          6.87         1.43 o                         
   0  -9   5        109.24         98.15         3.53 o                         
   1  -9   5         76.71         79.65         3.40 o                         
   2  -9   5        880.92        850.28        30.29 o                         
   3  -9   5          1.69          0.13         1.11 o                         
   4  -9   5         10.33          4.93         0.97 o                         
   5  -9   5          1.11         -0.78         0.66 o                         
   6  -9   5        495.68        516.55        11.89 o                         
   7  -9   5         32.99         30.40         3.07 o                         
   8  -9   5          4.37          5.88         1.28 o                         
   9  -9   5         16.85         17.52         1.85 o                         
  10  -9   5         29.17         28.41         2.08 o                         
  11  -9   5         52.51         53.10         3.91 o                         
  -6  -8   5         56.24         63.29         3.79 o                         
  -5  -8   5          0.37          4.77         2.56 o                         
  -4  -8   5          0.40          2.70         1.49 o                         
  -3  -8   5         60.70         59.83         3.16 o                         
  -2  -8   5         33.42         32.23         2.75 o                         
  -1  -8   5        497.01        499.28        14.57 o                         
   0  -8   5         99.16        103.97         3.60 o                         
   1  -8   5       1672.51       1804.73        51.13 o                         
   2  -8   5          2.94          2.46         0.87 o                         
   3  -8   5        104.45        105.07         3.63 o                         
   4  -8   5         75.32         74.14         2.70 o                         
   5  -8   5         75.01         69.81         2.23 o                         
   6  -8   5        368.94        352.07         8.23 o                         
   7  -8   5        242.14        230.92         6.06 o                         
   8  -8   5         66.44         73.26         3.03 o                         
   9  -8   5          5.09          2.16         1.53 o                         
  10  -8   5          1.02          1.32         1.14 o                         
  11  -8   5          1.70          3.11         1.60 o                         
  -7  -7   5         93.53         96.46         7.21 o                         
  -6  -7   5          2.57          1.80         1.28 o                         
  -5  -7   5          3.21          6.40         1.28 o                         
  -4  -7   5        119.86        125.17         4.66 o                         
  -3  -7   5        485.24        484.30        12.98 o                         
  -2  -7   5        186.52        186.76         5.84 o                         
  -1  -7   5          0.16         -0.90         1.16 o                         
   0  -7   5         73.58         61.76         2.70 o                         
   1  -7   5        114.42        115.11         3.66 o                         
   2  -7   5         43.24         47.39         2.15 o                         
   3  -7   5         44.33         39.81         1.89 o                         
   4  -7   5         61.55         55.01         1.75 o                         
   5  -7   5         12.02          7.47         0.76 o                         
   6  -7   5         16.78         13.67         1.24 o                         
   7  -7   5       1106.51       1059.16        23.78 o                         
   8  -7   5          1.54          1.44         0.93 o                         
   9  -7   5        501.26        518.65        12.83 o                         
  10  -7   5          1.35          0.82         1.16 o                         
  11  -7   5          8.99          7.09         1.49 o                         
  -8  -6   5          0.12          4.74         6.49 o                         
  -7  -6   5        117.02        139.90         4.22 o                         
  -6  -6   5        182.00        194.01         5.86 o                         
  -5  -6   5         37.94         36.22         2.09 o                         
  -4  -6   5         25.41         20.55         1.46 o                         
  -3  -6   5          9.28          3.89         1.36 o                         
  -2  -6   5        684.28        667.35        17.43 o                         
  -1  -6   5         58.99         50.88         1.70 o                         
   0  -6   5         16.51         14.04         0.98 o                         
   1  -6   5          8.77          9.93         0.91 o                         
   2  -6   5        126.68        170.32         4.34 o                         
   3  -6   5        106.56        103.41         2.58 o                         
   4  -6   5         75.13         89.49         2.36 o                         
   5  -6   5          4.14          3.53         0.63 o                         
   6  -6   5       1228.24       1207.69        27.06 o                         
   7  -6   5         91.46         83.67         3.75 o                         
   8  -6   5          1.00          1.12         1.07 o                         
   9  -6   5          0.30         -0.75         0.75 o                         
  10  -6   5        139.42        152.18         3.92 o                         
  11  -6   5         92.37         91.40         3.00 o                         
  -9  -5   5         30.69         64.44         6.15 o                         
  -8  -5   5         40.78         36.99         3.34 o                         
  -7  -5   5        582.90        610.06        13.09 o                         
  -6  -5   5         50.67         50.29         2.55 o                         
  -5  -5   5         49.77         50.55         1.90 o                         
  -4  -5   5          5.50          5.01         0.72 o                         
  -3  -5   5       1086.87       1075.46        22.68 o                         
  -2  -5   5         34.38         33.20         1.40 o                         
  -1  -5   5        237.09        218.31         5.45 o                         
   0  -5   5         54.33         52.36         1.61 o                         
   1  -5   5        125.67        120.05         2.88 o                         
   2  -5   5        161.55        187.07         4.70 o                         
   3  -5   5         11.16         12.90         1.01 o                         
   4  -5   5         15.89         18.54         1.26 o                         
   5  -5   5        560.17        607.80        13.74 o                         
   6  -5   5        229.78        229.38         5.10 o                         
   7  -5   5          3.95         10.02         1.49 o                         
   8  -5   5          1.81         -0.06         0.93 o                         
   9  -5   5          0.01         -0.98         0.94 o                         
  10  -5   5         46.89         50.26         1.93 o                         
  11  -5   5          0.23         -0.58         1.38 o                         
  -9  -4   5          6.82          7.88         1.27 o                         
  -8  -4   5          0.73          5.86         1.65 o                         
  -7  -4   5        198.77        209.47         4.39 o                         
  -6  -4   5        181.73        168.45         3.80 o                         
  -5  -4   5         92.79         80.76         1.95 o                         
  -4  -4   5         64.83         61.96         1.61 o                         
  -3  -4   5        203.81        209.38         4.90 o                         
  -2  -4   5        303.02        314.71         7.66 o                         
  -1  -4   5          3.28          0.97         0.61 o                         
   0  -4   5        139.15        149.17         3.48 o                         
   1  -4   5        638.77        620.75        13.93 o                         
   2  -4   5          2.08          4.11         0.56 o                         
   3  -4   5        200.31        187.51         4.67 o                         
   4  -4   5        223.09        217.73         5.06 o                         
   5  -4   5          0.49          2.19         0.82 o                         
   6  -4   5          4.14          2.90         0.56 o                         
   7  -4   5       2987.95       2876.33        58.37 o                         
   8  -4   5          0.12          1.22         0.71 o                         
   9  -4   5        266.82        245.93         6.18 o                         
  10  -4   5          4.37         12.81         3.51 o                         
  11  -4   5         47.97         51.27         2.51 o                         
 -10  -3   5          3.71          2.15         2.89 o                         
  -9  -3   5          1.14         -0.37         0.95 o                         
  -8  -3   5         77.84         68.31         3.13 o                         
  -7  -3   5        117.53        108.89         4.10 o                         
  -6  -3   5          7.10          3.32         0.63 o                         
  -5  -3   5         11.37         12.45         0.84 o                         
  -4  -3   5         92.19         72.64         2.08 o                         
  -3  -3   5        500.75        573.57        12.18 o                         
  -2  -3   5       2016.12       2029.61        45.21 o                         
  -1  -3   5         75.63         75.12         2.01 o                         
   0  -3   5        154.69        139.10         3.24 o                         
   1  -3   5         87.82         98.94         2.77 o                         
   2  -3   5          1.25          4.36         0.38 o                         
   3  -3   5         19.63         18.72         1.18 o                         
   4  -3   5        221.32        143.82         3.21 o                         
   5  -3   5        102.25         93.81         2.25 o                         
   6  -3   5         83.54         69.87         2.08 o                         
   7  -3   5        251.81        243.58         7.07 o                         
   8  -3   5        965.42        944.70        18.98 o                         
   9  -3   5         46.75         33.21         1.62 o                         
  10  -3   5         19.02         16.86         1.18 o                         
  11  -3   5         53.49         54.95         3.65 o                         
 -10  -2   5         17.37         15.34         2.30 o                         
  -9  -2   5         34.09         26.22         2.07 o                         
  -8  -2   5         52.31         56.41         2.62 o                         
  -7  -2   5       1593.02       1584.46        31.62 o                         
  -6  -2   5         47.88         50.09         1.59 o                         
  -5  -2   5        112.78        121.57         2.99 o                         
  -4  -2   5         27.98         28.22         1.08 o                         
  -3  -2   5       1149.68       1121.75        22.38 o                         
  -2  -2   5        278.23        297.99         6.37 o                         
  -1  -2   5         65.98         74.23         1.83 o                         
   0  -2   5         94.62        100.65         2.59 o                         
   1  -2   5         84.04        111.63         2.46 o                         
   2  -2   5        994.06       1034.51        21.82 o                         
   3  -2   5       2994.10       3078.36        64.68 o                         
   4  -2   5          0.72          0.23         0.54 o                         
   5  -2   5        496.17        517.27        10.99 o                         
   6  -2   5        285.22        267.05         5.82 o                         
   7  -2   5          4.80          6.63         1.30 o                         
   8  -2   5         10.93          6.79         0.91 o                         
   9  -2   5          3.98          1.46         0.93 o                         
  10  -2   5          5.61          6.09         1.23 o                         
  11  -2   5          3.06         29.42         4.21 o                         
 -11  -1   5         20.03         84.28        11.75 o                         
 -10  -1   5         36.97         31.83         2.91 o                         
  -9  -1   5          0.23          0.46         1.44 o                         
  -8  -1   5        219.22        215.92         7.09 o                         
  -7  -1   5         45.82         41.67         1.80 o                         
  -6  -1   5        239.99        246.30         6.14 o                         
  -5  -1   5         44.66         40.56         1.18 o                         
  -4  -1   5        160.90        206.61         4.25 o                         
  -3  -1   5        182.37        200.99         4.36 o                         
  -2  -1   5       3792.68       3994.31        95.20 o                         
  -1  -1   5        476.88        464.55        10.40 o                         
   0  -1   5        381.27        431.71         9.16 o                         
   1  -1   5         41.14         45.69         1.14 o                         
   2  -1   5        345.58        331.99         6.72 o                         
   3  -1   5        860.17        874.11        17.50 o                         
   4  -1   5         36.80         32.83         1.11 o                         
   5  -1   5          5.05          5.28         0.57 o                         
   6  -1   5         80.29         65.16         1.84 o                         
   7  -1   5        205.72        213.01         4.58 o                         
   8  -1   5          1.39          1.26         0.85 o                         
   9  -1   5          0.52          3.65         2.37 o                         
  10  -1   5         32.24         44.33         2.54 o                         
 -10   0   5         10.53          9.90         1.52 o                         
  -9   0   5          5.58          3.43         1.26 o                         
  -8   0   5         68.50         65.96         2.42 o                         
  -7   0   5        390.08        412.20         8.43 o                         
  -6   0   5         16.56         28.35         1.54 o                         
  -5   0   5        167.40        169.53         3.56 o                         
  -4   0   5        227.63        197.38         4.08 o                         
  -3   0   5          0.30          3.16         0.47 o                         
  -2   0   5        633.07        725.71        17.38 o                         
  -1   0   5         21.13         23.11         0.80 o                         
   0   0   5         51.41         73.19         1.70 o                         
   1   0   5          5.75          7.21         0.59 o                         
   2   0   5        169.53        192.97         3.99 o                         
   3   0   5         10.08          6.25         0.48 o                         
   4   0   5          7.70          1.98         0.58 o                         
   5   0   5        261.73        263.77         5.50 o                         
   6   0   5         66.49         65.39         1.94 o                         
   7   0   5         29.33         23.68         1.46 o                         
   8   0   5        921.51        890.99        17.97 o                         
   9   0   5        130.27        117.78         3.22 o                         
  10   0   5          8.20         25.98         4.74 o                         
 -11   1   5         77.08        114.13         4.82 o                         
 -10   1   5         22.48         18.48         1.80 o                         
  -9   1   5        173.59        187.35         5.65 o                         
  -8   1   5         89.90         80.97         2.70 o                         
  -7   1   5       2496.34       2382.92        52.63 o                         
  -6   1   5        378.87        400.24         8.60 o                         
  -5   1   5         44.62         43.70         1.69 o                         
  -4   1   5          0.01         -0.47         0.31 o                         
  -3   1   5          0.85         -0.38         0.35 o                         
  -2   1   5        130.91        147.09         3.44 o                         
  -1   1   5       1607.78       1740.30        36.53 o                         
   0   1   5        250.11        281.47         6.05 o                         
   1   1   5        629.35        773.35        16.33 o                         
   2   1   5        686.13        717.16        14.37 o                         
   3   1   5       2656.67       2578.55        51.36 o                         
   4   1   5        109.53        115.15         2.61 o                         
   5   1   5        264.72        267.61         5.61 o                         
   6   1   5        671.67        643.04        13.17 o                         
   7   1   5        246.18        238.10         5.14 o                         
   8   1   5          0.05          2.64         1.12 o                         
   9   1   5          0.06          3.23         1.46 o                         
 -11   2   5         37.34         66.52         3.97 o                         
 -10   2   5        179.43        200.99         6.67 o                         
  -9   2   5          2.03          2.27         1.41 o                         
  -8   2   5          0.04         -1.38         0.92 o                         
  -7   2   5         12.58          6.54         0.79 o                         
  -6   2   5        221.25        227.51         4.78 o                         
  -5   2   5        220.18        220.22         5.14 o                         
  -4   2   5        482.04        536.63        12.08 o                         
  -3   2   5         56.99         54.89         1.47 o                         
  -2   2   5          2.65          2.96         0.40 o                         
  -1   2   5        179.15        177.34         4.12 o                         
   0   2   5          3.42         -0.19         0.47 o                         
   1   2   5         33.90         23.33         1.06 o                         
   2   2   5        190.87        198.05         4.37 o                         
   3   2   5        771.77        758.50        16.06 o                         
   4   2   5        100.95         97.94         2.65 o                         
   5   2   5         78.38         69.76         2.13 o                         
   6   2   5         41.13         35.98         1.94 o                         
   7   2   5        204.38        201.29         4.83 o                         
   8   2   5         71.52         66.83         3.71 o                         
   9   2   5         97.38        106.60         6.24 o                         
 -11   3   5        134.37        149.05         5.52 o                         
 -10   3   5         23.40         36.32         3.68 o                         
  -9   3   5          0.31          2.65         0.97 o                         
  -8   3   5        158.42        139.26         3.32 o                         
  -7   3   5         44.20         27.16         2.20 o                         
  -6   3   5         15.74         18.84         1.22 o                         
  -5   3   5          9.31          8.77         0.69 o                         
  -4   3   5        201.42        191.80         4.48 o                         
  -3   3   5         27.12         28.46         1.30 o                         
  -2   3   5        549.71        666.79        15.01 o                         
  -1   3   5       1136.44       1269.54        28.39 o                         
   0   3   5        362.35        436.94         9.33 o                         
   1   3   5         37.87         28.58         1.15 o                         
   2   3   5       1224.17       1259.74        26.55 o                         
   3   3   5          6.15          4.80         0.71 o                         
   4   3   5        460.14        464.25        10.65 o                         
   5   3   5          0.40          3.05         1.07 o                         
   6   3   5        171.28        171.16         4.46 o                         
   7   3   5          2.72          0.10         1.11 o                         
   8   3   5         28.99         26.92         2.61 o                         
 -11   4   5         43.45         52.91         4.41 o                         
 -10   4   5         15.08         14.50         1.10 o                         
  -9   4   5        314.35        306.94         7.28 o                         
  -8   4   5        115.25        101.20         2.77 o                         
  -7   4   5        212.24        206.04         4.90 o                         
  -6   4   5        277.08        277.13         6.50 o                         
  -5   4   5        121.00        110.70         3.23 o                         
  -4   4   5        108.70        113.53         2.86 o                         
  -3   4   5          5.60          6.26         0.72 o                         
  -2   4   5          1.69          0.77         0.59 o                         
  -1   4   5        597.04        687.58        15.48 o                         
   0   4   5        194.06        209.10         4.67 o                         
   1   4   5         43.61         42.97         1.50 o                         
   2   4   5        113.93        112.78         3.05 o                         
   3   4   5       2175.34       2174.71        48.51 o                         
   4   4   5        306.70        305.90         7.75 o                         
   5   4   5          8.87          5.63         1.12 o                         
   6   4   5         20.67         17.14         2.17 o                         
   7   4   5         72.07         68.86         2.95 o                         
 -11   5   5          1.76          6.48         2.98 o                         
 -10   5   5          0.87          3.55         1.47 o                         
  -9   5   5         32.73         27.47         1.60 o                         
  -8   5   5          2.55          5.80         0.80 o                         
  -7   5   5          6.80          2.89         0.73 o                         
  -6   5   5        703.83        693.81        15.68 o                         
  -5   5   5         73.74         67.96         2.68 o                         
  -4   5   5         73.33         68.17         2.51 o                         
  -3   5   5        228.63        227.09         5.71 o                         
  -2   5   5        234.03        239.43         6.02 o                         
  -1   5   5         22.22         22.21         1.33 o                         
   0   5   5        588.07        579.67        14.07 o                         
   1   5   5        379.29        376.31         8.70 o                         
   2   5   5        228.64        231.42         5.60 o                         
   3   5   5        424.48        418.63         9.70 o                         
   4   5   5          6.85          7.38         1.22 o                         
   5   5   5        125.42        109.34         4.78 o                         
   6   5   5          0.22         -2.25         2.13 o                         
 -11   6   5        156.97        162.79         6.51 o                         
 -10   6   5         42.74         41.88         1.79 o                         
  -9   6   5          2.65          1.27         0.96 o                         
  -8   6   5        138.28        137.20         3.64 o                         
  -7   6   5        194.58        180.32         4.46 o                         
  -6   6   5         11.62         11.77         1.08 o                         
  -5   6   5          0.62         -0.88         1.14 o                         
  -4   6   5        195.41        193.25         4.99 o                         
  -3   6   5        131.25        132.80         3.95 o                         
  -2   6   5        279.32        265.50         7.27 o                         
  -1   6   5         13.82         10.44         1.13 o                         
   0   6   5         44.05         38.04         1.89 o                         
   1   6   5         29.60         25.84         1.50 o                         
   2   6   5        402.82        401.81        10.06 o                         
   3   6   5         49.06         48.06         2.49 o                         
   4   6   5         67.07         64.52         4.05 o                         
   5   6   5          1.29         -0.87         1.82 o                         
 -11   7   5         79.78         95.97         4.36 o                         
 -10   7   5         76.21         71.45         3.49 o                         
  -9   7   5        223.72        212.41         5.04 o                         
  -8   7   5         34.05         36.56         2.08 o                         
  -7   7   5          0.02         -0.05         0.96 o                         
  -6   7   5         79.35         74.29         3.57 o                         
  -5   7   5       2069.85       2065.84        49.29 o                         
  -4   7   5          2.22          2.17         1.15 o                         
  -3   7   5        183.82        185.11         6.04 o                         
  -2   7   5          0.09         -1.56         1.04 o                         
  -1   7   5         29.51         27.10         2.14 o                         
   0   7   5          3.89          2.09         1.05 o                         
   1   7   5         17.03         23.57         1.74 o                         
   2   7   5         54.00         52.44         2.99 o                         
   3   7   5        696.11        759.10        20.12 o                         
   4   7   5          3.04         10.38         2.34 o                         
 -10   8   5         56.20         59.04         5.63 o                         
  -9   8   5          9.47         10.49         1.85 o                         
  -8   8   5         79.71         81.50         2.91 o                         
  -7   8   5          0.15          1.95         1.51 o                         
  -6   8   5        172.72        161.39         5.05 o                         
  -5   8   5         31.96         31.41         2.54 o                         
  -4   8   5         13.44         11.32         1.45 o                         
  -3   8   5         79.15         72.50         2.93 o                         
  -2   8   5        124.39        122.32         3.68 o                         
  -1   8   5          7.98          9.61         1.34 o                         
   0   8   5         78.17         84.70         3.22 o                         
   1   8   5         46.03         32.21         2.52 o                         
   2   8   5         27.31         31.20         2.56 o                         
   3   8   5        119.83        109.80         7.59 o                         
  -9   9   5        111.32        119.43         5.40 o                         
  -8   9   5          1.41          2.22         3.29 o                         
  -7   9   5         35.14         26.91         1.89 o                         
  -6   9   5         15.12         10.85         1.67 o                         
  -5   9   5         74.03         64.47         2.86 o                         
  -4   9   5          9.25         10.60         1.55 o                         
  -3   9   5         55.61         64.58         4.53 o                         
  -2   9   5        149.05        147.01         4.73 o                         
  -1   9   5         13.55         14.32         1.55 o                         
   0   9   5         15.17         19.59         2.29 o                         
   1   9   5          4.17          5.30         2.66 o                         
  -8  10   5          2.99          2.76         2.61 o                         
  -7  10   5         15.18          9.38         2.80 o                         
  -6  10   5         27.09         23.03         2.97 o                         
  -5  10   5        433.73        443.04        22.22 o                         
  -4  10   5          8.94         27.74         5.97 o                         
  -3  10   5         37.40         33.59         3.55 o                         
  -2  10   5          1.92          4.63         2.59 o                         
  -1  10   5         65.13         91.01         5.88 o                         
   2 -13   6         13.29         30.90         8.25 o                         
   3 -13   6        149.32        138.65         5.90 o                         
   4 -13   6          0.08          0.75        11.67 o                         
   5 -13   6          1.69         20.19         7.90 o                         
   6 -13   6          8.10          6.95         1.95 o                         
   7 -13   6          2.98          9.19         5.82 o                         
  -1 -12   6          9.23         23.52         9.48 o                         
   0 -12   6         17.67         31.95         8.08 o                         
   1 -12   6          0.23         15.01         4.22 o                         
   2 -12   6        170.35        131.38         7.74 o                         
   3 -12   6         31.19         42.18         3.38 o                         
   4 -12   6          7.28          7.01         1.71 o                         
   5 -12   6          6.83          3.72         1.27 o                         
   6 -12   6          1.64         21.53         4.65 o                         
   7 -12   6         52.20         59.03         5.40 o                         
   8 -12   6          0.34          0.31         4.09 o                         
   9 -12   6          8.08         11.10         3.37 o                         
  -2 -11   6         73.07         92.07         5.98 o                         
  -1 -11   6         63.36         63.14         4.15 o                         
   0 -11   6          5.30         15.82         3.90 o                         
   1 -11   6         75.49         72.92         3.65 o                         
   2 -11   6        138.42        121.90         5.55 o                         
   3 -11   6         16.96         30.25         4.42 o                         
   4 -11   6        101.48        100.91         3.68 o                         
   5 -11   6          3.22          2.42         1.39 o                         
   6 -11   6         29.63         26.00         1.88 o                         
   7 -11   6          0.01         -0.11         2.68 o                         
   8 -11   6         18.46         22.56         2.23 o                         
   9 -11   6         26.33         18.91         2.46 o                         
  10 -11   6          0.70         -4.52         3.04 o                         
  -4 -10   6         12.91         10.77         2.56 o                         
  -3 -10   6          6.82          8.50         1.64 o                         
  -2 -10   6          2.54         -0.30         1.78 o                         
  -1 -10   6        117.32        118.54         4.53 o                         
   0 -10   6         13.79          9.56         1.53 o                         
   1 -10   6        341.96        331.14        10.05 o                         
   2 -10   6         12.73         10.32         3.69 o                         
   3 -10   6         88.88        101.14         7.68 o                         
   4 -10   6          1.33          0.66         1.20 o                         
   5 -10   6        141.39        148.23         4.79 o                         
   6 -10   6        103.33        108.78         3.27 o                         
   7 -10   6         38.25         39.99         2.55 o                         
   8 -10   6          1.56          3.09         1.37 o                         
   9 -10   6         11.41          2.97         1.56 o                         
  10 -10   6         66.97         55.14         4.56 o                         
  -5  -9   6          4.26         17.38         6.85 o                         
  -4  -9   6         10.80         11.81         1.53 o                         
  -3  -9   6          9.15          6.24         1.47 o                         
  -2  -9   6         64.12         69.88         2.85 o                         
  -1  -9   6         52.08         47.33         4.59 o                         
   0  -9   6        157.75        150.57         5.73 o                         
   1  -9   6          2.51          0.22         1.24 o                         
   2  -9   6         75.20         64.52         3.07 o                         
   3  -9   6        204.68        198.39         6.71 o                         
   4  -9   6        222.38        217.67         5.29 o                         
   5  -9   6        118.99        101.54         3.47 o                         
   6  -9   6         90.67         89.25         3.10 o                         
   7  -9   6          9.98          8.60         1.20 o                         
   8  -9   6          5.45          5.52         1.15 o                         
   9  -9   6         16.50         21.39         3.51 o                         
  10  -9   6         12.08          9.14         1.78 o                         
  11  -9   6         40.08         31.43         4.65 o                         
  -6  -8   6         24.81         31.45         3.21 o                         
  -5  -8   6          4.21          3.59         1.24 o                         
  -4  -8   6         19.72         18.81         1.46 o                         
  -3  -8   6         25.81         23.91         1.89 o                         
  -2  -8   6         79.05         77.26         4.24 o                         
  -1  -8   6         66.03         65.39         2.54 o                         
   0  -8   6        104.37         95.71         3.68 o                         
   1  -8   6          2.00         -2.98         3.86 o                         
   2  -8   6          3.54         -0.06         1.10 o                         
   3  -8   6         18.87         15.14         1.85 o                         
   4  -8   6          4.53          1.06         0.96 o                         
   5  -8   6        137.08        134.83         3.74 o                         
   6  -8   6        238.34        215.07         5.26 o                         
   7  -8   6          3.94          1.62         0.85 o                         
   8  -8   6         13.65         35.69         3.26 o                         
   9  -8   6         16.74         16.11         1.49 o                         
  10  -8   6         70.40         72.93         3.01 o                         
  11  -8   6          5.60          3.46         2.62 o                         
  -7  -7   6          5.07          5.54         1.68 o                         
  -6  -7   6         68.31         68.37         3.35 o                         
  -5  -7   6         60.79         73.08         2.83 o                         
  -4  -7   6          7.96          7.56         1.12 o                         
  -3  -7   6         67.89         62.78         2.23 o                         
  -2  -7   6          0.01          0.68         1.12 o                         
  -1  -7   6        808.84        819.21        19.70 o                         
   0  -7   6          1.96         -1.45         1.33 o                         
   1  -7   6         20.61         17.54         1.22 o                         
   2  -7   6         25.70         24.26         1.37 o                         
   3  -7   6          8.14          6.45         0.77 o                         
   4  -7   6         55.18         57.16         1.95 o                         
   5  -7   6         81.81         92.04         2.59 o                         
   6  -7   6         97.00         99.36         2.85 o                         
   7  -7   6         89.05         82.68         3.01 o                         
   8  -7   6         28.70         29.58         1.49 o                         
   9  -7   6          8.64          8.37         1.45 o                         
  10  -7   6         51.16         57.35         2.83 o                         
  11  -7   6         59.11         64.27         6.50 o                         
  -8  -6   6         69.22         70.73         5.01 o                         
  -7  -6   6         44.33         37.16         2.62 o                         
  -6  -6   6        180.46        202.09         5.44 o                         
  -5  -6   6         30.41         40.65         3.40 o                         
  -4  -6   6        218.54        207.54         5.06 o                         
  -3  -6   6          0.57         -0.02         1.25 o                         
  -2  -6   6        469.59        474.39        11.98 o                         
  -1  -6   6        142.44        131.38         3.52 o                         
   0  -6   6        106.78         95.46         2.69 o                         
   1  -6   6         64.45         69.28         2.12 o                         
   2  -6   6        223.21        255.56         5.94 o                         
   3  -6   6         36.54         40.44         1.53 o                         
   4  -6   6        347.89        377.19         8.15 o                         
   5  -6   6        394.17        416.55         9.57 o                         
   6  -6   6          4.63          2.76         1.35 o                         
   7  -6   6         12.34          9.25         1.12 o                         
   8  -6   6         14.14         12.68         1.09 o                         
   9  -6   6         47.92         48.56         1.71 o                         
  10  -6   6          0.31          1.41         0.89 o                         
  11  -6   6          4.99         30.72         9.30 o                         
  -8  -5   6         36.31         31.40         2.44 o                         
  -7  -5   6         50.76         54.24         3.24 o                         
  -6  -5   6        137.05        134.92         3.20 o                         
  -5  -5   6        394.19        375.99         7.37 o                         
  -4  -5   6         18.10         18.76         1.08 o                         
  -3  -5   6         13.02          8.94         1.31 o                         
  -2  -5   6        199.14        190.53         4.50 o                         
  -1  -5   6         69.47         58.68         1.91 o                         
   0  -5   6        220.22        227.59         5.65 o                         
   1  -5   6        822.38        883.66        19.80 o                         
   2  -5   6          0.92         -0.15         0.48 o                         
   3  -5   6        185.08        210.32         5.25 o                         
   4  -5   6         60.58         59.10         2.06 o                         
   5  -5   6          5.07          3.66         0.71 o                         
   6  -5   6       1179.40       1176.06        24.85 o                         
   7  -5   6         34.64         42.24         1.71 o                         
   8  -5   6         51.45         53.61         1.83 o                         
   9  -5   6          0.00          0.17         0.78 o                         
  10  -5   6        173.82        163.37         4.08 o                         
  11  -5   6          0.12          0.14         1.32 o                         
  -9  -4   6          0.96          3.18         2.56 o                         
  -8  -4   6         94.93         88.98         3.05 o                         
  -7  -4   6         50.70         33.82         2.10 o                         
  -6  -4   6          0.05          0.67         1.12 o                         
  -5  -4   6         87.50         79.65         2.15 o                         
  -4  -4   6          7.30          8.66         0.73 o                         
  -3  -4   6        643.62        702.94        14.90 o                         
  -2  -4   6         16.79         25.49         1.41 o                         
  -1  -4   6          9.41          4.00         0.47 o                         
   0  -4   6          1.09          0.62         0.48 o                         
   1  -4   6         22.88         17.65         1.18 o                         
   2  -4   6          6.96          7.93         0.55 o                         
   3  -4   6          7.11          0.35         0.44 o                         
   4  -4   6         11.16         12.35         0.86 o                         
   5  -4   6        187.41        188.34         4.23 o                         
   6  -4   6          9.14         10.02         1.07 o                         
   7  -4   6       1020.11       1043.99        21.80 o                         
   8  -4   6        132.99        141.06         3.76 o                         
   9  -4   6          1.85         -0.94         0.80 o                         
  10  -4   6          1.35          1.64         1.04 o                         
  11  -4   6          2.18          3.43         1.47 o                         
 -10  -3   6         20.96         20.22         2.40 o                         
  -9  -3   6          1.37          1.48         1.06 o                         
  -8  -3   6         51.74         32.95         1.90 o                         
  -7  -3   6          0.05          6.03         2.51 o                         
  -6  -3   6        298.24        283.90         5.92 o                         
  -5  -3   6         31.18         34.21         1.91 o                         
  -4  -3   6        296.25        292.67         6.34 o                         
  -3  -3   6         12.06          8.43         0.64 o                         
  -2  -3   6        247.61        246.06         5.05 o                         
  -1  -3   6         32.68         30.39         1.22 o                         
   0  -3   6          7.83          3.91         0.44 o                         
   1  -3   6         33.15         31.06         1.07 o                         
   2  -3   6       2546.61       2680.48        56.33 o                         
   3  -3   6        768.13        851.71        18.01 o                         
   4  -3   6         27.48         24.82         1.09 o                         
   5  -3   6        268.32        274.48         5.98 o                         
   6  -3   6         68.01         60.72         2.06 o                         
   7  -3   6        289.44        283.16         6.67 o                         
   8  -3   6        247.67        231.61         6.56 o                         
   9  -3   6          8.01          1.55         0.85 o                         
  10  -3   6          4.09          6.45         1.58 o                         
  11  -3   6          0.86          3.36         2.26 o                         
 -10  -2   6         32.72         33.36         5.62 o                         
  -9  -2   6         34.67         40.35         2.11 o                         
  -8  -2   6          2.05         -0.11         1.05 o                         
  -7  -2   6          6.83          1.02         0.97 o                         
  -6  -2   6        269.72        278.17         6.95 o                         
  -5  -2   6        397.80        386.29         8.27 o                         
  -4  -2   6         16.53         16.13         0.76 o                         
  -3  -2   6         79.60         85.87         1.94 o                         
  -2  -2   6       1449.64       1424.55        31.75 o                         
  -1  -2   6        775.45        800.01        16.86 o                         
   0  -2   6          7.39          9.97         0.63 o                         
   1  -2   6         52.93         67.41         1.62 o                         
   2  -2   6        168.75        171.81         3.77 o                         
   3  -2   6         18.12         23.38         1.22 o                         
   4  -2   6       1164.72       1168.14        24.62 o                         
   5  -2   6         83.63         82.09         2.25 o                         
   6  -2   6        270.25        253.85         5.98 o                         
   7  -2   6          0.05         -1.89         1.26 o                         
   8  -2   6        413.12        456.50         9.87 o                         
   9  -2   6          2.50          1.54         1.04 o                         
  10  -2   6        173.23        163.04         4.66 o                         
 -10  -1   6         53.82         54.03         3.84 o                         
  -9  -1   6          5.10          7.10         1.10 o                         
  -8  -1   6         68.03         64.90         2.17 o                         
  -7  -1   6        165.33        175.05         4.34 o                         
  -6  -1   6         67.15         72.09         1.91 o                         
  -5  -1   6        554.56        545.11        11.59 o                         
  -4  -1   6         15.80         12.36         0.80 o                         
  -3  -1   6          3.80         13.21         0.94 o                         
  -2  -1   6          3.11          3.15         0.48 o                         
  -1  -1   6        123.58        130.17         3.07 o                         
   0  -1   6        149.63        203.65         4.40 o                         
   1  -1   6       1299.35       1341.17        26.78 o                         
   2  -1   6         62.08         66.08         1.56 o                         
   3  -1   6        812.51        927.35        18.57 o                         
   4  -1   6         11.60          7.54         0.65 o                         
   5  -1   6        552.37        536.48        11.46 o                         
   6  -1   6          0.10         -1.12         1.29 o                         
   7  -1   6        628.59        602.59        12.25 o                         
   8  -1   6        141.13        139.46         3.98 o                         
   9  -1   6          9.00          8.48         1.13 o                         
  10  -1   6          0.08          1.97         2.82 o                         
 -11   0   6         13.89         30.20         5.79 o                         
 -10   0   6         35.71         36.91         2.93 o                         
  -9   0   6         10.26         10.43         1.17 o                         
  -8   0   6          0.11         -0.18         0.91 o                         
  -7   0   6         50.54         49.24         2.11 o                         
  -6   0   6       2116.05       2050.48        40.80 o                         
  -5   0   6         82.08         85.34         2.02 o                         
  -4   0   6        350.39        363.61         7.37 o                         
  -3   0   6         12.88         10.68         0.68 o                         
  -2   0   6         14.38          8.23         0.57 o                         
  -1   0   6         61.39         80.56         1.87 o                         
   0   0   6       2614.73       2844.94        59.69 o                         
   1   0   6        578.21        658.40        13.23 o                         
   2   0   6         12.61         10.54         0.66 o                         
   3   0   6        734.94        815.27        16.35 o                         
   4   0   6        395.79        456.74         9.29 o                         
   5   0   6         21.03         17.40         1.05 o                         
   6   0   6        269.18        246.48         5.23 o                         
   7   0   6         92.35         88.67         2.67 o                         
   8   0   6          5.77          9.70         1.00 o                         
   9   0   6          1.98          0.48         1.26 o                         
 -11   1   6         74.69        102.34         5.04 o                         
 -10   1   6          8.56         39.50         6.50 o                         
  -9   1   6        171.48        180.45         4.86 o                         
  -8   1   6          6.11          5.58         1.04 o                         
  -7   1   6        591.27        553.57        11.84 o                         
  -6   1   6        152.21        156.22         3.70 o                         
  -5   1   6        236.84        244.34         5.34 o                         
  -4   1   6          3.27          2.73         0.52 o                         
  -3   1   6          2.13          0.75         0.43 o                         
  -2   1   6        117.53        117.88         2.84 o                         
  -1   1   6          0.06          0.20         0.37 o                         
   0   1   6          2.67         -0.56         0.37 o                         
   1   1   6          1.38          0.42         0.42 o                         
   2   1   6          1.30          0.91         0.52 o                         
   3   1   6         74.01         66.02         1.78 o                         
   4   1   6         98.14         98.29         2.50 o                         
   5   1   6          0.35          0.32         0.84 o                         
   6   1   6         51.58         44.84         2.00 o                         
   7   1   6          8.73          8.37         1.12 o                         
   8   1   6        347.98        340.52         8.12 o                         
   9   1   6          0.08          5.68         2.25 o                         
 -11   2   6         29.21         40.24         3.36 o                         
 -10   2   6        179.16        202.58         6.71 o                         
  -9   2   6          0.46          2.26         1.03 o                         
  -8   2   6         58.49         42.56         1.75 o                         
  -7   2   6        212.06        212.10         4.78 o                         
  -6   2   6        670.16        667.98        14.21 o                         
  -5   2   6         41.15         40.50         1.32 o                         
  -4   2   6          0.04          0.92         0.63 o                         
  -3   2   6          0.20          0.41         0.59 o                         
  -2   2   6         42.83         58.23         1.74 o                         
  -1   2   6        258.08        323.37         6.96 o                         
   0   2   6         46.58         42.30         1.25 o                         
   1   2   6        488.53        502.99        10.72 o                         
   2   2   6         15.28         14.10         0.81 o                         
   3   2   6         27.95         28.87         1.36 o                         
   4   2   6         25.21         29.06         1.82 o                         
   5   2   6        523.31        502.89        13.31 o                         
   6   2   6         18.94         18.88         1.43 o                         
   7   2   6         30.55         24.50         1.73 o                         
   8   2   6         22.24         19.30         1.89 o                         
 -11   3   6          8.11          7.02         1.96 o                         
 -10   3   6        199.32        216.89         6.76 o                         
  -9   3   6        184.09        176.42         4.82 o                         
  -8   3   6        406.24        364.85         9.07 o                         
  -7   3   6         21.85         14.88         1.06 o                         
  -6   3   6       2355.77       2269.25        47.58 o                         
  -5   3   6        117.53        108.51         2.92 o                         
  -4   3   6         35.28         38.99         1.39 o                         
  -3   3   6         10.31         11.34         0.81 o                         
  -2   3   6          8.63          3.70         0.97 o                         
  -1   3   6         30.22         32.63         1.44 o                         
   0   3   6       1237.59       1291.17        27.23 o                         
   1   3   6         66.47         64.50         1.79 o                         
   2   3   6        219.20        235.74         5.26 o                         
   3   3   6        838.31        859.78        18.24 o                         
   4   3   6       2055.14       2076.62        43.65 o                         
   5   3   6          2.10          3.68         1.26 o                         
   6   3   6         82.18         84.07         3.35 o                         
   7   3   6         54.86         51.58         2.45 o                         
   8   3   6          0.97         -1.50         4.21 o                         
 -11   4   6        208.90        251.16        10.00 o                         
 -10   4   6         18.23         15.40         1.44 o                         
  -9   4   6         49.02         60.17         2.35 o                         
  -8   4   6          0.52         -0.15         0.89 o                         
  -7   4   6        344.08        302.84         7.07 o                         
  -6   4   6         56.16         56.09         2.23 o                         
  -5   4   6          1.40          0.76         0.86 o                         
  -4   4   6         71.82         64.62         2.52 o                         
  -3   4   6         17.30         11.47         0.71 o                         
  -2   4   6         43.55         33.73         1.39 o                         
  -1   4   6         94.00        107.11         2.83 o                         
   0   4   6        469.12        456.45        10.41 o                         
   1   4   6        394.20        404.63         9.31 o                         
   2   4   6        352.36        358.34         7.83 o                         
   3   4   6         18.60         26.09         2.11 o                         
   4   4   6         28.54         39.16         2.17 o                         
   5   4   6          1.71          4.91         3.34 o                         
   6   4   6          3.42          1.75         1.20 o                         
   7   4   6         12.89         13.05         2.77 o                         
 -11   5   6          6.91         10.76         2.25 o                         
 -10   5   6         53.61         60.31         2.27 o                         
  -9   5   6         13.05         14.82         1.07 o                         
  -8   5   6         26.35         22.86         1.47 o                         
  -7   5   6         13.21         10.46         0.94 o                         
  -6   5   6         52.72         51.20         2.29 o                         
  -5   5   6         28.59         29.47         1.57 o                         
  -4   5   6        181.80        168.91         4.45 o                         
  -3   5   6         12.51         10.56         1.06 o                         
  -2   5   6         50.47         52.20         2.02 o                         
  -1   5   6        206.55        184.68         4.86 o                         
   0   5   6         25.67         22.80         1.54 o                         
   1   5   6         15.94         15.61         1.20 o                         
   2   5   6          0.64          0.98         0.92 o                         
   3   5   6         12.10         10.00         1.46 o                         
   4   5   6         10.67          9.22         1.48 o                         
   5   5   6          8.05          8.35         1.39 o                         
   6   5   6          5.72          1.11         2.59 o                         
 -10   6   6         93.88         97.26         3.08 o                         
  -9   6   6        125.20        116.56         3.31 o                         
  -8   6   6        127.66        134.73         3.64 o                         
  -7   6   6         37.67         38.56         2.54 o                         
  -6   6   6        782.73        796.46        19.25 o                         
  -5   6   6        342.09        349.28         8.72 o                         
  -4   6   6        895.95        921.28        22.20 o                         
  -3   6   6          2.66          2.80         0.93 o                         
  -2   6   6        264.56        255.62         6.55 o                         
  -1   6   6         21.44         14.58         1.49 o                         
   0   6   6        332.78        327.73         8.26 o                         
   1   6   6         14.68         15.90         1.42 o                         
   2   6   6         76.33         77.69         2.66 o                         
   3   6   6        201.96        190.33         5.64 o                         
   4   6   6        227.58        238.71         7.33 o                         
   5   6   6          1.65          3.23         2.01 o                         
 -10   7   6         42.11         47.04         3.43 o                         
  -9   7   6         40.06         45.23         2.28 o                         
  -8   7   6          0.16          2.80         1.20 o                         
  -7   7   6         53.29         54.15         2.52 o                         
  -6   7   6          0.24         -1.79         1.32 o                         
  -5   7   6        326.04        334.98         8.45 o                         
  -4   7   6          0.24          1.18         1.35 o                         
  -3   7   6        120.55        106.96         3.56 o                         
  -2   7   6         87.89         81.91         3.03 o                         
  -1   7   6         83.06         93.49         3.10 o                         
   0   7   6         54.42         64.06         3.69 o                         
   1   7   6         93.94         98.99         3.90 o                         
   2   7   6        115.20        105.77         4.90 o                         
   3   7   6          0.82         13.98         5.53 o                         
   4   7   6         40.23         36.05         5.10 o                         
  -9   8   6         25.72         23.52         2.07 o                         
  -8   8   6         77.94         79.84         3.17 o                         
  -7   8   6          7.14          6.84         1.39 o                         
  -6   8   6         49.59         47.27         3.33 o                         
  -5   8   6         80.67         68.77         3.36 o                         
  -4   8   6         35.07         32.54         2.62 o                         
  -3   8   6          3.02          6.10         2.71 o                         
  -2   8   6          1.94          5.05         1.53 o                         
  -1   8   6         21.63         22.29         2.26 o                         
   0   8   6          0.98          4.17         1.98 o                         
   1   8   6         44.01         41.65         3.09 o                         
   2   8   6          1.93         12.44         3.51 o                         
  -8   9   6         29.98         26.17         2.95 o                         
  -7   9   6         10.65          4.47         1.75 o                         
  -6   9   6         30.27         30.35         2.76 o                         
  -5   9   6         72.63         70.39         3.52 o                         
  -4   9   6        163.40        165.89         6.72 o                         
  -3   9   6          6.33          5.98         2.18 o                         
  -2   9   6          8.89          9.07         1.44 o                         
  -1   9   6          7.23         10.26         1.85 o                         
   0   9   6        203.64        216.52         8.03 o                         
  -6  10   6          0.71          4.93         2.91 o                         
  -5  10   6          1.51          0.73         2.02 o                         
  -4  10   6          5.84          5.03         3.02 o                         
  -3  10   6         90.02         96.34         4.35 o                         
   2 -13   7         12.88         46.95         5.55 o                         
   3 -13   7          3.96          4.12         4.27 o                         
   4 -13   7         29.69         31.27         2.71 o                         
   5 -13   7          0.02         -0.53         7.37 o                         
   6 -13   7         20.37         26.29         3.88 o                         
   7 -13   7          1.11          2.60         3.34 o                         
  -1 -12   7         47.27         52.47         4.70 o                         
   0 -12   7          4.35         23.17         8.07 o                         
   1 -12   7          0.71          2.03         1.57 o                         
   2 -12   7        133.44        106.26         6.18 o                         
   3 -12   7         72.01         69.57         4.78 o                         
   4 -12   7          8.46         10.68         1.49 o                         
   5 -12   7         16.63         17.61         2.90 o                         
   6 -12   7          4.74         23.37         6.92 o                         
   7 -12   7         32.30         45.34         3.60 o                         
   8 -12   7          4.08          4.97         4.39 o                         
  -2 -11   7        136.69        145.51         7.29 o                         
  -1 -11   7          1.59         11.56         5.00 o                         
   0 -11   7          0.15          1.05         2.33 o                         
   1 -11   7          3.80         12.36         7.34 o                         
   2 -11   7        305.00        275.25         8.11 o                         
   3 -11   7          6.64         11.44         1.67 o                         
   4 -11   7         14.69         23.63         2.87 o                         
   5 -11   7          3.44          6.61         1.10 o                         
   6 -11   7        164.93        170.18         4.69 o                         
   7 -11   7         54.11         47.22         2.45 o                         
   8 -11   7         24.12         15.22         1.87 o                         
   9 -11   7          0.33         -1.12         2.93 o                         
  -4 -10   7          0.08         -1.72         2.06 o                         
  -3 -10   7          5.87          4.01         2.29 o                         
  -2 -10   7          6.68          3.93         1.50 o                         
  -1 -10   7          0.15         13.52         4.39 o                         
   0 -10   7         27.42         33.23         2.53 o                         
   1 -10   7         59.13         41.85         3.58 o                         
   2 -10   7          6.88         39.29         3.94 o                         
   3 -10   7         32.03         36.38         2.32 o                         
   4 -10   7        388.41        403.11        13.62 o                         
   5 -10   7        139.70        124.31         3.53 o                         
   6 -10   7         62.74         53.45         2.81 o                         
   7 -10   7          1.53          0.74         0.92 o                         
   8 -10   7        146.18        144.51         5.20 o                         
   9 -10   7          2.13         -1.04         1.77 o                         
  10 -10   7         17.38         15.30         3.76 o                         
  -5  -9   7          0.91          4.78         2.16 o                         
  -4  -9   7          7.51          7.64         1.48 o                         
  -3  -9   7         18.27         19.54         1.74 o                         
  -2  -9   7          0.03          1.32         1.21 o                         
  -1  -9   7        141.63        135.62         4.22 o                         
   0  -9   7         28.48         22.07         1.99 o                         
   1  -9   7        234.38        238.94         6.79 o                         
   2  -9   7          1.66         -1.56         1.04 o                         
   3  -9   7          9.76          8.06         1.15 o                         
   4  -9   7          9.39          5.13         1.46 o                         
   5  -9   7         11.34         17.79         2.45 o                         
   6  -9   7          4.48          1.62         1.27 o                         
   7  -9   7         53.30         39.53         2.37 o                         
   8  -9   7          6.85          5.08         1.10 o                         
   9  -9   7         59.11         52.88         3.40 o                         
  10  -9   7          1.19          1.99         4.07 o                         
  -6  -8   7         14.70         12.02         2.39 o                         
  -5  -8   7          0.17          8.41         2.01 o                         
  -4  -8   7          7.23          4.11         1.33 o                         
  -3  -8   7          0.81          2.29         1.24 o                         
  -2  -8   7        652.56        667.63        16.26 o                         
  -1  -8   7         20.81         17.42         1.47 o                         
   0  -8   7        266.18        237.68         7.12 o                         
   1  -8   7          1.78         -2.23         1.49 o                         
   2  -8   7         72.74         60.16         2.78 o                         
   3  -8   7          3.31          1.76         0.89 o                         
   4  -8   7         53.88         41.21         2.53 o                         
   5  -8   7          6.45          3.56         0.79 o                         
   6  -8   7        149.82        152.91         3.98 o                         
   7  -8   7         14.17         24.47         2.94 o                         
   8  -8   7          2.01         -0.08         1.12 o                         
   9  -8   7          4.74          7.41         1.94 o                         
  10  -8   7         10.04          6.57         1.52 o                         
  11  -8   7         62.44         56.33         4.34 o                         
  -7  -7   7         26.32         27.45         2.56 o                         
  -6  -7   7         40.78         44.79         2.46 o                         
  -5  -7   7          0.01          2.50         1.42 o                         
  -4  -7   7          1.13          0.80         1.21 o                         
  -3  -7   7        398.68        393.06         9.77 o                         
  -2  -7   7          0.06          3.91         0.81 o                         
  -1  -7   7        108.49         95.09         3.47 o                         
   0  -7   7         34.95         34.46         1.87 o                         
   1  -7   7          1.13         -1.76         1.17 o                         
   2  -7   7         95.54         91.62         2.75 o                         
   3  -7   7         45.11         20.03         2.19 o                         
   4  -7   7        218.09        226.24         5.81 o                         
   5  -7   7        223.05        211.40         5.78 o                         
   6  -7   7         46.41         35.80         1.79 o                         
   7  -7   7          1.86          0.18         1.44 o                         
   8  -7   7         13.60         12.93         1.99 o                         
   9  -7   7         19.41         13.88         1.24 o                         
  10  -7   7          0.02          1.11         1.08 o                         
  11  -7   7         12.47          7.71         2.08 o                         
  -8  -6   7          0.48         40.37         7.90 o                         
  -7  -6   7         53.06         58.88         2.58 o                         
  -6  -6   7         20.22         27.97         2.02 o                         
  -5  -6   7         95.17         98.03         3.19 o                         
  -4  -6   7        131.40        117.87         2.91 o                         
  -3  -6   7         26.62         25.85         1.21 o                         
  -2  -6   7         14.75         12.07         1.20 o                         
  -1  -6   7        569.99        540.04        13.81 o                         
   0  -6   7        196.35        194.59         5.00 o                         
   1  -6   7        182.36        196.77         4.68 o                         
   2  -6   7          0.04         -1.03         0.69 o                         
   3  -6   7          1.03          0.66         0.68 o                         
   4  -6   7          6.04          4.37         0.94 o                         
   5  -6   7         36.87         30.69         1.93 o                         
   6  -6   7         35.38         32.53         1.62 o                         
   7  -6   7        754.56        756.13        16.14 o                         
   8  -6   7         10.87          9.41         1.32 o                         
   9  -6   7        233.57        216.74         5.27 o                         
  10  -6   7         34.60         42.77         2.12 o                         
  11  -6   7         39.97         38.23         2.67 o                         
  -8  -5   7         25.16         28.08         2.76 o                         
  -7  -5   7         37.23         21.98         1.94 o                         
  -6  -5   7          3.81          4.07         1.05 o                         
  -5  -5   7          0.21         -0.95         0.89 o                         
  -4  -5   7        189.34        172.43         4.37 o                         
  -3  -5   7         17.04         13.75         1.73 o                         
  -2  -5   7         56.05         56.97         2.17 o                         
  -1  -5   7         20.20         16.85         1.20 o                         
   0  -5   7        685.42        708.64        15.95 o                         
   1  -5   7          7.41          7.29         0.78 o                         
   2  -5   7          8.45         13.33         1.09 o                         
   3  -5   7         35.70         35.67         1.48 o                         
   4  -5   7        217.46        201.97         4.80 o                         
   5  -5   7         67.32         66.60         2.31 o                         
   6  -5   7         10.63         10.09         1.08 o                         
   7  -5   7        176.55        176.78         3.89 o                         
   8  -5   7        253.39        251.49         5.72 o                         
   9  -5   7         35.25         31.97         1.96 o                         
  11  -5   7         22.73         20.30         2.79 o                         
  -9  -4   7          0.40          1.62         1.85 o                         
  -8  -4   7          1.32          0.04         1.26 o                         
  -7  -4   7         70.35         62.52         3.57 o                         
  -6  -4   7          0.00         -1.16         0.78 o                         
  -5  -4   7        183.84        161.40         4.00 o                         
  -4  -4   7          0.72         -0.02         0.80 o                         
  -3  -4   7        473.20        502.73        10.74 o                         
  -2  -4   7          0.20         -0.47         0.68 o                         
  -1  -4   7        286.22        273.40         6.74 o                         
   0  -4   7        134.24        141.92         3.66 o                         
   1  -4   7          4.58          2.16         0.56 o                         
   2  -4   7        320.62        355.98         8.10 o                         
   3  -4   7        125.41        155.23         3.49 o                         
   4  -4   7        263.81        257.69         5.64 o                         
   5  -4   7        556.65        550.26        11.75 o                         
   6  -4   7        252.45        258.10         5.74 o                         
   7  -4   7          1.23          1.86         0.83 o                         
   8  -4   7        129.87        106.14         2.97 o                         
   9  -4   7          0.07          2.05         1.28 o                         
  10  -4   7          5.25          9.08         1.20 o                         
  -9  -3   7          5.51          6.75         1.04 o                         
  -8  -3   7          5.16         -0.82         0.97 o                         
  -7  -3   7         13.96         10.32         1.10 o                         
  -6  -3   7          0.67         -0.82         0.71 o                         
  -5  -3   7        168.30        155.11         3.57 o                         
  -4  -3   7        210.35        211.14         4.68 o                         
  -3  -3   7        168.04        192.21         4.26 o                         
  -2  -3   7        894.74        967.30        21.41 o                         
  -1  -3   7        161.47        190.03         5.14 o                         
   0  -3   7         45.19         48.85         1.47 o                         
   1  -3   7        362.33        389.09         8.32 o                         
   2  -3   7        710.27        729.57        15.45 o                         
   3  -3   7        183.61        162.84         3.86 o                         
   4  -3   7         31.44         36.79         1.29 o                         
   5  -3   7          0.39         -0.05         0.76 o                         
   6  -3   7          0.14         -0.72         1.46 o                         
   7  -3   7        348.30        375.74         8.20 o                         
   8  -3   7         12.91         14.36         1.84 o                         
   9  -3   7         10.52          6.03         1.09 o                         
  10  -3   7          1.38          3.41         1.08 o                         
 -10  -2   7          0.17         -0.33         2.21 o                         
  -9  -2   7         46.48         45.95         2.34 o                         
  -8  -2   7         31.63         23.98         2.48 o                         
  -7  -2   7        497.25        490.17        12.76 o                         
  -6  -2   7          0.74          0.79         0.79 o                         
  -5  -2   7         79.84         62.83         2.60 o                         
  -4  -2   7        185.44        174.85         3.94 o                         
  -3  -2   7         18.94         14.85         1.05 o                         
  -2  -2   7        227.93        253.56         5.83 o                         
  -1  -2   7          0.11          0.17         0.55 o                         
   0  -2   7       1032.73       1131.75        23.86 o                         
   1  -2   7         50.44         55.89         1.46 o                         
   2  -2   7       1266.19       1387.68        29.25 o                         
   3  -2   7          1.92          0.88         0.54 o                         
   4  -2   7        270.63        231.96         5.13 o                         
   5  -2   7        217.54        217.04         5.18 o                         
   6  -2   7         22.88         18.72         1.23 o                         
   7  -2   7         29.08         28.81         1.85 o                         
   8  -2   7        260.18        267.27         6.87 o                         
   9  -2   7         46.92         46.19         3.37 o                         
  10  -2   7          3.16         26.33         7.37 o                         
 -10  -1   7          1.49         33.00         6.67 o                         
  -9  -1   7         24.88         27.09         1.75 o                         
  -8  -1   7         17.33         14.95         0.88 o                         
  -7  -1   7        324.07        340.09         7.87 o                         
  -6  -1   7          9.76          6.96         0.84 o                         
  -5  -1   7        307.39        291.00         6.76 o                         
  -4  -1   7         19.02         16.42         1.07 o                         
  -3  -1   7         88.38         68.44         1.95 o                         
  -2  -1   7        308.68        313.53         7.65 o                         
  -1  -1   7       2569.18       2736.20        60.97 o                         
   0  -1   7          0.00         -0.25         0.49 o                         
   1  -1   7        252.93        350.29         7.12 o                         
   2  -1   7        488.05        508.27        10.27 o                         
   3  -1   7       1579.82       1643.90        32.82 o                         
   4  -1   7        288.33        317.15         6.57 o                         
   5  -1   7         18.20         15.09         0.90 o                         
   6  -1   7        474.93        468.60         9.59 o                         
   7  -1   7          2.47         13.37         4.41 o                         
   8  -1   7         22.60         33.67         2.09 o                         
 -10   0   7          0.39          2.38         2.95 o                         
  -9   0   7         43.75         44.48         2.10 o                         
  -8   0   7          6.51         -0.01         0.64 o                         
  -7   0   7         22.79         18.38         1.40 o                         
  -6   0   7          1.52          2.15         0.78 o                         
  -5   0   7        534.46        526.76        10.64 o                         
  -4   0   7        677.75        712.60        16.01 o                         
  -3   0   7         69.99         64.92         1.85 o                         
  -2   0   7         63.03         83.76         2.01 o                         
  -1   0   7        216.55        229.12         4.98 o                         
   0   0   7          0.19          2.77         0.67 o                         
   1   0   7          3.88          0.68         0.46 o                         
   2   0   7        221.22        225.31         4.70 o                         
   3   0   7        161.19        144.74         3.34 o                         
   4   0   7        129.40        125.91         2.88 o                         
   5   0   7          0.07         -0.09         0.85 o                         
   6   0   7         38.93         32.70         1.42 o                         
   7   0   7        502.17        512.90        10.54 o                         
   8   0   7          8.57          8.90         1.40 o                         
   9   0   7        169.69        162.39         7.10 o                         
 -11   1   7         17.40         24.58         4.92 o                         
 -10   1   7          0.73          2.88         1.66 o                         
  -9   1   7         21.67         26.69         2.02 o                         
  -8   1   7        105.70        101.98         2.83 o                         
  -7   1   7        559.93        531.96        12.10 o                         
  -6   1   7        258.97        254.68         5.63 o                         
  -5   1   7          2.94          1.43         0.74 o                         
  -4   1   7        321.57        331.08         7.59 o                         
  -3   1   7          8.73         13.00         0.92 o                         
  -2   1   7        555.20        659.03        13.95 o                         
  -1   1   7        209.26        230.94         5.34 o                         
   0   1   7         48.58         44.75         1.32 o                         
   1   1   7          6.58          6.78         0.59 o                         
   2   1   7        385.36        389.71         8.38 o                         
   3   1   7         37.08         38.10         1.32 o                         
   4   1   7       1078.61       1060.86        21.28 o                         
   5   1   7          2.09          0.19         0.85 o                         
   6   1   7        164.00        176.89         4.24 o                         
   7   1   7         22.38         16.26         1.23 o                         
   8   1   7        153.96        145.52         5.18 o                         
 -11   2   7          7.98          6.25         1.89 o                         
 -10   2   7          1.95          3.75         1.21 o                         
  -9   2   7        214.27        214.19         5.51 o                         
  -8   2   7         90.97         83.81         3.27 o                         
  -7   2   7        126.59        134.80         3.65 o                         
  -6   2   7          6.24          7.64         0.74 o                         
  -5   2   7        448.70        452.67        10.31 o                         
  -4   2   7          6.48          4.88         0.89 o                         
  -3   2   7         85.28         90.88         2.41 o                         
  -2   2   7         27.95         29.49         1.15 o                         
  -1   2   7        175.74        195.88         4.37 o                         
   0   2   7         95.04        100.15         2.45 o                         
   1   2   7          0.01          0.39         0.59 o                         
   2   2   7         53.47         48.09         1.90 o                         
   3   2   7       2536.33       2457.82        54.86 o                         
   4   2   7       1268.17       1235.96        27.74 o                         
   5   2   7          0.05          0.33         1.33 o                         
   6   2   7         72.01         70.32         3.37 o                         
   7   2   7         31.02         28.78         2.26 o                         
   8   2   7         51.36         55.24         4.13 o                         
 -11   3   7          1.36         22.99         5.44 o                         
 -10   3   7        100.61        112.91         3.82 o                         
  -9   3   7        122.71        109.36         3.77 o                         
  -8   3   7         19.70         28.30         1.62 o                         
  -7   3   7          0.13         -0.84         0.72 o                         
  -6   3   7        319.77        311.63         6.87 o                         
  -5   3   7         78.13         73.64         2.21 o                         
  -4   3   7        290.18        292.72         6.80 o                         
  -3   3   7          4.64          4.82         0.84 o                         
  -2   3   7          1.14          0.16         0.92 o                         
  -1   3   7        150.87        168.32         3.86 o                         
   0   3   7        739.04        778.76        16.55 o                         
   1   3   7        831.40        864.52        18.36 o                         
   2   3   7         79.93         75.42         2.26 o                         
   3   3   7         49.40         52.33         1.89 o                         
   4   3   7          7.27         19.26         2.53 o                         
   5   3   7        243.26        232.12         5.71 o                         
   6   3   7          0.04         -1.29         1.35 o                         
   7   3   7          9.38          5.08         3.13 o                         
 -11   4   7         85.36        104.93         4.01 o                         
 -10   4   7         33.74         38.92         1.99 o                         
  -9   4   7         45.59         56.47         2.27 o                         
  -8   4   7         18.01         13.31         1.01 o                         
  -7   4   7          0.05         -0.09         0.87 o                         
  -6   4   7         77.88         89.77         2.64 o                         
  -5   4   7          0.27          1.12         0.79 o                         
  -4   4   7        480.43        481.28        11.16 o                         
  -3   4   7         28.45         28.20         1.39 o                         
  -2   4   7        162.20        158.82         3.97 o                         
  -1   4   7          4.34          3.17         1.06 o                         
   0   4   7        125.06        127.60         3.18 o                         
   1   4   7          4.58          1.87         0.83 o                         
   2   4   7        549.19        542.53        12.43 o                         
   3   4   7          1.15          2.40         1.00 o                         
   4   4   7          0.82          0.98         1.40 o                         
   5   4   7          1.15          0.00         1.34 o                         
   6   4   7         28.56         36.71         3.33 o                         
 -10   5   7          0.13          7.20         2.98 o                         
  -9   5   7        160.57        153.88         4.19 o                         
  -8   5   7         17.05         17.57         2.50 o                         
  -7   5   7         21.89         19.19         1.73 o                         
  -6   5   7         47.16         51.87         2.51 o                         
  -5   5   7       3332.16       3356.98        80.05 o                         
  -4   5   7         43.22         35.50         2.18 o                         
  -3   5   7        145.06        128.07         3.35 o                         
  -2   5   7          0.51         -0.65         1.01 o                         
  -1   5   7         41.11         27.50         1.70 o                         
   0   5   7         20.00         12.29         1.43 o                         
   1   5   7        515.75        504.93        12.42 o                         
   2   5   7          8.11          5.33         1.01 o                         
   3   5   7        258.36        254.97         7.21 o                         
   4   5   7        142.64        124.26         4.26 o                         
   5   5   7         20.31         20.59         2.46 o                         
 -10   6   7         87.22         95.16         4.27 o                         
  -9   6   7         37.24         30.10         2.63 o                         
  -8   6   7        294.91        291.83         7.09 o                         
  -7   6   7          0.40         -0.34         1.00 o                         
  -6   6   7        156.48        156.21         4.68 o                         
  -5   6   7          0.09          1.67         1.15 o                         
  -4   6   7        183.02        181.59         4.94 o                         
  -3   6   7         28.70         24.43         1.66 o                         
  -2   6   7        168.51        164.13         4.49 o                         
  -1   6   7        130.36        124.75         3.74 o                         
   0   6   7         46.40         60.99         2.52 o                         
   1   6   7        230.66        240.09         6.53 o                         
   2   6   7         25.55         25.28         3.14 o                         
   3   6   7         13.24          9.27         1.44 o                         
   4   6   7         85.39        114.07         5.68 o                         
  -9   7   7         79.16         75.55         3.42 o                         
  -8   7   7          2.37          4.48         1.44 o                         
  -7   7   7          1.87          7.37         4.56 o                         
  -6   7   7          0.76          0.00         3.34 o                         
  -5   7   7          0.14         -1.01         1.12 o                         
  -4   7   7        135.35        133.27         3.94 o                         
  -3   7   7         20.05         20.06         1.69 o                         
  -2   7   7          0.04          1.16         1.23 o                         
  -1   7   7          2.65          2.21         1.54 o                         
   0   7   7          1.47          5.36         1.43 o                         
   1   7   7          0.34          3.29         1.94 o                         
   2   7   7        211.39        228.85         7.69 o                         
   3   7   7          2.41          2.01         5.27 o                         
  -9   8   7         89.75        109.19         8.67 o                         
  -8   8   7         10.79         10.12         1.82 o                         
  -7   8   7         93.10         86.40         3.71 o                         
  -6   8   7          0.10          0.21         1.55 o                         
  -5   8   7        523.95        523.32        12.97 o                         
  -4   8   7          0.04         -1.66         1.18 o                         
  -3   8   7         63.34         70.29         3.92 o                         
  -2   8   7          1.67          3.41         1.73 o                         
  -1   8   7         64.12         61.56         3.95 o                         
   0   8   7          8.75          7.86         1.54 o                         
   1   8   7        257.17        280.30         9.01 o                         
  -7   9   7          1.18         -1.05         1.75 o                         
  -6   9   7          5.64          4.34         1.97 o                         
  -5   9   7          0.06         10.43         3.09 o                         
  -4   9   7          3.31         27.55         4.14 o                         
  -3   9   7         17.98         19.14         2.55 o                         
  -2   9   7        316.13        329.57        11.66 o                         
  -1   9   7        140.45        156.61         6.63 o                         
   2 -13   8          5.64          6.76         4.34 o                         
   3 -13   8         11.94         41.87         5.19 o                         
   4 -13   8          1.00          4.47         5.52 o                         
   5 -13   8         23.93         15.76         3.48 o                         
   0 -12   8          2.89          5.99         2.90 o                         
   1 -12   8          5.26          3.08         2.38 o                         
   2 -12   8          1.37          4.49         2.66 o                         
   3 -12   8        114.20        108.34         4.09 o                         
   4 -12   8          0.05         15.68         5.97 o                         
   5 -12   8         19.98         21.82         1.83 o                         
   6 -12   8         55.28         57.24         7.41 o                         
   7 -12   8         95.09        117.61         7.91 o                         
   8 -12   8          3.61          1.75         3.02 o                         
  -2 -11   8          2.91          1.97         2.75 o                         
  -1 -11   8          1.04          1.03         3.41 o                         
   0 -11   8          8.30          8.52         1.66 o                         
   1 -11   8          0.20          4.23         3.12 o                         
   2 -11   8          8.44          7.29         1.43 o                         
   3 -11   8        124.92        154.18         5.57 o                         
   4 -11   8         64.61         63.69         4.12 o                         
   5 -11   8         71.17         68.74         3.35 o                         
   6 -11   8         26.92         25.96         1.87 o                         
   7 -11   8         75.26         85.09         2.84 o                         
   8 -11   8          4.67          1.18         1.55 o                         
   9 -11   8          1.88         14.97         8.76 o                         
  -4 -10   8          0.15         -1.92         1.89 o                         
  -3 -10   8         26.64         24.63         2.55 o                         
  -2 -10   8         18.64         18.42         2.61 o                         
  -1 -10   8         73.62         68.79         3.37 o                         
   0 -10   8         23.25         25.59         3.24 o                         
   1 -10   8          0.23          4.75         1.91 o                         
   2 -10   8         89.18        115.87         4.00 o                         
   3 -10   8         12.27         36.72         3.28 o                         
   4 -10   8          5.86         13.43         1.86 o                         
   5 -10   8        106.23        111.16         4.06 o                         
   6 -10   8          6.62          6.67         1.40 o                         
   7 -10   8          0.00          1.92         3.77 o                         
   8 -10   8          4.42          1.08         1.30 o                         
   9 -10   8          0.71         -2.16         2.62 o                         
  10 -10   8         17.24         15.98        10.71 o                         
  -5  -9   8          0.01          8.48         3.01 o                         
  -4  -9   8          0.47          0.29         1.91 o                         
  -3  -9   8         22.15         16.04         1.95 o                         
  -2  -9   8         22.43         15.70         2.26 o                         
  -1  -9   8        504.98        536.86        14.29 o                         
   0  -9   8         28.14         36.53         3.08 o                         
   1  -9   8         29.68         25.66         1.70 o                         
   2  -9   8         72.87         77.54         2.91 o                         
   3  -9   8        262.29        263.48         6.80 o                         
   4  -9   8         37.00         35.70         2.82 o                         
   5  -9   8          8.60          3.90         1.56 o                         
   6  -9   8          9.06         11.17         1.52 o                         
   7  -9   8          0.76          0.51         1.14 o                         
   8  -9   8         37.54         35.81         2.47 o                         
   9  -9   8         61.97         53.08         2.95 o                         
  10  -9   8          0.56         10.71         8.43 o                         
  -6  -8   8         41.03         27.67         3.32 o                         
  -5  -8   8         16.16         13.18         1.72 o                         
  -4  -8   8         15.57         16.10         1.65 o                         
  -3  -8   8          3.08          1.81         1.36 o                         
  -2  -8   8         18.54         14.04         1.41 o                         
  -1  -8   8         16.21         37.61         3.12 o                         
   0  -8   8          0.88          3.55         1.64 o                         
   1  -8   8         82.10         79.34         2.84 o                         
   2  -8   8          6.42          2.86         1.03 o                         
   3  -8   8          9.20         10.53         1.35 o                         
   4  -8   8         38.40         37.04         2.24 o                         
   5  -8   8        337.73        328.74         8.28 o                         
   6  -8   8          6.37          3.60         1.06 o                         
   7  -8   8         18.16         18.34         1.73 o                         
   8  -8   8          0.00         -0.28         1.22 o                         
   9  -8   8          3.68          3.62         1.19 o                         
  10  -8   8          3.99          4.57         2.12 o                         
  -7  -7   8         25.45         49.34         8.60 o                         
  -6  -7   8         27.19         31.29         2.00 o                         
  -5  -7   8          9.13          7.08         1.28 o                         
  -4  -7   8          6.00          4.32         1.16 o                         
  -3  -7   8        111.44         97.63         3.17 o                         
  -2  -7   8         69.84         68.53         3.15 o                         
  -1  -7   8        267.12        280.60         7.37 o                         
   0  -7   8        490.54        490.41        11.99 o                         
   1  -7   8          6.68          7.14         0.96 o                         
   2  -7   8        216.72        217.05         6.30 o                         
   3  -7   8          2.26          3.70         1.06 o                         
   4  -7   8          4.64          4.81         1.01 o                         
   5  -7   8         37.93         28.75         1.77 o                         
   6  -7   8        199.90        199.15         4.92 o                         
   7  -7   8          8.24          4.63         1.00 o                         
   8  -7   8         98.77         91.71         3.39 o                         
   9  -7   8          0.48          0.73         1.27 o                         
  10  -7   8         38.33         48.47         4.00 o                         
  -7  -6   8          0.00         -2.00         2.75 o                         
  -6  -6   8          0.83          0.53         0.90 o                         
  -5  -6   8          7.36          5.95         1.14 o                         
  -4  -6   8          0.89          0.02         1.42 o                         
  -3  -6   8         49.93         41.14         1.81 o                         
  -2  -6   8          5.19          3.86         0.97 o                         
  -1  -6   8        553.92        536.51        13.06 o                         
   0  -6   8          3.42          2.00         1.02 o                         
   1  -6   8        392.15        378.79         8.70 o                         
   2  -6   8         13.77         14.79         1.32 o                         
   3  -6   8        273.51        300.10         7.46 o                         
   4  -6   8         20.58         23.97         1.50 o                         
   5  -6   8         30.03         22.11         1.32 o                         
   6  -6   8          4.19         -0.01         0.93 o                         
   7  -6   8        194.45        193.03         5.15 o                         
   8  -6   8         33.59         37.60         2.82 o                         
   9  -6   8         49.76         43.58         2.70 o                         
  10  -6   8         35.95         25.33         2.16 o                         
  -8  -5   8          1.16          1.13         1.59 o                         
  -7  -5   8         44.88         39.29         2.42 o                         
  -6  -5   8        134.09        142.46         3.48 o                         
  -5  -5   8         20.29         17.86         1.37 o                         
  -4  -5   8          4.04          1.42         0.73 o                         
  -3  -5   8          0.40         -1.04         0.69 o                         
  -2  -5   8         36.38         28.78         1.43 o                         
  -1  -5   8         21.53         19.87         1.14 o                         
   0  -5   8          8.13          6.18         1.09 o                         
   1  -5   8         67.32         70.85         2.87 o                         
   2  -5   8          0.13          0.38         1.03 o                         
   3  -5   8         43.88         46.45         2.23 o                         
   4  -5   8         20.08         15.52         0.95 o                         
   5  -5   8        417.26        392.08         8.49 o                         
   6  -5   8         29.75         26.95         1.31 o                         
   7  -5   8        243.53        250.04         5.65 o                         
   8  -5   8         46.33         35.00         1.98 o                         
   9  -5   8          6.08         10.74         1.16 o                         
  10  -5   8          5.79          5.83         1.37 o                         
  -9  -4   8         55.52         69.32         4.62 o                         
  -8  -4   8          0.57          1.27         1.55 o                         
  -7  -4   8          2.79          2.97         1.10 o                         
  -6  -4   8         22.22         23.57         1.43 o                         
  -5  -4   8         14.52          9.69         0.84 o                         
  -4  -4   8        136.52        115.77         3.03 o                         
  -3  -4   8         84.52         72.43         1.99 o                         
  -2  -4   8        112.55        114.88         2.73 o                         
  -1  -4   8          0.01          1.28         0.80 o                         
   0  -4   8        561.42        551.47        14.44 o                         
   1  -4   8          1.65          1.97         0.68 o                         
   2  -4   8        798.41        847.59        17.94 o                         
   3  -4   8         88.07         87.89         2.21 o                         
   4  -4   8        179.64        181.25         4.34 o                         
   5  -4   8          4.09          1.76         0.90 o                         
   6  -4   8        133.68        126.23         3.11 o                         
   7  -4   8          1.22          1.00         0.99 o                         
   8  -4   8        135.57        145.86         3.71 o                         
   9  -4   8          6.80          5.01         1.08 o                         
  10  -4   8          7.48          7.80         1.50 o                         
  -9  -3   8          2.09          3.36         1.34 o                         
  -8  -3   8          4.10          9.37         1.68 o                         
  -7  -3   8         75.30         67.07         3.54 o                         
  -6  -3   8         22.13         19.78         1.66 o                         
  -5  -3   8          9.42          8.46         1.00 o                         
  -4  -3   8          1.22         -0.42         0.98 o                         
  -3  -3   8        263.86        248.09         5.47 o                         
  -2  -3   8         37.50         40.69         1.47 o                         
  -1  -3   8        878.36        849.58        19.04 o                         
   0  -3   8        183.96        204.25         4.52 o                         
   1  -3   8       2468.75       2479.27        52.11 o                         
   2  -3   8          0.03          0.70         0.64 o                         
   3  -3   8         30.77         42.65         1.54 o                         
   4  -3   8          1.65          0.85         0.80 o                         
   5  -3   8        809.09        821.71        17.41 o                         
   6  -3   8          0.21         -1.24         0.83 o                         
   7  -3   8         99.52         97.91         3.25 o                         
   8  -3   8          5.11          6.19         1.05 o                         
   9  -3   8          7.50          5.41         1.33 o                         
  10  -3   8          0.28         14.04         8.25 o                         
  -9  -2   8          0.08          0.28         1.00 o                         
  -8  -2   8         17.95         15.92         1.22 o                         
  -7  -2   8         28.27         22.03         1.67 o                         
  -6  -2   8        113.38        122.63         3.21 o                         
  -5  -2   8         11.41          9.77         0.94 o                         
  -4  -2   8          0.30         -1.34         0.89 o                         
  -3  -2   8          0.07         -0.19         0.87 o                         
  -2  -2   8        733.52        788.35        18.95 o                         
  -1  -2   8         64.98         62.97         1.81 o                         
   0  -2   8         77.80        100.59         2.54 o                         
   1  -2   8          1.63          0.48         0.73 o                         
   2  -2   8         76.30         88.08         2.34 o                         
   3  -2   8        391.06        435.44         9.34 o                         
   4  -2   8        438.11        484.81        10.41 o                         
   5  -2   8          0.05         -1.08         0.88 o                         
   6  -2   8         63.83         53.42         1.82 o                         
   7  -2   8         20.64         31.78         2.20 o                         
   8  -2   8         12.86         21.28         2.30 o                         
   9  -2   8         12.34          8.63         1.34 o                         
 -10  -1   8          3.08         11.41         5.44 o                         
  -9  -1   8         24.58         36.01         2.62 o                         
  -8  -1   8         12.53         10.74         1.04 o                         
  -7  -1   8         56.42         38.57         2.59 o                         
  -6  -1   8         16.71         20.38         1.21 o                         
  -5  -1   8        219.05        209.81         6.30 o                         
  -4  -1   8        318.41        293.95         7.29 o                         
  -3  -1   8         28.75         28.44         1.49 o                         
  -2  -1   8          1.68         -0.31         0.78 o                         
  -1  -1   8          7.68          6.76         0.64 o                         
   0  -1   8        445.93        452.58        10.25 o                         
   1  -1   8        362.16        383.59         7.82 o                         
   2  -1   8          0.00         -0.31         0.59 o                         
   3  -1   8         35.29         32.07         1.24 o                         
   4  -1   8        312.96        297.45         6.22 o                         
   5  -1   8        134.15        133.98         3.28 o                         
   6  -1   8         29.25         22.64         1.63 o                         
   7  -1   8          8.17         12.27         1.15 o                         
   8  -1   8        322.12        313.19         8.00 o                         
   9  -1   8          7.93          5.71         1.51 o                         
 -10   0   8          2.45         22.55         4.13 o                         
  -9   0   8          0.38          1.60         1.28 o                         
  -8   0   8         14.63          7.34         0.96 o                         
  -7   0   8        345.44        328.53         7.19 o                         
  -6   0   8        577.49        569.78        13.59 o                         
  -5   0   8         15.33         10.50         1.23 o                         
  -4   0   8         64.69         68.44         2.52 o                         
  -3   0   8        580.65        573.40        12.99 o                         
  -2   0   8          1.65         -0.45         0.75 o                         
  -1   0   8         54.13         57.00         1.55 o                         
   0   0   8         14.37         11.21         0.84 o                         
   1   0   8        276.06        277.16         6.05 o                         
   2   0   8         68.09         68.56         1.78 o                         
   3   0   8          0.03          0.37         0.65 o                         
   4   0   8         17.33         13.42         1.24 o                         
   5   0   8        578.42        578.72        12.44 o                         
   6   0   8         43.69         51.51         1.95 o                         
   7   0   8          3.73          3.09         0.94 o                         
   8   0   8         18.94         28.77         2.06 o                         
 -10   1   8         71.74         70.23         3.12 o                         
  -9   1   8         26.38         13.35         1.99 o                         
  -8   1   8        179.95        171.69         4.12 o                         
  -7   1   8          1.52         -0.74         0.86 o                         
  -6   1   8        509.81        516.53        11.09 o                         
  -5   1   8          6.90          6.22         0.64 o                         
  -4   1   8       1646.19       1675.95        37.45 o                         
  -3   1   8         20.63         19.69         0.99 o                         
  -2   1   8          2.77          0.50         0.48 o                         
  -1   1   8         42.65         41.37         1.33 o                         
   0   1   8        283.65        280.53         6.15 o                         
   1   1   8          4.65          1.86         0.75 o                         
   2   1   8        228.36        227.24         5.10 o                         
   3   1   8        804.55        803.35        18.15 o                         
   4   1   8       1046.88       1052.40        23.67 o                         
   5   1   8          1.07          0.46         0.88 o                         
   6   1   8        112.18        111.39         3.05 o                         
   7   1   8         85.50         85.44         3.46 o                         
   8   1   8          2.30          5.01         5.56 o                         
 -10   2   8          1.22          1.09         1.21 o                         
  -9   2   8          0.53          0.00         0.91 o                         
  -8   2   8         46.15         44.11         2.09 o                         
  -7   2   8          0.26         -0.24         0.80 o                         
  -6   2   8          0.11         -1.05         0.70 o                         
  -5   2   8        233.83        237.46         5.63 o                         
  -4   2   8          7.62          3.60         1.32 o                         
  -3   2   8          2.53          1.67         0.80 o                         
  -2   2   8         17.10         14.38         1.09 o                         
  -1   2   8        472.54        528.92        11.32 o                         
   0   2   8        420.56        419.88         9.06 o                         
   1   2   8        277.49        281.22         6.22 o                         
   2   2   8         57.64         58.44         2.07 o                         
   3   2   8         96.63         91.45         2.67 o                         
   4   2   8          5.96          6.95         1.01 o                         
   5   2   8          0.49          0.00         0.99 o                         
   6   2   8         16.10         16.45         1.66 o                         
   7   2   8          0.46         -2.36         2.45 o                         
 -10   3   8         25.93         28.29         3.28 o                         
  -9   3   8         48.55         46.81         2.44 o                         
  -8   3   8         35.15         33.36         2.04 o                         
  -7   3   8         27.57         23.60         1.43 o                         
  -6   3   8        364.40        363.24         7.98 o                         
  -5   3   8          5.65          2.38         0.79 o                         
  -4   3   8        531.08        531.70        12.13 o                         
  -3   3   8         99.00         93.63         2.58 o                         
  -2   3   8         14.51         12.54         0.87 o                         
  -1   3   8         38.81         34.65         1.65 o                         
   0   3   8          6.09          1.73         0.91 o                         
   1   3   8         31.24         28.26         1.48 o                         
   2   3   8          0.01          0.11         0.93 o                         
   3   3   8        102.55        109.11         3.06 o                         
   4   3   8          0.28          0.00         0.87 o                         
   5   3   8          0.01          2.48         1.53 o                         
   6   3   8          7.92          5.04         1.94 o                         
 -10   4   8         10.31          8.23         1.51 o                         
  -9   4   8         15.67         11.83         1.13 o                         
  -8   4   8         57.86         64.99         2.64 o                         
  -7   4   8          2.81          2.67         1.69 o                         
  -6   4   8        674.88        679.63        15.42 o                         
  -5   4   8         44.88         43.48         2.85 o                         
  -4   4   8       1092.45       1142.07        25.62 o                         
  -3   4   8          0.24         -1.53         1.04 o                         
  -2   4   8         53.84         47.38         2.00 o                         
  -1   4   8         40.87         34.71         1.68 o                         
   0   4   8       1349.24       1325.06        28.00 o                         
   1   4   8         78.98         73.82         2.73 o                         
   2   4   8          3.74          2.52         0.92 o                         
   3   4   8         89.21         86.06         3.08 o                         
   4   4   8        148.88        143.39         5.67 o                         
   5   4   8         46.05         48.74         3.52 o                         
 -10   5   8          0.40          3.75         2.42 o                         
  -9   5   8          0.21         -1.19         1.13 o                         
  -8   5   8         24.64         20.55         2.03 o                         
  -7   5   8         33.08         32.62         2.09 o                         
  -6   5   8          0.04          0.10         1.25 o                         
  -5   5   8        254.14        259.47         6.69 o                         
  -4   5   8         12.91         15.18         1.49 o                         
  -3   5   8        251.08        240.20         5.81 o                         
  -2   5   8        113.38        100.45         2.75 o                         
  -1   5   8        139.03        126.03         3.45 o                         
   0   5   8         13.34         14.25         1.45 o                         
   1   5   8         66.52         66.37         2.71 o                         
   2   5   8        121.68        127.75         5.11 o                         
   3   5   8         12.74         10.11         1.66 o                         
   4   5   8        125.78        151.80         8.76 o                         
  -9   6   8         39.27         56.48         3.35 o                         
  -8   6   8         78.27         69.52         2.83 o                         
  -7   6   8          8.72         12.12         1.69 o                         
  -6   6   8         17.19         13.79         1.80 o                         
  -5   6   8         98.31         90.19         4.08 o                         
  -4   6   8        126.45        120.32         4.51 o                         
  -3   6   8         56.09         51.74         2.27 o                         
  -2   6   8          4.66          0.88         1.16 o                         
  -1   6   8          2.23         -0.52         1.14 o                         
   0   6   8          6.98          6.71         1.24 o                         
   1   6   8          0.47         -0.72         1.64 o                         
   2   6   8          0.00         -0.02         1.77 o                         
   3   6   8        297.84        296.10         9.85 o                         
  -8   7   8        179.14        172.11         6.87 o                         
  -7   7   8         34.23         24.31         2.04 o                         
  -6   7   8          6.79          0.94         1.18 o                         
  -5   7   8         31.27         21.77         1.92 o                         
  -4   7   8        179.26        182.00         5.49 o                         
  -3   7   8          0.27         -1.45         1.82 o                         
  -2   7   8         33.01         26.26         2.16 o                         
  -1   7   8          2.24          8.07         3.34 o                         
   0   7   8        250.05        240.99         6.46 o                         
   1   7   8         12.31         11.74         2.18 o                         
   2   7   8          9.77          5.91         1.98 o                         
  -7   8   8          0.74          1.22         2.29 o                         
  -6   8   8          2.65          1.51         2.06 o                         
  -5   8   8         91.22        108.69         5.26 o                         
  -4   8   8          0.09          0.19         1.97 o                         
  -3   8   8          0.49          7.37         3.16 o                         
  -2   8   8         77.76         65.11         3.53 o                         
  -1   8   8        111.63         94.19         4.77 o                         
   0   8   8          1.20         -0.64         2.51 o                         
   4 -13   9         37.07         16.97         3.01 o                         
   0 -12   9          0.30         -2.94         3.58 o                         
   1 -12   9          1.08          0.98         1.68 o                         
   2 -12   9          1.78          8.76         4.34 o                         
   3 -12   9          2.16          5.51         2.43 o                         
   4 -12   9        118.08        118.97         5.47 o                         
   5 -12   9         12.74         12.04         2.17 o                         
   6 -12   9          0.09          2.30         1.80 o                         
  -2 -11   9          0.29          1.04         1.68 o                         
  -1 -11   9         58.15         59.76         4.62 o                         
   0 -11   9          8.18         10.06         1.70 o                         
   1 -11   9         25.26         32.58         3.03 o                         
   3 -11   9          0.01         10.60         3.44 o                         
   4 -11   9          0.78          6.88         1.86 o                         
   5 -11   9          1.47          4.04         5.09 o                         
   6 -11   9         33.33         35.83         3.78 o                         
   7 -11   9         19.15         11.95         2.08 o                         
   8 -11   9          5.70         23.80         5.32 o                         
  -3 -10   9          8.48          8.55         3.37 o                         
  -2 -10   9        237.87        244.09         8.85 o                         
  -1 -10   9          0.26          8.15         2.38 o                         
   0 -10   9          0.92          5.89         1.83 o                         
   1 -10   9          0.69          2.12         2.33 o                         
   2 -10   9          0.02          2.22         2.18 o                         
   3 -10   9         87.08        103.05         5.07 o                         
   4 -10   9        284.89        297.01         9.91 o                         
   5 -10   9          3.53          3.76         1.90 o                         
   6 -10   9         19.05         16.59         1.82 o                         
   7 -10   9         36.27         36.53         2.21 o                         
   8 -10   9         64.43         61.46         4.26 o                         
   9 -10   9          4.99          2.86         7.99 o                         
  -4  -9   9          1.94          0.52         1.42 o                         
  -3  -9   9          1.87          1.42         1.28 o                         
  -2  -9   9          5.24          8.18         1.56 o                         
  -1  -9   9         13.98         18.03         2.03 o                         
   0  -9   9          7.27         15.67         1.84 o                         
   1  -9   9         12.28         11.34         1.49 o                         
   2  -9   9         35.01         33.86         2.75 o                         
   3  -9   9         10.49         15.74         2.02 o                         
   4  -9   9        227.27        238.26         6.79 o                         
   5  -9   9         52.65         47.20         2.49 o                         
   6  -9   9          0.85          3.07         1.87 o                         
   7  -9   9          3.71          5.97         4.39 o                         
   8  -9   9         11.13         10.76         1.36 o                         
   9  -9   9         32.71         34.83         2.75 o                         
  -5  -8   9          5.04          8.04         1.56 o                         
  -4  -8   9          2.10          0.00         1.45 o                         
  -3  -8   9          0.63          0.46         1.25 o                         
  -2  -8   9         21.94         18.99         1.62 o                         
  -1  -8   9        515.80        540.28        13.97 o                         
   0  -8   9        205.42        210.65         6.79 o                         
   1  -8   9          1.13          1.56         1.09 o                         
   2  -8   9         11.30          7.68         1.44 o                         
   3  -8   9         75.20         77.33         3.01 o                         
   4  -8   9          3.50          7.10         1.21 o                         
   5  -8   9          3.03          2.11         1.39 o                         
   6  -8   9         62.54         61.51         2.83 o                         
   7  -8   9          0.27         -0.43         1.12 o                         
   9  -8   9          8.01          1.42         1.49 o                         
  10  -8   9         12.32         12.47         2.62 o                         
  -6  -7   9          8.22         12.29         3.72 o                         
  -5  -7   9          0.34          1.51         1.18 o                         
  -4  -7   9         15.45         14.72         1.18 o                         
  -3  -7   9         11.03          6.49         1.38 o                         
  -2  -7   9         14.92         12.45         1.50 o                         
  -1  -7   9          6.55         10.04         1.24 o                         
   0  -7   9        543.80        531.08        16.21 o                         
   1  -7   9         13.44          8.50         1.04 o                         
   2  -7   9         79.28         76.81         3.14 o                         
   3  -7   9        201.76        216.41         6.64 o                         
   4  -7   9        126.15        115.80         3.46 o                         
   5  -7   9          4.74          2.92         1.39 o                         
   6  -7   9          2.55         -0.17         1.06 o                         
   7  -7   9         69.81         77.55         2.92 o                         
   8  -7   9        100.58         97.34         3.03 o                         
   9  -7   9         54.56         56.36         2.45 o                         
  10  -7   9          1.52          0.96         2.10 o                         
  -7  -6   9          0.01         -0.53         2.38 o                         
  -6  -6   9          4.54          3.97         1.07 o                         
  -5  -6   9        138.55        132.23         3.39 o                         
  -4  -6   9          9.19          9.33         0.91 o                         
  -3  -6   9         14.54         14.19         1.12 o                         
  -2  -6   9          7.05          2.30         1.10 o                         
  -1  -6   9          3.08          4.31         1.55 o                         
   0  -6   9          9.99         11.42         1.03 o                         
   1  -6   9        315.17        290.28         9.26 o                         
   2  -6   9          5.84          9.07         1.24 o                         
   3  -6   9         27.04         32.75         2.12 o                         
   4  -6   9        292.38        291.15         6.92 o                         
   5  -6   9         48.47         30.07         2.05 o                         
   6  -6   9         79.21         68.84         2.67 o                         
   7  -6   9          0.05          5.06         2.26 o                         
   8  -6   9          5.76          5.62         3.86 o                         
   9  -6   9          4.98         16.33         6.32 o                         
  10  -6   9          2.31          3.01         1.29 o                         
  -8  -5   9          4.43          5.73         1.68 o                         
  -7  -5   9          8.51          8.65         1.09 o                         
  -6  -5   9         85.16         88.53         3.35 o                         
  -5  -5   9         39.66         40.45         1.86 o                         
  -4  -5   9         23.12         17.84         1.51 o                         
  -3  -5   9         27.90         14.11         1.27 o                         
  -2  -5   9         34.56         29.99         2.02 o                         
  -1  -5   9         95.34         99.00         3.07 o                         
   0  -5   9         51.89         52.32         2.31 o                         
   1  -5   9          8.81          5.57         1.03 o                         
   2  -5   9         37.95         34.55         2.44 o                         
   3  -5   9        409.66        414.75         9.53 o                         
   4  -5   9         17.03         17.76         1.06 o                         
   5  -5   9        305.94        296.77         6.56 o                         
   6  -5   9          5.71          3.66         1.22 o                         
   7  -5   9         42.91         42.30         2.07 o                         
   8  -5   9          0.20          1.97         1.24 o                         
   9  -5   9          0.67          2.41         2.08 o                         
  10  -5   9          0.01          4.30         1.62 o                         
  -8  -4   9          4.01         14.57         5.27 o                         
  -7  -4   9         35.71         29.45         2.16 o                         
  -6  -4   9          1.08          3.05         1.05 o                         
  -5  -4   9          6.78          4.24         0.94 o                         
  -4  -4   9          2.58         -0.44         0.54 o                         
  -3  -4   9         19.81         13.08         1.12 o                         
  -2  -4   9         42.81         40.27         1.58 o                         
  -1  -4   9          6.13          7.47         0.90 o                         
   0  -4   9       2442.24       2379.96        49.97 o                         
   1  -4   9        114.58        128.97         3.31 o                         
   2  -4   9        227.84        235.24         5.22 o                         
   3  -4   9        117.26        108.62         2.84 o                         
   4  -4   9        963.61        940.53        21.15 o                         
   5  -4   9         83.43         91.86         2.62 o                         
   6  -4   9        103.81        110.21         3.08 o                         
   7  -4   9          5.71          4.90         1.08 o                         
   8  -4   9          4.57          2.61         0.97 o                         
   9  -4   9         15.39         22.31         2.11 o                         
  -9  -3   9         15.29         32.94         3.70 o                         
  -8  -3   9         16.86         15.48         1.50 o                         
  -7  -3   9         64.72         58.00         2.87 o                         
  -6  -3   9         76.63         69.74         2.59 o                         
  -5  -3   9        237.06        226.94         5.48 o                         
  -4  -3   9         10.24          9.60         0.95 o                         
  -3  -3   9          9.97          6.76         0.78 o                         
  -2  -3   9        172.63        155.53         6.02 o                         
  -1  -3   9        222.00        239.15         5.63 o                         
   0  -3   9         23.86         20.28         1.26 o                         
   1  -3   9         18.19         29.71         1.53 o                         
   2  -3   9        239.48        247.79         5.48 o                         
   3  -3   9        123.36        123.20         3.49 o                         
   4  -3   9        140.84        136.50         3.33 o                         
   5  -3   9        171.01        169.48         3.99 o                         
   6  -3   9        187.01        190.05         4.43 o                         
   7  -3   9         17.45         16.61         1.24 o                         
   8  -3   9         18.50         22.51         1.89 o                         
   9  -3   9          1.75         -0.27         1.25 o                         
  -9  -2   9          8.69          6.28         2.41 o                         
  -8  -2   9          2.11          3.71         1.28 o                         
  -7  -2   9          6.71          5.59         0.88 o                         
  -6  -2   9         41.60         31.50         1.90 o                         
  -5  -2   9         99.41         91.62         2.62 o                         
  -4  -2   9          9.08          8.64         1.06 o                         
  -3  -2   9         46.02         41.03         2.04 o                         
  -2  -2   9         11.21         10.36         0.95 o                         
  -1  -2   9        271.08        264.28         6.14 o                         
   0  -2   9        100.85        107.59         2.63 o                         
   1  -2   9        946.35        975.40        20.66 o                         
   2  -2   9         55.55         48.46         1.79 o                         
   3  -2   9         53.07         45.01         1.60 o                         
   4  -2   9         89.01         83.70         2.67 o                         
   5  -2   9        220.79        202.48         4.69 o                         
   6  -2   9          2.02          2.88         1.07 o                         
   7  -2   9        130.76        132.77         3.44 o                         
   8  -2   9          0.58          1.16         1.08 o                         
   9  -2   9          6.07          1.64         1.97 o                         
  -9  -1   9         30.29         14.99         2.17 o                         
  -8  -1   9          4.13          5.17         1.47 o                         
  -7  -1   9         63.47         62.40         3.38 o                         
  -6  -1   9         69.99         62.54         2.43 o                         
  -5  -1   9          3.64          4.79         1.12 o                         
  -4  -1   9        218.43        234.98         6.01 o                         
  -3  -1   9         71.83         91.52         2.95 o                         
  -2  -1   9        428.55        424.26         9.67 o                         
  -1  -1   9         40.48         47.64         2.06 o                         
   0  -1   9        212.90        212.87         5.05 o                         
   1  -1   9          8.62         10.62         0.84 o                         
   2  -1   9        119.24        116.32         2.70 o                         
   3  -1   9          0.00         -1.23         0.82 o                         
   4  -1   9       1085.72       1021.59        20.58 o                         
   5  -1   9         20.93         19.75         1.31 o                         
   6  -1   9         11.94         16.96         1.36 o                         
   7  -1   9         20.78         20.98         2.02 o                         
   8  -1   9         86.29         91.57         3.24 o                         
  -9   0   9         21.17         15.04         2.07 o                         
  -8   0   9         35.95         32.59         2.00 o                         
  -7   0   9          5.14          4.84         0.83 o                         
  -6   0   9         56.96         56.81         2.31 o                         
  -5   0   9        568.59        568.60        12.95 o                         
  -4   0   9         25.24         41.02         1.83 o                         
  -3   0   9        635.50        657.43        14.89 o                         
  -2   0   9         49.26         46.94         2.32 o                         
  -1   0   9         61.85         60.55         2.49 o                         
   0   0   9         19.59         20.41         1.17 o                         
   1   0   9        112.86        111.73         3.09 o                         
   2   0   9        119.55        113.19         2.83 o                         
   3   0   9        292.95        278.95         5.89 o                         
   4   0   9        362.24        362.05         7.54 o                         
   5   0   9         13.31         10.52         1.07 o                         
   6   0   9        106.03         96.27         2.91 o                         
   7   0   9         15.65         15.04         1.29 o                         
   8   0   9        170.76        212.06        10.52 o                         
 -10   1   9         47.83         48.50         5.27 o                         
  -9   1   9         40.41         38.68         2.31 o                         
  -8   1   9         87.83         95.30         3.02 o                         
  -7   1   9         11.49         11.82         0.97 o                         
  -6   1   9         51.76         51.85         2.41 o                         
  -5   1   9          0.01         -2.40         1.60 o                         
  -4   1   9        397.84        402.94         9.26 o                         
  -3   1   9        161.88        164.50         3.78 o                         
  -2   1   9         19.57         17.13         1.21 o                         
  -1   1   9        156.60        157.87         3.68 o                         
   0   1   9         34.35         30.48         1.90 o                         
   1   1   9        503.08        532.43        11.43 o                         
   2   1   9         29.14         25.65         1.53 o                         
   3   1   9         30.56         24.52         1.60 o                         
   4   1   9         14.71         13.07         1.26 o                         
   5   1   9         85.11         93.16         3.69 o                         
   6   1   9         13.30         10.15         1.46 o                         
   7   1   9         12.88          1.83         2.02 o                         
 -10   2   9          8.96          8.44         2.51 o                         
  -9   2   9          7.20         10.38         2.04 o                         
  -8   2   9         14.96         23.80         2.01 o                         
  -7   2   9         55.86         54.38         2.27 o                         
  -6   2   9        202.85        194.91         4.29 o                         
  -5   2   9          0.11         -1.44         1.03 o                         
  -4   2   9        269.71        241.87         5.41 o                         
  -3   2   9          0.00         -1.31         0.87 o                         
  -2   2   9        247.42        252.54         5.65 o                         
  -1   2   9          1.19          0.59         0.90 o                         
   0   2   9         45.04         20.93         1.65 o                         
   1   2   9         15.41         13.54         0.98 o                         
   2   2   9        710.26        730.00        15.59 o                         
   3   2   9         52.85         49.81         2.06 o                         
   4   2   9         61.19         56.64         2.60 o                         
   5   2   9          0.48         -0.48         1.18 o                         
   6   2   9         28.62         25.61         2.01 o                         
 -10   3   9         30.16         29.25         3.83 o                         
  -9   3   9          8.57         12.30         2.41 o                         
  -8   3   9          0.47         -0.89         0.90 o                         
  -7   3   9          2.78          3.06         0.98 o                         
  -6   3   9          1.33         -0.48         0.85 o                         
  -5   3   9        799.19        797.92        18.03 o                         
  -4   3   9          4.88          1.63         1.35 o                         
  -3   3   9        148.43        152.40         4.00 o                         
  -2   3   9          7.33          5.64         0.78 o                         
  -1   3   9        496.31        477.44        10.32 o                         
   0   3   9        120.36        104.62         3.98 o                         
   1   3   9        227.50        218.09         5.05 o                         
   2   3   9          3.86          4.00         0.94 o                         
   3   3   9         64.66         54.19         2.32 o                         
   4   3   9         96.21         80.28         2.82 o                         
   5   3   9          5.35          2.47         1.36 o                         
   6   3   9          7.41          1.29         2.27 o                         
  -9   4   9          6.51          1.10         2.00 o                         
  -8   4   9         26.69         20.51         1.32 o                         
  -7   4   9          8.44         21.59         3.86 o                         
  -6   4   9         17.85         14.53         1.37 o                         
  -5   4   9          1.73          0.07         1.15 o                         
  -4   4   9          7.14          5.10         1.11 o                         
  -3   4   9        203.89        211.87         4.90 o                         
  -2   4   9        261.16        266.53         6.01 o                         
  -1   4   9         40.11         29.22         1.82 o                         
   0   4   9         24.16         28.83         1.77 o                         
   1   4   9        141.99        138.22         3.55 o                         
   2   4   9         46.15         38.13         3.09 o                         
   3   4   9          7.71          4.32         1.12 o                         
   4   4   9         86.99         93.98         4.72 o                         
   5   4   9          2.41         31.60         7.02 o                         
  -9   5   9          9.02          6.69         1.86 o                         
  -8   5   9          3.47         12.81         4.39 o                         
  -7   5   9          6.64         15.56         4.13 o                         
  -6   5   9        138.85        146.21         6.05 o                         
  -5   5   9        176.25        175.97         4.90 o                         
  -4   5   9        161.37        157.80         4.62 o                         
  -3   5   9         15.30         12.66         1.26 o                         
  -2   5   9          2.70          4.86         1.26 o                         
  -1   5   9          7.71          5.21         1.05 o                         
   0   5   9          0.06         -0.88         1.04 o                         
   1   5   9          9.98          5.12         1.18 o                         
   2   5   9         50.32         53.63         3.55 o                         
   3   5   9         48.22         63.43         4.76 o                         
  -8   6   9          9.08         10.47         1.82 o                         
  -7   6   9        126.97        130.44         3.90 o                         
  -6   6   9          0.50         -0.36         1.19 o                         
  -5   6   9        188.90        171.30         4.83 o                         
  -4   6   9         31.67         20.10         1.85 o                         
  -3   6   9        217.26        203.67         5.54 o                         
  -2   6   9          0.04         -1.40         1.19 o                         
  -1   6   9         34.78         33.20         2.58 o                         
   0   6   9         50.00         40.75         2.26 o                         
   1   6   9        166.52        146.31         5.77 o                         
   2   6   9         27.64         20.99         3.04 o                         
  -7   7   9         32.19         51.13         4.02 o                         
  -6   7   9          4.51         -1.31         1.92 o                         
  -5   7   9          5.48         28.61         6.14 o                         
  -4   7   9         20.07         31.71         7.20 o                         
  -3   7   9         11.04         24.07         3.00 o                         
  -2   7   9        124.61        110.02         4.13 o                         
  -1   7   9         66.01         66.18         4.52 o                         
   0   7   9         33.12         26.05         3.95 o                         
  -5   8   9         81.99         82.81         4.33 o                         
  -4   8   9        152.00        125.72         5.53 o                         
  -3   8   9          1.17          3.00         2.24 o                         
   1 -12  10          0.08          3.07         3.35 o                         
   2 -12  10          6.54          0.65         2.66 o                         
   3 -12  10          0.34          4.75         4.43 o                         
   4 -12  10          0.00          0.79         2.49 o                         
   5 -12  10         18.32         61.86         7.30 o                         
  -1 -11  10         24.96         45.16         4.63 o                         
   0 -11  10         18.63         15.42         1.98 o                         
   1 -11  10          3.99         10.51         7.37 o                         
   2 -11  10         26.76         26.04         2.12 o                         
   3 -11  10         31.38         35.37         2.99 o                         
   4 -11  10         37.53         50.49         3.89 o                         
   5 -11  10         14.50         35.94         4.90 o                         
   6 -11  10          6.29         11.64         2.46 o                         
   7 -11  10         10.60         12.57         3.40 o                         
   8 -11  10         41.90         39.61         6.02 o                         
  -3 -10  10          1.68          6.29         3.22 o                         
  -2 -10  10          2.54         12.64         3.39 o                         
  -1 -10  10          1.93         29.10         3.64 o                         
   0 -10  10         23.85         23.78         2.61 o                         
   1 -10  10         20.82         29.95         3.26 o                         
   2 -10  10          4.05          5.19         1.37 o                         
   3 -10  10          8.54         10.94         1.31 o                         
   4 -10  10         10.63         25.63         5.44 o                         
   5 -10  10        146.76        154.75         4.92 o                         
   6 -10  10          3.24          4.66         1.38 o                         
   7 -10  10          6.08          4.23         1.87 o                         
   8 -10  10          0.83          1.05         2.16 o                         
  -4  -9  10          0.60          3.31         2.37 o                         
  -3  -9  10         11.45          7.71         2.14 o                         
  -2  -9  10         42.56         43.95         3.31 o                         
  -1  -9  10         78.60         79.11         3.28 o                         
   0  -9  10        153.13        151.10         5.67 o                         
   1  -9  10         10.51         27.01         3.82 o                         
   2  -9  10        196.65        217.38         6.29 o                         
   3  -9  10          1.04          3.01         1.52 o                         
   4  -9  10          9.33          5.80         1.32 o                         
   5  -9  10          7.24          5.96         1.39 o                         
   6  -9  10          1.75          3.46         1.42 o                         
   7  -9  10          0.74          1.71         1.81 o                         
   8  -9  10          6.59          5.53         2.39 o                         
   9  -9  10          0.05         10.05         7.71 o                         
  -5  -8  10          4.00          7.00         2.75 o                         
  -4  -8  10          1.33          1.46         1.64 o                         
  -3  -8  10          0.04         -1.42         1.51 o                         
  -2  -8  10          6.78          8.15         1.60 o                         
  -1  -8  10        298.82        297.53         7.62 o                         
   0  -8  10         32.70         46.70         2.67 o                         
   1  -8  10        100.58        103.90         4.12 o                         
   2  -8  10          0.00          1.55         1.16 o                         
   3  -8  10          4.32          6.91         2.16 o                         
   4  -8  10         95.41         95.68         3.22 o                         
   5  -8  10        241.82        211.94         5.76 o                         
   6  -8  10          0.43         -0.94         1.46 o                         
   7  -8  10         29.28         23.66         2.24 o                         
   8  -8  10         46.92         52.43         2.67 o                         
   9  -8  10         25.62         17.37         2.09 o                         
  -6  -7  10         18.46         12.18         2.38 o                         
  -5  -7  10          0.45          0.25         1.24 o                         
  -4  -7  10          1.12         -0.28         1.16 o                         
  -3  -7  10          0.73          1.55         1.11 o                         
  -2  -7  10         11.43          9.86         1.41 o                         
  -1  -7  10         71.67         65.78         2.75 o                         
   0  -7  10        492.99        493.90        12.16 o                         
   1  -7  10          7.17         12.85         1.46 o                         
   2  -7  10         43.24         39.44         2.15 o                         
   3  -7  10          1.44          0.90         1.06 o                         
   4  -7  10          3.73          2.83         1.12 o                         
   5  -7  10        143.47        148.98         4.27 o                         
   6  -7  10         18.05         17.55         2.10 o                         
   8  -7  10          4.50          3.49         1.28 o                         
   9  -7  10         11.85         18.80         2.46 o                         
  -7  -6  10         39.89         65.41         4.03 o                         
  -6  -6  10         22.33         26.12         2.02 o                         
  -5  -6  10          4.30          4.74         0.90 o                         
  -4  -6  10         63.02         61.79         3.38 o                         
  -3  -6  10         33.86         30.19         1.51 o                         
  -2  -6  10          0.01          0.60         1.46 o                         
  -1  -6  10          0.20         -0.09         0.90 o                         
   0  -6  10        745.61        739.18        20.30 o                         
   1  -6  10         10.78         14.85         1.45 o                         
   2  -6  10        274.56        305.35         8.33 o                         
   3  -6  10         12.46          8.97         1.09 o                         
   4  -6  10          1.78          3.20         1.19 o                         
   5  -6  10         58.39         62.87         2.62 o                         
   6  -6  10         37.29         52.70         2.48 o                         
   7  -6  10          3.32          3.64         1.93 o                         
   8  -6  10         49.46         51.97         3.39 o                         
   9  -6  10          0.01          2.14         2.24 o                         
  -7  -5  10         11.67         41.84         4.90 o                         
  -6  -5  10         27.16         32.33         2.85 o                         
  -5  -5  10         11.41          5.02         0.94 o                         
  -4  -5  10          2.85          1.51         0.67 o                         
  -3  -5  10         69.06         61.17         2.14 o                         
  -2  -5  10          0.57         -0.06         0.60 o                         
  -1  -5  10        576.74        602.97        14.65 o                         
   0  -5  10          0.25          1.23         0.91 o                         
   1  -5  10        347.51        346.84         7.94 o                         
   2  -5  10         26.27         23.03         1.45 o                         
   3  -5  10         60.88         59.69         2.16 o                         
   4  -5  10        180.95        179.25         4.48 o                         
   5  -5  10       1312.84       1273.33        26.94 o                         
   6  -5  10          6.87         13.40         1.38 o                         
   7  -5  10          0.71         23.52         5.09 o                         
   8  -5  10          1.11          8.33         1.82 o                         
   9  -5  10         17.37         32.71         2.79 o                         
  -8  -4  10          5.07          2.99         1.38 o                         
  -7  -4  10         15.71         11.42         1.77 o                         
  -6  -4  10          1.07         -0.32         2.10 o                         
  -5  -4  10         12.53         10.03         1.14 o                         
  -4  -4  10        108.68         92.03         3.34 o                         
  -3  -4  10          5.85          6.93         0.92 o                         
  -2  -4  10          0.67         -0.47         1.12 o                         
  -1  -4  10         76.79         76.46         3.17 o                         
   0  -4  10          1.67          5.34         1.18 o                         
   1  -4  10         54.67         56.24         2.14 o                         
   2  -4  10         35.92         40.16         2.06 o                         
   3  -4  10         99.62        102.88         2.67 o                         
   4  -4  10        220.89        231.12         5.25 o                         
   5  -4  10          3.02          1.75         1.17 o                         
   6  -4  10          7.40          5.93         1.06 o                         
   7  -4  10          3.24         14.21         3.68 o                         
   8  -4  10          2.75          6.82         1.95 o                         
   9  -4  10          2.63         15.19         4.21 o                         
  -8  -3  10         16.30         13.95         1.97 o                         
  -7  -3  10         14.68          8.44         1.50 o                         
  -6  -3  10         10.75         11.21         1.73 o                         
  -5  -3  10         96.28         86.21         3.12 o                         
  -4  -3  10         68.66         68.90         2.28 o                         
  -3  -3  10         83.82         73.93         2.93 o                         
  -2  -3  10          7.20          5.30         1.34 o                         
  -1  -3  10          1.46          2.55         0.93 o                         
   0  -3  10       1520.05       1547.75        32.61 o                         
   1  -3  10        511.76        520.79        11.18 o                         
   2  -3  10         73.32         68.46         2.18 o                         
   3  -3  10          0.32         -1.84         1.22 o                         
   4  -3  10        101.26         81.24         2.41 o                         
   5  -3  10         74.70         71.67         2.40 o                         
   6  -3  10          1.16          1.96         1.20 o                         
   7  -3  10         15.67         17.56         1.40 o                         
   8  -3  10          2.90          4.02         1.81 o                         
   9  -3  10          3.78          1.51         1.92 o                         
  -9  -2  10         26.15         33.49         4.39 o                         
  -8  -2  10          2.20          8.78         3.51 o                         
  -7  -2  10          8.10          6.44         1.20 o                         
  -6  -2  10          0.60          6.11         2.99 o                         
  -5  -2  10          0.13          3.35         0.96 o                         
  -4  -2  10         44.90         62.49         2.85 o                         
  -3  -2  10        730.88        764.17        18.46 o                         
  -2  -2  10          1.86          2.96         1.03 o                         
  -1  -2  10        174.91        178.69         4.43 o                         
   0  -2  10         34.42         31.14         1.82 o                         
   1  -2  10        828.49        825.96        17.53 o                         
   2  -2  10        113.51        110.25         2.97 o                         
   3  -2  10          3.21         -0.80         0.96 o                         
   4  -2  10         89.35         86.18         2.43 o                         
   5  -2  10        200.82        195.04         4.62 o                         
   6  -2  10         10.31         12.55         1.17 o                         
   7  -2  10          2.78          3.01         1.11 o                         
   8  -2  10          0.53         -0.53         1.58 o                         
  -9  -1  10          3.03          2.25         2.60 o                         
  -8  -1  10         21.02         28.69         2.08 o                         
  -6  -1  10          1.03          6.93         2.36 o                         
  -5  -1  10        105.59        118.81         3.75 o                         
  -4  -1  10       2292.70       2270.32        50.63 o                         
  -3  -1  10         19.06         39.11         1.99 o                         
  -2  -1  10          0.02         -0.70         0.88 o                         
  -1  -1  10        138.88        143.07         3.66 o                         
   0  -1  10          3.37          0.45         1.19 o                         
   1  -1  10         47.27         29.53         2.08 o                         
   2  -1  10          9.60         13.33         1.10 o                         
   3  -1  10         72.66         73.20         2.31 o                         
   4  -1  10         31.49         26.82         1.79 o                         
   5  -1  10         10.38          6.40         1.08 o                         
   6  -1  10         35.81         37.29         2.26 o                         
   7  -1  10        115.59        120.01         4.96 o                         
   8  -1  10          8.64         18.61         5.62 o                         
  -8   0  10         51.36         58.79         2.73 o                         
  -7   0  10        129.07        127.32         3.74 o                         
  -6   0  10          6.37          5.62         1.47 o                         
  -5   0  10          2.42          2.76         0.96 o                         
  -4   0  10         65.42         45.42         2.41 o                         
  -3   0  10         13.16          7.86         1.10 o                         
  -2   0  10         63.84         69.71         2.21 o                         
  -1   0  10          0.01         -1.70         1.13 o                         
   0   0  10        189.78        204.82         4.98 o                         
   1   0  10         82.60         91.15         2.47 o                         
   2   0  10         90.09         97.90         2.75 o                         
   3   0  10         29.23         24.69         1.47 o                         
   4   0  10         62.27         57.15         2.14 o                         
   5   0  10          3.98          2.63         1.09 o                         
   6   0  10          4.67          4.78         1.22 o                         
   7   0  10          0.55          2.02         2.00 o                         
  -9   1  10          0.09         17.66         2.62 o                         
  -8   1  10          0.08          1.19         1.28 o                         
  -6   1  10         10.10          6.52         1.16 o                         
  -5   1  10         11.88         11.64         1.52 o                         
  -4   1  10        134.83        126.17         3.70 o                         
  -3   1  10         38.38         28.44         1.41 o                         
  -2   1  10         18.96         14.78         0.98 o                         
  -1   1  10         57.48         66.56         2.26 o                         
   0   1  10          1.26          3.11         1.05 o                         
   1   1  10       1161.29       1166.65        24.71 o                         
   2   1  10          6.33          7.07         0.93 o                         
   3   1  10         66.65         61.89         2.23 o                         
   4   1  10          4.76          5.71         1.44 o                         
   5   1  10          3.90          1.61         1.08 o                         
   6   1  10          2.05          0.66         1.49 o                         
  -9   2  10          9.96          6.91         2.35 o                         
  -8   2  10         37.95         41.03         1.89 o                         
  -7   2  10          3.51          3.03         1.21 o                         
  -6   2  10         11.51         12.48         1.55 o                         
  -5   2  10         47.20         52.52         1.79 o                         
  -4   2  10        806.95        809.79        17.25 o                         
  -3   2  10          4.92          2.65         1.24 o                         
  -2   2  10         19.20         15.75         1.09 o                         
  -1   2  10        133.16        127.24         3.38 o                         
   0   2  10        648.58        606.85        13.04 o                         
   1   2  10         17.12         13.21         1.11 o                         
   2   2  10          0.16         -0.21         0.90 o                         
   3   2  10          6.68          7.71         1.24 o                         
   4   2  10          0.14         -1.61         1.07 o                         
   5   2  10         43.31         44.52         3.10 o                         
   6   2  10          5.86          8.11         2.65 o                         
  -9   3  10         42.59         49.41         4.26 o                         
  -8   3  10         14.15         15.54         1.31 o                         
  -7   3  10         41.80         37.61         1.90 o                         
  -6   3  10         41.36         47.29         2.88 o                         
  -5   3  10         49.42         45.34         1.99 o                         
  -4   3  10         99.33         94.93         2.73 o                         
  -3   3  10        209.13        223.27         5.65 o                         
  -2   3  10        259.72        274.04         6.16 o                         
  -1   3  10        103.82         90.50         2.69 o                         
   0   3  10         11.04         13.58         1.38 o                         
   1   3  10         23.40         23.74         1.98 o                         
   2   3  10        286.88        293.98         7.04 o                         
   3   3  10          4.18          2.59         1.18 o                         
   4   3  10         51.53         35.59         3.75 o                         
   5   3  10          0.19         17.51         3.97 o                         
  -9   4  10          2.57         -1.26         1.63 o                         
  -8   4  10         14.61         13.90         1.39 o                         
  -7   4  10          2.02          1.94         1.11 o                         
  -6   4  10         10.24         10.20         1.68 o                         
  -5   4  10        437.97        451.34        12.91 o                         
  -4   4  10         73.13         65.79         2.55 o                         
  -3   4  10          0.00          3.03         1.33 o                         
  -2   4  10          0.39          1.24         1.09 o                         
  -1   4  10         50.44         68.16         3.14 o                         
   0   4  10          0.28         -1.41         0.94 o                         
   1   4  10          3.82          3.99         1.20 o                         
   2   4  10          0.22          0.08         1.21 o                         
   3   4  10        151.29        151.23         7.53 o                         
   4   4  10         25.12         37.57         5.97 o                         
  -8   5  10        141.26        142.61         4.82 o                         
  -7   5  10         15.46         15.46         1.77 o                         
  -6   5  10          4.89         10.61         2.14 o                         
  -5   5  10          0.42         -1.58         1.27 o                         
  -4   5  10        113.53        103.78         3.73 o                         
  -3   5  10          1.54          1.98         1.30 o                         
  -2   5  10         98.85         94.82         3.07 o                         
  -1   5  10          7.24          7.45         1.53 o                         
   0   5  10        157.55        145.29         4.46 o                         
   1   5  10         14.81         11.19         1.52 o                         
   2   5  10          6.05          2.50         1.87 o                         
  -7   6  10         19.70         17.99         2.29 o                         
  -6   6  10         18.98         18.67         1.98 o                         
  -5   6  10          0.04          4.30         2.71 o                         
  -4   6  10          1.37          7.72         2.81 o                         
  -3   6  10          0.06         -1.63         1.53 o                         
  -2   6  10         92.51         97.61         5.54 o                         
  -1   6  10         30.94         19.03         2.05 o                         
   0   6  10          3.52         12.22         5.27 o                         
   1   6  10         60.65         49.18        10.36 o                         
  -5   7  10        264.29        265.12        10.79 o                         
  -4   7  10        122.27        114.96         7.23 o                         
  -3   7  10         10.21          5.48         2.36 o                         
  -2   7  10          0.06          2.11         5.70 o                         
   2 -12  11         17.45         27.41         7.90 o                         
   3 -12  11         19.67         19.27         4.76 o                         
   4 -12  11         31.78         35.79         6.28 o                         
   5 -12  11          0.01          1.70         3.49 o                         
  -1 -11  11         11.52          2.19         3.52 o                         
   0 -11  11          1.28          1.45         3.29 o                         
   1 -11  11          0.63         -1.63         2.31 o                         
   2 -11  11          0.00          1.73         1.62 o                         
   3 -11  11         20.56         15.28         2.70 o                         
   4 -11  11         37.60         47.52         5.24 o                         
   5 -11  11          0.67          4.51         2.33 o                         
   6 -11  11         17.78         20.08         2.53 o                         
  -2 -10  11          0.95         -0.30         1.81 o                         
  -1 -10  11         34.53         33.69         2.89 o                         
   0 -10  11          0.00          2.38         1.39 o                         
   1 -10  11          4.56          6.76         1.54 o                         
   2 -10  11          2.55         15.80         5.79 o                         
   3 -10  11         62.14         70.64         3.60 o                         
   4 -10  11          0.98         -0.21         1.36 o                         
   5 -10  11         10.17          7.38         1.63 o                         
   6 -10  11          2.33          8.60         5.44 o                         
   7 -10  11          4.75         26.80         5.14 o                         
   8 -10  11          2.08          3.55         2.96 o                         
  -4  -9  11          1.10          6.85         4.04 o                         
  -3  -9  11          0.00          1.32         2.33 o                         
  -2  -9  11         12.03          8.86         1.78 o                         
  -1  -9  11          7.67         10.28         1.65 o                         
   0  -9  11         65.99         70.07         3.58 o                         
   1  -9  11          4.48          4.73         1.64 o                         
   2  -9  11        139.86        126.53         5.19 o                         
   3  -9  11         39.00         39.23         2.68 o                         
   4  -9  11         48.62         40.01         2.94 o                         
   5  -9  11         16.71         10.23         1.73 o                         
   6  -9  11         63.19         55.09         2.66 o                         
   7  -9  11         19.44         16.49         1.88 o                         
   8  -9  11          8.10          8.76         2.88 o                         
  -5  -8  11          4.71          8.92         2.10 o                         
  -4  -8  11         14.48         15.58         1.61 o                         
  -3  -8  11         11.06         12.67         1.31 o                         
  -2  -8  11          1.69          0.94         1.26 o                         
  -1  -8  11         44.43         46.55         2.75 o                         
   0  -8  11         13.34         10.79         1.62 o                         
   1  -8  11        105.51        103.69         3.61 o                         
   2  -8  11          3.73          5.50         1.30 o                         
   3  -8  11          4.36          3.90         1.56 o                         
   4  -8  11         24.35         18.37         1.90 o                         
   5  -8  11         50.37         53.38         3.94 o                         
   6  -8  11          1.05         -0.83         1.35 o                         
   7  -8  11          0.21         -1.80         1.20 o                         
   8  -8  11         19.38         14.45         1.63 o                         
  -5  -7  11          8.65          7.30         1.37 o                         
  -4  -7  11          0.33         -0.22         1.15 o                         
  -3  -7  11          4.22          3.78         1.33 o                         
  -2  -7  11          2.96          2.55         1.17 o                         
  -1  -7  11         71.78         74.53         3.55 o                         
   0  -7  11         21.60         25.65         1.99 o                         
   1  -7  11         62.21         53.33         2.63 o                         
   2  -7  11          2.33          3.61         2.05 o                         
   3  -7  11         59.16         63.17         2.99 o                         
   4  -7  11          9.22          5.82         1.15 o                         
   5  -7  11        237.68        237.11         5.94 o                         
   6  -7  11          2.48         34.76         5.97 o                         
   7  -7  11          5.02          5.65         1.21 o                         
   8  -7  11          9.35         11.29         2.26 o                         
  -6  -6  11         13.36         33.09         4.00 o                         
  -5  -6  11         53.09         52.45         3.00 o                         
  -4  -6  11          1.22          0.35         5.09 o                         
  -3  -6  11          6.68          5.38         0.81 o                         
  -2  -6  11         25.27         22.29         2.33 o                         
  -1  -6  11          0.00         -2.01         1.34 o                         
   0  -6  11        245.27        248.71         7.00 o                         
   1  -6  11         60.89         57.86         2.13 o                         
   2  -6  11          4.22          2.18         0.93 o                         
   3  -6  11         33.99         32.69         1.70 o                         
   4  -6  11        286.86        274.90         6.64 o                         
   5  -6  11        127.14        128.31         3.97 o                         
   6  -6  11        259.92        261.34         7.79 o                         
   7  -6  11          6.70          3.59         1.30 o                         
   8  -6  11          0.86         15.80         7.55 o                         
  -7  -5  11          0.75          2.20         2.38 o                         
  -6  -5  11          7.31          4.42         1.48 o                         
  -5  -5  11         55.23         58.61         2.76 o                         
  -4  -5  11          1.23          2.02         1.09 o                         
  -3  -5  11        201.44        190.56         4.82 o                         
  -2  -5  11         12.54         15.25         1.26 o                         
  -1  -5  11         28.47         16.70         1.27 o                         
   0  -5  11         14.08         13.31         0.95 o                         
   1  -5  11        131.07        126.81         3.58 o                         
   2  -5  11        101.30        104.82         2.75 o                         
   3  -5  11         30.54         23.94         1.59 o                         
   4  -5  11         62.52         67.69         2.51 o                         
   5  -5  11        102.16        106.19         3.18 o                         
   6  -5  11         53.76         56.00         4.20 o                         
   7  -5  11          0.44          0.59         1.11 o                         
   8  -5  11          4.78          5.75         2.68 o                         
  -7  -4  11          0.34          0.43         2.30 o                         
  -6  -4  11         45.28         30.94         2.27 o                         
  -5  -4  11          2.27          3.45         1.18 o                         
  -4  -4  11        106.21         99.66         2.86 o                         
  -3  -4  11          6.05          9.18         1.19 o                         
  -2  -4  11          0.06          1.04         1.60 o                         
  -1  -4  11        221.61        205.72         5.83 o                         
   0  -4  11        197.23        198.93         4.62 o                         
   1  -4  11       1030.18       1009.06        21.37 o                         
   2  -4  11         41.79         44.63         1.75 o                         
   3  -4  11         88.09         82.71         2.54 o                         
   4  -4  11          6.04          2.88         1.05 o                         
   5  -4  11         81.02         66.05         2.95 o                         
   7  -4  11         23.48         16.76         1.74 o                         
   8  -4  11          1.86          3.28         5.53 o                         
  -8  -3  11          1.99          2.44         1.62 o                         
  -7  -3  11          1.65          0.07         1.02 o                         
  -6  -3  11          0.28         -0.78         1.01 o                         
  -5  -3  11         19.48         18.64         1.75 o                         
  -4  -3  11         73.19        100.84         2.81 o                         
  -3  -3  11        128.93        149.83         5.03 o                         
  -2  -3  11        293.01        306.66         8.65 o                         
  -1  -3  11          7.25          5.33         1.05 o                         
   0  -3  11        565.83        539.21        11.60 o                         
   1  -3  11         25.83         27.98         2.04 o                         
   2  -3  11         13.29         10.34         0.88 o                         
   3  -3  11          3.77          1.74         1.82 o                         
   4  -3  11        108.94         92.15         2.94 o                         
   5  -3  11         46.66         44.74         2.08 o                         
   6  -3  11         44.39         39.59         2.30 o                         
   7  -3  11          6.99         21.18         2.65 o                         
   8  -3  11         34.80         65.54         4.46 o                         
  -8  -2  11         32.96         26.15         2.99 o                         
  -7  -2  11          2.85          5.86         2.47 o                         
  -6  -2  11          1.18          1.14         1.16 o                         
  -5  -2  11        232.65        233.37         5.74 o                         
  -4  -2  11          2.48         28.76         2.58 o                         
  -3  -2  11        587.03        586.47        13.38 o                         
  -2  -2  11         17.52         16.57         1.29 o                         
  -1  -2  11          0.74         -1.62         1.08 o                         
   0  -2  11         82.74         84.52         3.60 o                         
   1  -2  11        206.37        210.31         5.15 o                         
   2  -2  11          7.44          6.60         0.87 o                         
   3  -2  11          2.34          1.60         0.93 o                         
   4  -2  11          1.17         -0.20         1.04 o                         
   5  -2  11         23.07         18.65         1.48 o                         
   6  -2  11         44.54         39.81         1.96 o                         
   7  -2  11          0.17         -0.65         1.21 o                         
  -8  -1  11         53.22         63.43         3.04 o                         
  -7  -1  11         17.81         18.28         1.50 o                         
  -6  -1  11         10.76         12.97         1.47 o                         
  -5  -1  11          0.08         -0.75         1.08 o                         
  -4  -1  11        128.01        137.62         4.94 o                         
  -3  -1  11        231.28        232.40         5.63 o                         
  -2  -1  11         97.89         99.33         2.83 o                         
  -1  -1  11          1.47         -0.06         1.31 o                         
   0  -1  11         39.31         29.49         2.22 o                         
   1  -1  11        526.60        578.53        13.21 o                         
   2  -1  11         22.65         20.91         1.76 o                         
   3  -1  11         20.19         13.87         1.17 o                         
   4  -1  11          0.74         -1.39         0.93 o                         
   5  -1  11         31.95         29.66         2.00 o                         
   6  -1  11         22.02         19.16         1.65 o                         
   7  -1  11         60.21         60.61         3.73 o                         
  -8   0  11          0.07          1.82         1.38 o                         
  -7   0  11         39.53         36.39         2.03 o                         
  -6   0  11         16.59         19.99         2.81 o                         
  -5   0  11          1.58          1.39         1.08 o                         
  -4   0  11         17.42         21.61         1.81 o                         
  -3   0  11         22.18         17.76         1.47 o                         
  -2   0  11        107.37        115.99         3.93 o                         
  -1   0  11          9.45          5.28         0.94 o                         
   0   0  11        415.22        368.13         8.06 o                         
   1   0  11          2.46          6.02         0.95 o                         
   2   0  11        289.56        296.51         6.64 o                         
   3   0  11         57.94         50.50         1.99 o                         
   4   0  11         32.81         26.33         1.91 o                         
   5   0  11         23.65         15.14         1.44 o                         
   6   0  11         91.73         82.98         4.26 o                         
  -8   1  11          7.40          9.22         2.08 o                         
  -7   1  11        112.33        124.69         3.63 o                         
  -6   1  11          3.66          3.07         1.23 o                         
  -5   1  11          5.83          1.31         1.19 o                         
  -4   1  11         30.13         39.10         2.23 o                         
  -3   1  11        232.47        254.66         6.58 o                         
  -2   1  11         25.94         25.56         1.75 o                         
  -1   1  11        223.00        217.94         5.32 o                         
   0   1  11         95.46         91.54         2.98 o                         
   1   1  11         14.80         16.04         1.80 o                         
   2   1  11         36.74         40.87         1.94 o                         
   3   1  11          1.69          9.82         3.39 o                         
   4   1  11          3.12          3.24         1.11 o                         
   5   1  11          0.07          2.64         1.75 o                         
  -8   2  11          0.17         -0.77         2.08 o                         
  -7   2  11         25.70         29.83         2.08 o                         
  -6   2  11         15.15         13.25         1.57 o                         
  -4   2  11        111.16        102.96         3.22 o                         
  -3   2  11        228.84        215.43         5.32 o                         
  -2   2  11         41.64         46.57         1.98 o                         
  -1   2  11         18.87         14.99         1.46 o                         
   0   2  11          2.05          3.70         1.28 o                         
   1   2  11        213.02        217.18         5.41 o                         
   2   2  11        131.07        136.73         3.81 o                         
   3   2  11         19.99         25.91         2.18 o                         
   4   2  11         23.86         21.92         2.48 o                         
   5   2  11          0.91         -6.67         5.09 o                         
  -8   3  11         11.07         12.65         2.63 o                         
  -7   3  11          2.83         -0.28         1.18 o                         
  -6   3  11         10.61          7.06         1.10 o                         
  -5   3  11          1.58         -0.24         1.21 o                         
  -4   3  11        141.31        149.30         6.19 o                         
  -3   3  11         20.10         22.49         1.60 o                         
  -2   3  11         86.14         89.49         2.80 o                         
  -1   3  11         11.17          9.75         1.34 o                         
   0   3  11          7.59         11.86         1.41 o                         
   1   3  11          0.63          8.92         1.73 o                         
   2   3  11         92.00        103.04         3.20 o                         
   3   3  11         71.86         84.98         4.84 o                         
   4   3  11         66.75         73.78        10.01 o                         
  -8   4  11          0.01         -0.38         2.85 o                         
  -7   4  11        134.05        146.97         4.74 o                         
  -6   4  11          0.42          2.81         1.28 o                         
  -5   4  11         12.47         13.22         1.24 o                         
  -4   4  11        122.39        118.94         3.23 o                         
  -3   4  11        621.86        648.18        13.98 o                         
  -2   4  11          0.21         -0.81         1.46 o                         
  -1   4  11         15.70         12.13         1.53 o                         
   0   4  11         52.58         47.00         2.72 o                         
   1   4  11          1.88         17.73         4.39 o                         
   2   4  11          0.76          4.08         1.57 o                         
  -7   5  11         54.80         42.02         5.88 o                         
  -6   5  11        131.34        139.70         5.59 o                         
  -5   5  11          3.26          4.03         1.45 o                         
  -4   5  11          1.04         -0.16         1.93 o                         
  -3   5  11         57.03         47.59         2.80 o                         
  -2   5  11         24.36         23.90         2.11 o                         
  -1   5  11         31.83         29.83         2.36 o                         
   0   5  11          2.16         -1.64         1.87 o                         
   1   5  11         44.55         33.90         3.83 o                         
  -5   6  11         24.07         17.21         2.38 o                         
  -4   6  11        182.36        188.18         6.50 o                         
  -3   6  11          2.85          0.20         3.16 o                         
  -2   6  11          3.59          0.42         1.76 o                         
   1 -11  12          3.79          5.26         6.76 o                         
   2 -11  12         17.86          6.03         3.32 o                         
   3 -11  12          0.81          2.97         2.65 o                         
   4 -11  12         13.11         28.26         9.30 o                         
  -1 -10  12         15.88         24.33         3.77 o                         
   0 -10  12         12.49         20.24         4.15 o                         
   1 -10  12         72.31         83.21         3.84 o                         
   2 -10  12          0.12          0.43         2.44 o                         
   3 -10  12         13.32          6.16         1.63 o                         
   4 -10  12         40.76         30.88         3.36 o                         
   5 -10  12        121.27        107.51         5.16 o                         
   6 -10  12          2.24          5.49         5.27 o                         
  -3  -9  12         25.42         30.92         2.99 o                         
  -2  -9  12          2.63         15.10         3.51 o                         
  -1  -9  12          4.37          1.72         1.66 o                         
   0  -9  12         57.28         50.40         2.70 o                         
   1  -9  12         13.79         14.87         1.74 o                         
   3  -9  12          0.45          2.04         1.87 o                         
   4  -9  12          0.95         -0.68         1.74 o                         
   5  -9  12         10.85         35.52         4.33 o                         
   6  -9  12         98.16        120.55         7.48 o                         
   7  -9  12          7.65          9.89         2.36 o                         
  -4  -8  12          0.02          1.85         1.61 o                         
  -3  -8  12         12.49         11.58         1.35 o                         
  -2  -8  12         13.22         14.37         1.59 o                         
  -1  -8  12          0.74          5.49         4.58 o                         
   0  -8  12         63.88         52.02         3.58 o                         
   1  -8  12          2.35          1.73         1.39 o                         
   2  -8  12          1.74          0.20         2.09 o                         
   3  -8  12         10.77          9.26         1.29 o                         
   4  -8  12         15.80         12.23         1.77 o                         
   5  -8  12         26.85         46.68         2.84 o                         
   6  -8  12         54.17         77.58         3.12 o                         
   7  -8  12          6.77         22.72         3.66 o                         
  -5  -7  12          4.28         17.55         7.90 o                         
  -4  -7  12          5.63          6.66         1.69 o                         
  -3  -7  12         65.81         69.22         3.13 o                         
  -2  -7  12         16.83         13.22         1.18 o                         
  -1  -7  12          5.76          4.48         1.28 o                         
   0  -7  12         12.47         13.68         1.49 o                         
   1  -7  12          1.17         -0.07         1.09 o                         
   2  -7  12          6.37         15.06         2.18 o                         
   3  -7  12          1.07          1.16         1.14 o                         
   4  -7  12        102.46        105.67         4.11 o                         
   5  -7  12        592.32        554.02        12.81 o                         
   6  -7  12         18.37         25.80         2.79 o                         
   7  -7  12          0.06         -1.17         1.52 o                         
   8  -7  12          3.24          4.49         2.15 o                         
  -6  -6  12          7.76          5.24         2.20 o                         
  -5  -6  12         13.44         11.96         1.47 o                         
  -4  -6  12         55.78         62.69         3.11 o                         
  -3  -6  12         26.13         36.05         2.18 o                         
  -2  -6  12         51.06         42.48         2.33 o                         
  -1  -6  12          6.34          0.07         1.31 o                         
   0  -6  12         12.37          9.60         1.07 o                         
   1  -6  12          4.41          7.34         1.60 o                         
   2  -6  12         19.14         32.62         2.44 o                         
   3  -6  12         37.98         38.64         2.22 o                         
   4  -6  12          9.07          6.45         1.32 o                         
   5  -6  12          1.41          1.19         1.50 o                         
   6  -6  12          1.20         -0.01         0.92 o                         
   7  -6  12         19.79         22.69         1.85 o                         
   8  -6  12          1.49          1.00         2.40 o                         
  -6  -5  12          9.37          4.92         2.98 o                         
  -5  -5  12          7.00          2.99         1.74 o                         
  -4  -5  12          8.93          7.65         1.28 o                         
  -3  -5  12        290.40        275.99         7.72 o                         
  -2  -5  12          5.62          6.34         1.22 o                         
  -1  -5  12          0.01         -0.36         1.21 o                         
   0  -5  12        482.65        482.84        10.47 o                         
   1  -5  12         21.34         19.64         1.78 o                         
   2  -5  12          9.79         20.98         1.90 o                         
   3  -5  12          1.82          0.15         1.02 o                         
   4  -5  12          0.13          0.39         1.02 o                         
   5  -5  12         17.17         17.22         2.29 o                         
   6  -5  12         54.76         49.29         2.32 o                         
   7  -5  12          0.48         -0.20         1.57 o                         
  -7  -4  12          2.64          8.56         2.79 o                         
  -6  -4  12          5.34          0.89         1.11 o                         
  -5  -4  12          0.54         -0.45         1.33 o                         
  -4  -4  12          0.51          2.47         1.08 o                         
  -3  -4  12        176.68        192.58         5.32 o                         
  -2  -4  12          1.13          1.45         1.13 o                         
  -1  -4  12          1.06          0.10         1.16 o                         
   0  -4  12          6.72          5.09         0.96 o                         
   1  -4  12        208.54        212.91         4.95 o                         
   2  -4  12         32.17         29.56         1.76 o                         
   3  -4  12         12.75         11.73         1.42 o                         
   4  -4  12          6.08          1.95         1.15 o                         
   5  -4  12          8.40          1.14         0.95 o                         
   6  -4  12         39.06         40.77         2.23 o                         
   7  -4  12         21.35         18.11         2.07 o                         
  -7  -3  12          2.79          1.99         1.33 o                         
  -6  -3  12         19.38         12.80         1.33 o                         
  -5  -3  12         24.34         29.67         2.50 o                         
  -4  -3  12        424.67        384.77         9.08 o                         
  -3  -3  12         10.55         19.10         2.03 o                         
  -2  -3  12          0.97          5.46         2.49 o                         
  -1  -3  12         54.07         53.63         2.56 o                         
   0  -3  12         42.76         43.92         2.89 o                         
   1  -3  12         69.80         91.68         3.06 o                         
   2  -3  12        198.16        198.84         4.66 o                         
   3  -3  12         12.45         18.27         1.57 o                         
   4  -3  12          0.05          0.15         1.33 o                         
   5  -3  12          7.31          1.42         1.18 o                         
   6  -3  12          1.97          1.34         1.66 o                         
   7  -3  12         43.95         48.03         2.88 o                         
  -7  -2  12         14.88         13.83         1.91 o                         
  -6  -2  12          1.65          0.27         1.45 o                         
  -5  -2  12         33.50         24.34         2.50 o                         
  -4  -2  12         30.04         28.23         1.84 o                         
  -3  -2  12         36.96         26.64         2.13 o                         
  -2  -2  12        116.98        115.15         3.50 o                         
  -1  -2  12         79.78         81.34         2.80 o                         
   0  -2  12        128.63        142.23         4.05 o                         
   1  -2  12         25.20         37.19         1.94 o                         
   2  -2  12        123.46        130.04         3.35 o                         
   3  -2  12          2.39          3.09         0.96 o                         
   4  -2  12        100.16         81.95         3.28 o                         
   5  -2  12          6.56          5.30         2.03 o                         
   6  -2  12          0.05          1.14         1.61 o                         
  -8  -1  12          0.01          3.64         3.34 o                         
  -7  -1  12          9.19          9.82         1.16 o                         
  -6  -1  12          3.45         14.92         3.34 o                         
  -5  -1  12         37.60         43.05         2.27 o                         
  -4  -1  12          6.27          7.59         1.30 o                         
  -3  -1  12          5.83          2.81         1.07 o                         
  -2  -1  12          8.66          8.00         1.19 o                         
  -1  -1  12          2.13          2.48         1.36 o                         
   0  -1  12          0.67          0.81         1.19 o                         
   1  -1  12        798.59        768.99        17.46 o                         
   2  -1  12          9.05         31.46         3.09 o                         
   3  -1  12         21.08         31.49         2.72 o                         
   4  -1  12         10.13          5.78         1.96 o                         
   5  -1  12          1.72          3.87         1.91 o                         
   6  -1  12         21.22         41.54         4.59 o                         
  -8   0  12         75.23        104.67         7.91 o                         
  -7   0  12          7.41          4.69         1.42 o                         
  -6   0  12         27.36         23.81         1.71 o                         
  -5   0  12         13.83         15.28         1.43 o                         
  -4   0  12        158.18        141.57         4.45 o                         
  -3   0  12         57.99         58.55         2.38 o                         
  -2   0  12         10.10          8.33         1.08 o                         
  -1   0  12         45.47         42.69         2.15 o                         
   0   0  12         13.53         13.10         1.52 o                         
   1   0  12         44.03         57.60         2.65 o                         
   2   0  12         49.27         73.79         4.25 o                         
   3   0  12          2.21          7.97         1.93 o                         
   4   0  12         11.85         21.21         2.41 o                         
   5   0  12         24.41         38.48         3.50 o                         
  -8   1  12          0.79         -2.19         2.18 o                         
  -7   1  12          2.23          5.13         1.67 o                         
  -6   1  12         50.34         47.06         2.39 o                         
  -5   1  12          0.79         -1.24         1.37 o                         
  -4   1  12         73.49         64.28         3.04 o                         
  -3   1  12          5.21          4.63         1.12 o                         
  -2   1  12        160.08        164.88         4.35 o                         
  -1   1  12         42.97         43.84         2.12 o                         
   0   1  12         28.75         38.54         2.35 o                         
   1   1  12         21.13         19.66         1.65 o                         
   2   1  12        589.46        572.45        12.43 o                         
   3   1  12         15.75         20.83         3.37 o                         
   4   1  12         27.54         47.48         2.91 o                         
  -7   2  12          0.06          0.49         2.41 o                         
  -6   2  12         23.01         16.44         2.56 o                         
  -5   2  12         86.20         91.97         3.01 o                         
  -4   2  12         30.00         35.36         2.47 o                         
  -3   2  12          1.20          2.61         1.55 o                         
  -2   2  12          0.08         13.91         2.60 o                         
  -1   2  12        110.04        117.94         3.97 o                         
   0   2  12          0.07          2.81         4.39 o                         
   1   2  12        113.96         96.39         3.67 o                         
   2   2  12          3.66         37.12         3.68 o                         
   3   2  12         37.90         54.66         3.48 o                         
  -7   3  12         12.97          8.80         1.81 o                         
  -6   3  12         10.92         12.15         2.00 o                         
  -5   3  12          0.01         -1.66         1.11 o                         
  -4   3  12         39.54         47.64         2.66 o                         
  -3   3  12         55.67         60.19         2.71 o                         
  -2   3  12        140.24        143.67         4.30 o                         
  -1   3  12         11.80         11.68         1.89 o                         
   0   3  12         16.87         14.34         1.39 o                         
   1   3  12          5.23          6.64         1.70 o                         
   2   3  12          8.00          9.76         2.02 o                         
  -6   4  12         70.91         65.56         3.48 o                         
  -5   4  12         11.81         10.96         2.10 o                         
  -4   4  12          6.68         16.91         3.62 o                         
  -3   4  12         20.84         25.25         2.43 o                         
  -2   4  12        106.17        101.84         4.09 o                         
  -1   4  12         14.22          7.77         1.43 o                         
   0   4  12          0.07          0.13         3.41 o                         
  -4   5  12         15.79         43.65         5.49 o                         
  -3   5  12         35.72         21.61         2.95 o                         
  -2   5  12         11.85         16.38         8.43 o                         
   0 -10  13          6.66          9.92         2.22 o                         
   1 -10  13          2.03         12.00         7.89 o                         
   2 -10  13          8.94          5.16         4.56 o                         
   3 -10  13          0.22         -2.99         2.08 o                         
   5 -10  13         59.01         51.00         4.40 o                         
  -2  -9  13          9.88         35.34         4.47 o                         
  -1  -9  13         10.16         34.85         4.84 o                         
   0  -9  13          0.42          1.76         5.27 o                         
   1  -9  13         18.07         17.66         3.38 o                         
   2  -9  13          8.90          5.33         1.98 o                         
   3  -9  13          7.79          7.12         2.76 o                         
   5  -9  13         72.40         70.95         4.00 o                         
   6  -9  13          7.20         33.53         5.79 o                         
  -3  -8  13         15.92         11.37         2.18 o                         
  -2  -8  13        133.63        147.90         6.53 o                         
  -1  -8  13          4.41          2.93         1.50 o                         
   0  -8  13          2.89          1.95         1.71 o                         
   1  -8  13          9.10          7.09         1.32 o                         
   2  -8  13          9.59         30.59         5.35 o                         
   3  -8  13          0.03         -0.80         1.21 o                         
   4  -8  13         26.87         21.98         1.78 o                         
   5  -8  13         44.94         41.65         3.27 o                         
   6  -8  13         44.79         46.58         3.47 o                         
  -4  -7  13          1.71          1.57         1.79 o                         
  -3  -7  13         73.02         65.17         3.49 o                         
  -2  -7  13         31.02         44.26         3.84 o                         
  -1  -7  13          0.96          0.29         1.22 o                         
   0  -7  13          0.59          3.37         3.40 o                         
   1  -7  13          0.60          0.32         1.70 o                         
   2  -7  13         26.91         24.92         1.81 o                         
   3  -7  13          0.00         -1.74         1.53 o                         
   4  -7  13          3.03          2.47         1.52 o                         
   5  -7  13          3.75          4.27         2.35 o                         
   6  -7  13          6.31         16.73         2.79 o                         
   7  -7  13          0.14         32.12         7.02 o                         
  -5  -6  13          2.23          5.83         1.79 o                         
  -4  -6  13         24.05         12.24         1.41 o                         
  -3  -6  13         19.49         23.18         2.41 o                         
  -2  -6  13         43.02         47.38         2.65 o                         
  -1  -6  13         28.57         26.24         2.31 o                         
   0  -6  13          5.53          8.05         2.82 o                         
   1  -6  13         15.99         13.27         1.14 o                         
   2  -6  13          3.05          0.13         1.24 o                         
   3  -6  13          0.68         -0.25         1.90 o                         
   4  -6  13         10.71          7.64         1.22 o                         
   5  -6  13         15.66         32.47         3.11 o                         
   6  -6  13          0.04         10.29         2.29 o                         
   7  -6  13          1.70          2.91         1.72 o                         
  -5  -5  13          8.75          4.23         1.43 o                         
  -4  -5  13         12.03          8.89         1.46 o                         
  -3  -5  13         39.95         35.10         2.57 o                         
  -2  -5  13         53.16         69.41         2.99 o                         
  -1  -5  13          1.10          1.92         1.19 o                         
   0  -5  13         65.41         62.81         2.49 o                         
   1  -5  13         11.63         11.88         1.18 o                         
   2  -5  13         67.53         79.09         2.66 o                         
   3  -5  13          2.33         10.54         2.84 o                         
   4  -5  13          5.54          1.93         1.49 o                         
   5  -5  13         23.05         27.32         2.72 o                         
   6  -5  13         47.77         54.64         3.80 o                         
   7  -5  13          3.11          4.56         3.16 o                         
  -6  -4  13          2.65          7.33         4.12 o                         
  -5  -4  13         33.34         30.02         3.00 o                         
  -4  -4  13          2.07          2.05         1.31 o                         
  -3  -4  13         56.03         47.56         2.80 o                         
  -2  -4  13         31.55         32.24         2.27 o                         
  -1  -4  13         23.95         29.34         1.91 o                         
   0  -4  13         81.31         83.08         3.19 o                         
   1  -4  13        252.70        244.84         5.79 o                         
   2  -4  13          1.42          0.89         1.09 o                         
   3  -4  13          1.88         20.26         3.60 o                         
   4  -4  13          0.66         -0.04         1.22 o                         
   5  -4  13         40.61         31.69         2.70 o                         
   6  -4  13          0.56          0.29         1.51 o                         
  -6  -3  13         10.10         13.10         3.18 o                         
  -5  -3  13         10.92          8.99         1.15 o                         
  -4  -3  13          2.50          0.53         1.32 o                         
  -3  -3  13         20.79         17.48         1.67 o                         
  -2  -3  13          0.65         -0.82         1.11 o                         
  -1  -3  13          9.17          6.24         1.10 o                         
   0  -3  13         29.97         29.60         2.02 o                         
   1  -3  13        113.57        112.98         3.36 o                         
   2  -3  13          3.71          3.46         1.02 o                         
   3  -3  13         18.59         17.06         1.69 o                         
   4  -3  13         16.25         13.10         1.52 o                         
   5  -3  13         28.33         31.36         2.40 o                         
   6  -3  13         11.21          9.88         1.67 o                         
  -7  -2  13          4.00         14.71         4.46 o                         
  -6  -2  13         29.78         34.71         2.70 o                         
  -5  -2  13          0.02          0.61         1.16 o                         
  -4  -2  13        112.01        105.36         4.03 o                         
  -3  -2  13         29.29         26.91         2.08 o                         
  -2  -2  13         17.27         16.38         1.63 o                         
  -1  -2  13          0.44          0.47         1.70 o                         
   0  -2  13         94.89         68.26         3.20 o                         
   1  -2  13          2.22          2.40         1.08 o                         
   2  -2  13          0.02         -0.38         1.04 o                         
   3  -2  13         17.24         14.33         1.86 o                         
   4  -2  13         42.57         42.78         2.33 o                         
   5  -2  13         10.98         19.94         3.53 o                         
  -7  -1  13         42.77         47.82         4.06 o                         
  -6  -1  13         12.62          8.06         1.81 o                         
  -5  -1  13         12.00          5.88         1.25 o                         
  -4  -1  13         14.78         14.77         1.47 o                         
  -3  -1  13         45.63         43.42         2.21 o                         
  -1  -1  13          3.25         -0.93         1.46 o                         
   0  -1  13         28.08         31.44         2.12 o                         
   1  -1  13         22.70         27.42         2.41 o                         
   2  -1  13          3.59          5.02         1.12 o                         
   3  -1  13          0.02         -0.84         1.09 o                         
   4  -1  13          1.08          0.50         1.52 o                         
   5  -1  13          4.56          4.51         1.77 o                         
  -7   0  13         16.84         18.91         2.87 o                         
  -6   0  13         13.62         11.29         2.70 o                         
  -5   0  13          4.97          3.40         1.82 o                         
  -4   0  13         64.28         54.90         2.67 o                         
  -3   0  13         10.21          7.22         1.34 o                         
  -2   0  13         20.51         16.58         1.75 o                         
  -1   0  13         11.69         11.23         1.63 o                         
   0   0  13         17.18         11.19         1.41 o                         
   1   0  13        272.79        277.52         6.77 o                         
   2   0  13         46.04         51.15         3.17 o                         
   3   0  13         27.14         29.59         3.52 o                         
   4   0  13          4.15         17.61        12.46 o                         
  -6   1  13          4.96          3.86         2.09 o                         
  -5   1  13         32.60         21.15         1.99 o                         
  -4   1  13        145.23        143.12         4.03 o                         
  -3   1  13         41.27         44.45         2.71 o                         
  -2   1  13         34.81         29.02         3.02 o                         
  -1   1  13          2.18          4.76         2.18 o                         
   1   1  13          0.67         11.76         3.86 o                         
   2   1  13         46.74         46.48         3.53 o                         
   3   1  13         15.72         11.49         1.92 o                         
  -6   2  13          0.36         -1.93         2.34 o                         
  -5   2  13          4.41          7.18         2.59 o                         
  -4   2  13         52.48         43.06         3.09 o                         
  -3   2  13        198.67        185.60         6.93 o                         
  -2   2  13         11.25          8.99         1.36 o                         
  -1   2  13          0.00          2.00         1.50 o                         
   0   2  13         10.63         11.98         1.42 o                         
   1   2  13          2.32          3.85         1.55 o                         
   2   2  13         68.28         76.08         3.66 o                         
  -5   3  13          2.64          3.49         1.92 o                         
  -4   3  13         53.99         59.34         3.95 o                         
  -3   3  13         50.17         60.46         5.81 o                         
  -2   3  13          0.72          2.15         2.79 o                         
  -1   3  13         51.93         68.59         3.51 o                         
   0   3  13         17.14         10.19         1.85 o                         
   0  -9  14          6.91         13.76         5.03 o                         
   1  -9  14         23.46         26.29         4.54 o                         
   2  -9  14          1.68         -0.65         1.76 o                         
   3  -9  14          0.27          0.19         6.09 o                         
   4  -9  14          4.65         30.09         5.12 o                         
  -2  -8  14         10.86         12.47         5.09 o                         
  -1  -8  14          4.33         56.87         9.13 o                         
   0  -8  14          1.60         -0.13         1.85 o                         
   1  -8  14          7.15          4.00         1.49 o                         
   2  -8  14          0.39         15.70         6.76 o                         
   3  -8  14          0.74         -2.87         1.91 o                         
   4  -8  14          1.56         16.32         7.55 o                         
   5  -8  14          0.23          3.03         4.74 o                         
  -3  -7  14         70.49        104.27        13.44 o                         
  -2  -7  14          1.63          8.01         3.24 o                         
  -1  -7  14          4.91          5.84         1.67 o                         
   0  -7  14          0.18          1.86         3.77 o                         
   1  -7  14         12.46          9.13         1.28 o                         
   3  -7  14          0.86         -1.19         1.87 o                         
   4  -7  14          1.34         12.01         7.46 o                         
   5  -7  14          4.70         35.81         6.67 o                         
  -4  -6  14          4.01          6.49         2.80 o                         
  -3  -6  14         32.36         60.72         5.95 o                         
  -1  -6  14         12.16         24.85         3.75 o                         
   0  -6  14          0.66          3.72         1.57 o                         
   1  -6  14         68.71         64.76         3.04 o                         
   2  -6  14          8.35          9.34         1.20 o                         
   3  -6  14         31.03         29.18         1.80 o                         
   4  -6  14          8.78         22.12         5.27 o                         
   5  -6  14          2.93         11.06         3.97 o                         
  -4  -5  14          8.92          6.91         2.17 o                         
  -2  -5  14         17.78         18.75         2.26 o                         
  -1  -5  14         48.11         57.13         3.00 o                         
   0  -5  14         40.38         37.17         2.14 o                         
   1  -5  14         17.46         11.71         1.31 o                         
   2  -5  14          8.93          7.50         1.19 o                         
   3  -5  14         27.81         29.48         1.97 o                         
   4  -5  14          0.00          0.60         1.59 o                         
   5  -5  14          1.16         -0.02         1.96 o                         
  -5  -4  14          2.30          8.22         3.15 o                         
  -4  -4  14         23.66         19.68         1.93 o                         
  -3  -4  14          0.10          0.21         2.07 o                         
  -2  -4  14          0.20          7.65         3.50 o                         
  -1  -4  14          6.44          6.76         1.37 o                         
   0  -4  14          5.14          1.78         1.11 o                         
   1  -4  14          4.11          7.29         3.25 o                         
   2  -4  14         18.44         18.19         1.47 o                         
   3  -4  14          5.58         22.79         4.12 o                         
   4  -4  14          0.36          7.20         2.00 o                         
   5  -4  14          0.02          3.42         3.16 o                         
  -5  -3  14         23.02         20.90         2.43 o                         
  -4  -3  14         10.67          8.32         1.79 o                         
  -3  -3  14          5.05          7.68         3.16 o                         
  -2  -3  14          0.75         -0.01         1.14 o                         
  -1  -3  14         25.78         26.30         1.87 o                         
   0  -3  14          3.98          2.13         1.87 o                         
   1  -3  14         14.92          8.91         1.38 o                         
   4  -3  14         28.19         35.41         3.76 o                         
   5  -3  14         16.90         10.97         2.23 o                         
  -5  -2  14          6.26          6.38         2.07 o                         
  -4  -2  14          2.77         -1.13         2.57 o                         
  -3  -2  14         30.62         18.55         2.29 o                         
  -2  -2  14         14.41         11.61         2.37 o                         
  -1  -2  14         16.87         13.05         1.60 o                         
   0  -2  14          1.48         -0.02         1.70 o                         
   1  -2  14         49.94         43.89         2.56 o                         
   2  -2  14         12.32          7.22         2.33 o                         
   4  -2  14         12.11          8.52         1.82 o                         
  -5  -1  14         37.36         45.44         3.43 o                         
  -4  -1  14         19.79         14.41         2.30 o                         
  -3  -1  14          1.04          9.18         5.18 o                         
  -2  -1  14          0.37          4.34         2.05 o                         
  -1  -1  14          0.73          2.57         1.88 o                         
   0  -1  14          5.16          1.80         1.37 o                         
   1  -1  14          0.06          0.79         1.19 o                         
   2  -1  14        128.53        116.32         4.56 o                         
   3  -1  14          0.88         -0.31         1.41 o                         
  -5   0  14         20.15         18.68         2.37 o                         
  -4   0  14          9.01         15.26         3.10 o                         
  -3   0  14         32.40         67.72         5.37 o                         
  -2   0  14          1.22          0.06         1.59 o                         
  -1   0  14         18.99         14.33         3.32 o                         
   0   0  14          0.75         -0.91         1.19 o                         
   1   0  14         19.13         10.52         1.76 o                         
   2   0  14          3.07          3.76         1.77 o                         
  -5   1  14          0.92          2.46         7.72 o                         
  -4   1  14          0.72         17.13         4.25 o                         
  -3   1  14         31.54         32.95         3.36 o                         
  -2   1  14         10.98         25.81         5.62 o                         
  -1   1  14          2.51          2.05         2.56 o                         
   0   1  14          2.47          4.48         1.75 o                         
   1   1  14         24.23         28.99         3.54 o                         
  -3   2  14         28.42         38.54         5.00 o                         
  -2   2  14         16.09         14.45         2.31 o                         
  -1   2  14          0.00          1.05         3.14 o                         
   1  -8  15          2.82          3.79         4.89 o                         
   2  -8  15          1.46         21.89         7.37 o                         
   0  -7  15          4.32          7.07         4.78 o                         
   1  -7  15          4.43          1.93         3.31 o                         
   2  -7  15        115.68        137.14         6.82 o                         
   3  -7  15          2.34          0.80         2.56 o                         
  -2  -6  15         24.69         42.04         4.70 o                         
  -1  -6  15         11.86         13.67         2.87 o                         
   0  -6  15          5.76         19.30         4.89 o                         
   1  -6  15          2.89          7.54         4.56 o                         
   2  -6  15          3.86          3.25         2.19 o                         
   3  -6  15          0.23          6.36         2.85 o                         
   4  -6  15          0.15          0.70         6.67 o                         
  -3  -5  15          1.67          3.94         2.14 o                         
  -1  -5  15          4.06         22.71         5.09 o                         
   0  -5  15         18.92         17.42         4.56 o                         
   1  -5  15          0.27          1.76         2.30 o                         
   2  -5  15          7.68          4.05         1.74 o                         
   3  -5  15         84.07         87.24         3.85 o                         
  -3  -4  15         34.19         33.22         4.09 o                         
  -2  -4  15         47.19         58.21         6.08 o                         
  -1  -4  15          2.53         15.31         5.27 o                         
   0  -4  15         14.40         12.21         2.57 o                         
   1  -4  15          1.13         13.52         5.97 o                         
   2  -4  15          3.15          1.97         2.16 o                         
   3  -4  15         20.14         27.98         2.55 o                         
  -3  -3  15          0.67         -0.12         2.99 o                         
  -2  -3  15          1.27          4.72         2.26 o                         
  -1  -3  15          3.34         12.67         4.34 o                         
   0  -3  15         19.18         20.73         2.68 o                         
   1  -3  15          3.55         -1.55         2.92 o                         
   2  -3  15          0.74         12.64         7.02 o                         
  -3  -2  15          0.59          0.43         2.08 o                         
  -2  -2  15          4.62          5.03         2.25 o                         
  -1  -2  15          0.98         15.29         4.21 o                         
   0  -2  15         11.99         17.50         3.46 o                         
   1  -2  15         10.42          6.44         3.10 o                         
   2  -2  15          0.07         -0.24         2.55 o                         
  -3  -1  15         20.81         17.23         4.41 o                         
  -2  -1  15          0.00          2.47         3.52 o                         
  -1  -1  15          0.12          2.73         2.26 o                         
   0  -1  15          3.93          4.60         5.30 o                         
   1  -1  15         12.38         21.77         3.78 o                         
  -2   0  15          8.10         -0.35         6.85 o                         
                                                                                
